# Supplementary material for: Tristetraprolin binding site atlas in the macrophage transcriptome reveals a switch for inflammation resolution
Source: Mol Syst Biol. 2016 May 13;12(5):868. doi: 10.15252/msb.20156628 (PMC4988506; doi:10.15252/msb.20156628)
Supplement: Supplementary file 2 — Dataset EV1 [file MSB-12-868-s002.xls]

## Sheet: Dataset_EV1
Gene symbol	Ensembl gene ID	Strongest binding site, mm9 coordinates	Score	Binding sites' profile
Ptgs2	ENSMUSG00000032487	chr1:151952909-151952975+,1129040,CDS^3UTR	1191583	chr1:151952909-151952975+,1129040,CDS^3UTR,GTAAAAGTCTACTGACCATATTTATTTATTTATGTGAAGAATTTAATTTAATTATTTAATATTTATA;chr1:151952980-151952989+,53763,3UTR,ATTTTTTTTC;chr1:151954321-151954352+,8780,3UTR,TTTTTAAAAATATTTTTATTTATAATTATATG
Ccl3	ENSMUSG00000000982	chr11:83461513-83461612-,1144268,3UTR	1190074	chr11:83461513-83461612-,1144268,3UTR,CTTCACTTGAAATTTTATTTAATTTAATCCTATTGGTTTAATACTATTTAATTTTGTAATTTATTTTATTGTCATACTTGTATTTGTGACTATTTATTCT;chr11:83461622-83461625-,25330,3UTR,ACAT;chr11:83461504-83461506-,20476,3UTR,CTT
Tnf	ENSMUSG00000024401	chr17:35336602-35336674-,1038872,3UTR	1115512	chr17:35336602-35336674-,1038872,3UTR,CCTCTATTTATATTTGCACTTATTATTTATTATTTATTTATTATTTATTTATTTGCTTATGAATGTATTTATT;chr17:35336687-35336695-,76640,3UTR,CTTCCTCAC
Irg1	ENSMUSG00000022126	chr14:103451288-103451374+,483669,Intron	572866	chr14:103451288-103451374+,483669,Intron,CTTTGTTCAATTCTCCCACTTCATCTTCCTCTCAGCTGAATATCTTATTTATTTATTTATTTATTTATTTATTTATTTATATTAGTA;chr14:103451268-103451282+,29144,Intron,CATTGTGTATTGATC;chr14:103451383-103451396+,24067,Intron,TCTAATTTGTGCTA;chr14:103451399-103451404+,12519,Intron,CATATG;chr14:103454955-103454969+,5555,3UTR,TTGTAATGTTTTCTG;chr14:103454972-103454988+,5317,3UTR,GAATTATTTATTAACTC;chr1…
Pid1	ENSMUSG00000045658	chr1:84243404-84243539-,250560,Intron	527098	chr1:84243404-84243539-,250560,Intron,GCTTTAATATTTAATATTTAATATATATAATATTGTTATGTAAGATTTCACTCACTCTATCTATCTATCTATCTATCTATCTATCTATCTATCTATCTATCATCTATCTATCCATCTATTATCTATTTATCTATCT;chr1:84220339-84220369-,61708,Intron,CTATCATCTGTCAATTATCCATCTATTATCT;chr1:84227706-84227795-,59553,Intron,CTATTTATCTATGTATCTATCTATATATCTATGTATCTATGTATTTATGTATCTATGTATCTATCTATCTATGTATCTATGTATCTATGT;chr1:84151620-84151691-,341…
Cxcl2	ENSMUSG00000058427	chr5:91334347-91334391+,393245,3UTR	408082	chr5:91334347-91334391+,393245,3UTR,TTCACTTATTTATTTATCTATGTATTTATTTATTTATTAATTCCA;chr5:91334336-91334342+,14538,3UTR,CTGTCTG;chr5:91334892-91334894+,299,3UTR,TTT
Zfp36	ENSMUSG00000044786	chr7:29161950-29161972-,191610,3UTR	343563	chr7:29161950-29161972-,191610,3UTR,GATTTTATAGTATTTATATATAT;chr7:29161975-29161990-,90081,3UTR,CTTTATTTATTGTATT;chr7:29161998-29162006-,61872,3UTR,CCTTTATTT
Slc28a2	ENSMUSG00000027219	chr2:122269195-122269266+,130128,Intron	195857	chr2:122269195-122269266+,130128,Intron,TATTGATGTATATATGTATCTATCATCTATTTATCTATGTATCTATCTATTCATCTATCACCTATCTATCTA;chr2:122255941-122255980+,14704,Intron,AACAGGTAGCATATTTATTTATTTACTTTTTAAAATATTT;chr2:122254750-122254791+,10896,Intron,TATATACTTATGTATATATCTATATATCTATTGATGTATATA;chr2:122255983-122256002+,8431,Intron,CTATTTATTTATTATATGTA;chr2:122269181-122269184+,3889,Intron,TTTA;chr2:122254731-1222547…
Emr1	ENSMUSG00000004730	chr17:57542300-57542405+,91342,Intron	173558	chr17:57542300-57542405+,91342,Intron,TCCTTGCAATTTTTCTTTTTTTTTCTTATTTATTTATTTATTTATTTATTTATTTATTTATTTATTTATTTATTCTATTTATATCCCAATATCAGTTCCTCTATTC;chr17:57579378-57579473+,50458,Intron,TACTCTTAACCATTGAACTAGTCCCTGTGAATGTTATTTATTTATTTATTTATTTATTTATTTATTTATTTATTAACATTTTGACCACAGATTCTC;chr17:57542284-57542296+,5541,CDS^Intron|Intron,GGTTTGCAACACC;chr17:57542413-57542427+,4501,Intron,TCATTCTCTTACACA;chr1…
Pfkfb3	ENSMUSG00000026773	chr2:11411409-11411483-,116387,Intron	166893	chr2:11411409-11411483-,116387,Intron,GGCTTTAAAAATTTATTTATTTATTTATTTATTTATTTATTTATTTATTTATTCATTCATTCATTCATTCATTTA;chr2:11393704-11393750-,29740,3UTR,ATATTTTCATTTGTAATACTTGAAGTTTATTTTTTTATTATTTTGAT;chr2:11393671-11393700-,16242,3UTR,AGATGTGCTATTTATTTATTTAATATGTAT;chr2:11393621-11393635-,1844,3UTR,CTTTAATTGTTCATT;chr2:11409524-11409536-,966,Intron,CTATTAATCATCT;chr2:11395321-11395330-,909,3UTR,TTGT…
Ccl4	ENSMUSG00000018930	chr11:83478043-83478073+,101767,3UTR	159809	chr11:83478043-83478073+,101767,3UTR,TATTATTTCTATTATTTATGTTTTAGTTATA;chr11:83477995-83478036+,50615,3UTR,TCTTAATTTAAATCTCTGTGTAGACTTTGTTTTGTTTTTTTG;chr11:83477980-83477985+,6685,3UTR,ATTTCC;chr11:83477795-83477798+,742,CDS^Intron,GATT
Adap2	ENSMUSG00000020709	chr11:79987057-79987183+,112969,Intron	125752	chr11:79987057-79987183+,112969,Intron,TCTCCCACATCTCTATGCCTTAGTTTTCTTCTTTCTTTTCTGCTTCTTCTTCTTTCCCCTCCCCCTCCTCTTCCATTTATTTATTTATTTATTTATTTATTTATTTATTTATTTATTTATTTATTTA;chr11:79970183-79970236+,10655,Intron,AAACCACAGGCATTTATTTATTTATTTATTTATTTATTTATTTATTTATTGACA;chr11:79987186-79987187+,1440,Intron,TA;chr11:79970239-79970244+,470,Intron,GTTTTT;chr11:79986138-79986139+,218,Intron,CA
Cd274	ENSMUSG00000016496	chr19:29461675-29461698+,50837,3UTR	120318	chr19:29461675-29461698+,50837,3UTR,TCTTCGCCCTTTTTATTTAATGTA;chr19:29461644-29461671+,29588,3UTR,TAAATGGTTGCTCACTATGCATTTTCTG;chr19:29449295-29449324+,7611,Intron,CATATACCTCTATATCTATCTATCTATCTA;chr19:29461466-29461501+,7518,3UTR,TAGAATATATATTAAAGTGTCTGTCAATATATATTA;chr19:29461702-29461708+,5760,3UTR,ATATTTA;chr19:29461715-29461717+,3214,3UTR,TTC;chr19:29461727-29461730+,2541,3UTR,TCTA;chr19:29462…
Dennd1a	ENSMUSG00000035392	chr2:38137056-38137118-,33280,Intron	112727	chr2:38137056-38137118-,33280,Intron,CCACTGCCTGGATTTTAACTATTTATTTATTTATTTATTTATTTATTTATTTATTTATATTTC;chr2:38043597-38043680-,24964,Intron,ATTTATATTCACTTTTTAAAAAAATATATTTTATTTATTTATTTATTTATTTATTTATTTATTTATTTATTTTTGGTGCTGTTG;chr2:37995425-37995504-,19989,Intron,CCTGCACTTTAGCTGTGGTGACTAGCTACTATAGATTCTTATTTATTTATTTATTTATTTATTTATTTATTTATTTATTT;chr2:37776622-37776663-,15829,Intron,ATTATTCTCTAATTTCAAAAT…
Sdc4	ENSMUSG00000017009	chr2:164250703-164250740-,50930,3UTR	94990	chr2:164250703-164250740-,50930,3UTR,ATATGATTTTTATGATTTTTTTTTGTTTTTTACTATTT;chr2:164250635-164250658-,17672,3UTR,TGTTTTTTTTTTTTTTTTTTTTTT;chr2:164250670-164250683-,5810,3UTR,CTTTTCATCTTTCT;chr2:164250696-164250698-,5294,3UTR,CTT;chr2:164249784-164249808-,3186,3UTR,GATCTTTTTTTTTTTTTTTTTTGAT;chr2:164250763-164250769-,2688,3UTR,GTTTTTT;chr2:164250615-164250621-,2357,3UTR,CTTGTTT;chr2:164250881-16425…
Csf3r	ENSMUSG00000028859	chr4:125709909-125709988+,58104,Intron	69411	chr4:125709909-125709988+,58104,Intron,TTTTTTAAAGATTTATTTATTCATTTACATTATTTATTTATTTATTTATTTATTTATTTATTTATTTATTTATTCATGTA;chr4:125709901-125709906+,3096,Intron,TCATTG;chr4:125709893-125709898+,2327,Intron,TTATTT;chr4:125710340-125710359+,2182,Intron,TTTATTTATTTACTTACTTA;chr4:125709708-125709722+,1638,Intron,TCTTTTATCTTTTTT;chr4:125710327-125710334+,981,Intron,CTCATCTT;chr4:125710563-125710570+,666,…
Nfkbia	ENSMUSG00000021025	chr12:56590419-56590486-,40376,3UTR	58196	chr12:56590419-56590486-,40376,3UTR,CTTCTTGTAAATGTTGTATATGTTGTATTTTGTTGGTAATTATTTTGGTACTTCTAAGATGTATATTT;chr12:56590662-56590685-,6443,3UTR,GGTTCATGTTTGTGGGATTTTTTT;chr12:56590594-56590620-,4790,3UTR,CCACGTTTTATTTATTGTGCTTTTGAT;chr12:56590688-56590698-,2420,3UTR,AAATGTCTCTT;chr12:56590638-56590651-,1925,3UTR,GGAGGTGATTTTCC;chr12:56590871-56590881-,1135,3UTR,TTGTATATTTG;chr12:56590625-56590632-,11…
Lyn	ENSMUSG00000042228	chr4:3615426-3615453+,13372,Intron	56047	chr4:3615426-3615453+,13372,Intron,TACTTATCATCAATTTATTATCTATCTA;chr4:3615336-3615368+,5826,Intron,CATCCTGACACTCTTTTTAAAGCATCTATCTAT;chr4:3615472-3615489+,5294,Intron,TATCTATCTATCTATCTA;chr4:3615508-3615527+,4704,Intron,TACTTATCATCAATTTATTA;chr4:3649038-3649065+,4374,Intron,TTATCTTTTTTTTAATATTTATTTGTTT;chr4:3649068-3649087+,4239,Intron,TTATTTATTTTGGTTTTTCG;chr4:3649115-3649128+,3899,Intron,TTATCTT…
Il27	ENSMUSG00000044701	chr7:133732599-133732626-,41372,3UTR	54789	chr7:133732599-133732626-,41372,3UTR,TTTATTTCTTGGATATTTATTTATTTTT;chr7:133732576-133732590-,11915,3UTR,GTTTATTTATTGTTT;chr7:133732554-133732557-,1502,3UTR,CCAT
Il1b	ENSMUSG00000027398	chr2:129190525-129190570-,37754,3UTR	53441	chr2:129190525-129190570-,37754,3UTR,CCACTTACCTATTTATTTATGTATTTATTGATTGGTTGATCTATTT;chr2:129190578-129190601-,13976,3UTR,CTGTGTTTTCCTCCTTGCCTCTGA;chr2:129190516-129190518-,1711,3UTR,ATT
AB124611	ENSMUSG00000057191	chr9:21347235-21347292+,33350,Intron	52389	chr9:21347235-21347292+,33350,Intron,GTTTTGTTTGTTTCAGTTTGCTTCAGTTCTTGCTTTTGGTTTTATTTATTTATTTATT;chr9:21337260-21337323+,12552,Intron,TTTCTCAGTCTGCTTTCTATTTATTTATTTATTTATTTATTTATTTATTTATTTATTATATGTA;chr9:21337348-21337363+,2914,Intron,TTTCTCAGTCTGCTTT;chr9:21337326-21337343+,2423,Intron,TACACTGCGTGCTCTCCA;chr9:21337238-21337241+,680,Intron,TTAC;chr9:21337254-21337256+,470,Intron,CAT
Plekho2	ENSMUSG00000050721	chr9:65418285-65418333-,15482,Intron	52309	chr9:65418285-65418333-,15482,Intron,CCCTAATTATTTATTCTGTCTCTCTGTCTGTCTGTCTATCTGTCTATCT;chr9:65419989-65420034-,12269,Intron,ATCTATCCAGACCCTAATTATTTATTCTGTCTCTCTGTCTGTTTGT;chr9:65419883-65419932-,6776,Intron,CTATCTATCCATCCATCCATCCATCCATCCATCCATCCATCCATCCATCC;chr9:65418217-65418254-,5959,Intron,CTATCTATCTATCTTACTTATCTGTTTATTATCTATCT;chr9:65419843-65419872-,3828,Intron,CTATCTATCTATCTTACTTATCTGTTTATT…
Maf	ENSMUSG00000055435	chr8:118229315-118229348-,32141,3UTR|Intron	51065	chr8:118229315-118229348-,32141,3UTR|Intron,TGTTTTGTTCTTTTTTATTATTATTATTATTATT;chr8:118229043-118229082-,5192,3UTR|Intron,CTTCTTTGTTTTTGTTTATTATTACTATTACTAATTTTTT;chr8:118229475-118229510-,4169,3UTR|Intron,CTGAACAGACACACACACACACACACACACACACAC;chr8:118229095-118229118-,2511,3UTR|Intron,TTTTATTTTGTTTGGATTTTCTTT;chr8:118229177-118229200-,2259,3UTR|Intron,ATCAATTGCCTGTATATATATTTT;chr8:118229297-11822…
B2m	ENSMUSG00000060802	chr2:121978485-121978532+,22719,3UTR	45107	chr2:121978485-121978532+,22719,3UTR,TTCTTTATATCTTACTTTAAATATTTTATGCATGTTTTCAAAAAATTG;chr2:121978554-121978569+,3717,3UTR,CAATAAATCTTCAATA;chr2:121978593-121978602+,3646,3UTR,TATAATTTTA;chr2:121978464-121978482+,3096,3UTR,AATAGCAATGTACACATCA;chr2:121978572-121978582+,2588,3UTR,TATTTTGATCA;chr2:121978439-121978449+,2454,3UTR,TATACAATTTA;chr2:121978535-121978547+,2217,3UTR,AATATCCTAGATA;chr2:121978…
Mmp13	ENSMUSG00000050578	chr9:7282410-7282438+,27154,3UTR	45027	chr9:7282410-7282438+,27154,3UTR,CATGCATAATTATTAATATATTTATTTTA;chr9:7282460-7282476+,7827,3UTR,TAAATCATATTTATATA;chr9:7282453-7282456+,2271,3UTR,CATA;chr9:7282402-7282406+,1486,3UTR,TTTGA;chr9:7282130-7282141+,1471,3UTR,AGTTGTTATTTA;chr9:7282446-7282450+,1210,3UTR,TAACA;chr9:7283303-7283304+,788,3UTR,TT;chr9:7282489-7282491+,751,3UTR,TTA;chr9:7282123-7282127+,664,3UTR,CTTTA;chr9:7282171-7282177+,…
Ptprj	ENSMUSG00000025314	chr2:90408639-90408695-,12796,Intron	44070	chr2:90408639-90408695-,12796,Intron,TTTATTTTTTTACATTTATTTATTTCTTTACTTATTTATTTATTTATTTGTTTATTT;chr2:90337679-90337744-,8761,Intron,GAATCCCCTCTGGAAAGGTTTTATTTATTTATTTATTTATTTATTTATTTATTTATTTATTTTATT;chr2:90413217-90413246-,6479,Intron,CTATCAGTCCTATTTAAAGATAGAGTATTT;chr2:90337752-90337766-,3468,Intron,ATTGCAATCTTATCT;chr2:90287341-90287364-,2678,Intron,ATCTGTCTATCTGTCTGTGTATCT;chr2:90413201-9041321…
Dusp16	ENSMUSG00000030203	chr6:134703802-134703883-,32095,Intron	44002	chr6:134703802-134703883-,32095,Intron,GGTATTAAGGGGTACTTTTTATTTATTTATTTATTTATTTATTTATTTATTTATTTATTTATTTATTTATTTTTTCTGTTTT;chr6:134679892-134679929-,4240,Intron,GCTTTTATTTATTTATTTATTTATTTATTTATTTATTT;chr6:134676301-134676317-,1845,Intron,TGTAATTATTTTTTTTT;chr6:134679872-134679889-,1786,Intron,TTATTTATTTATTTCCAT;chr6:134679936-134679948-,1561,Intron,CTACCTACCCACC;chr6:134703896-134703899-,1114,Intr…
Vti1a	ENSMUSG00000024983	chr19:55523874-55523908+,27800,Intron	43546	chr19:55523874-55523908+,27800,Intron,TTTTTGGGTTGTTCCTATTTATTTATTTAATTTTA;chr19:55491322-55491369+,5817,Intron,GCTTGCTTTCTTCTTCTTCTTCTTCTTCTTCTTCTTCTTCTTCTTCTT;chr19:55491392-55491436+,5450,Intron,TTCTTCTTCTAACATTTATTTATTTATTTATTTATTTATTTATTT;chr19:55491301-55491306+,2730,Intron,AAGTCA;chr19:55523866-55523870+,998,Intron,GTTAA;chr19:55491313-55491317+,751,Intron,TTCCA
Tor1aip1	ENSMUSG00000026466	chr1:157852751-157852805-,39342,3UTR	43382	chr1:157852751-157852805-,39342,3UTR,GGATTTTTTAAATTATTATTATTATTACTATTATTATTTAATTTTTTTACTTTTT;chr1:157855439-157855457-,2381,Intron,ATTTGTGATATATATCCAT;chr1:157855415-157855422-,780,Intron,CTTTTATT;chr1:157855408-157855410-,451,Intron,AGT;chr1:157855427-157855430-,428,Intron,CATT
Rusc2	ENSMUSG00000035969	chr4:43439890-43439928+,37662,3UTR	40860	chr4:43439890-43439928+,37662,3UTR,GTTTATGTATGTATTTATTTATTTATTATTTATTTATTA;chr4:43439933-43439940+,3198,3UTR,TAATAATA
Dusp1	ENSMUSG00000024190	chr17:26643113-26643126-,10336,3UTR	39683	chr17:26643113-26643126-,10336,3UTR,GTCCTTATTTATTT;chr17:26642627-26642650-,8768,3UTR,GTTGTATGTTTGTTTATTTATGAT;chr17:26642824-26642843-,7869,3UTR,GTTTTTACCTTTATTTATTT;chr17:26642565-26642577-,4359,3UTR,ACTTTTTTTATAC;chr17:26643148-26643157-,2347,3UTR,CAATAACTCT;chr17:26642786-26642796-,1135,3UTR,AAATGTCATTG;chr17:26643135-26643139-,999,3UTR,CTCAT;chr17:26642663-26642666-,725,3UTR,CTTT;chr17:26642…
Vav1	ENSMUSG00000034116	chr17:57466395-57466474+,22045,Intron	39646	chr17:57466395-57466474+,22045,Intron,TATCATCTTTGTGTCTATTTATGTATTTATCCATATATCTATGTATCTCTATGTATCTGTATTATCTATTTATCTATCTG;chr17:57452157-57452219+,7041,Intron,AAATTCTATTTATTTATTTATTTATTTATTTATTTATTTATTTATTTATTTATTTATTATTTA;chr17:57427364-57427397+,3391,Intron,GACACCTGCTTATTTATTTATTTATTTATTTATA;chr17:57466526-57466544+,1819,Intron,TGTATATATCTATCATCTA;chr17:57466489-57466502+,1533,Intron,TATCTATCTATCT…
Ctsz	ENSMUSG00000016256	chr2:174257801-174257894-,35376,Intron	38319	chr2:174257801-174257894-,35376,Intron,GCCTTAAACCTGATTCTTTTCTTCCTTCATTTTTTATTTTTTATTTTATTATTATTATTTTATTTATTTATTTATTGGTTTTGTTTTGTTTTTT;chr2:174257900-174257919-,2943,Intron,CTTTACTACCTGACTAGTTT
Arhgap30	ENSMUSG00000048865	chr1:173329090-173329198+,37918,Intron	37918	chr1:173329090-173329198+,37918,Intron,TTGCTTCTCTTCCACAACCACTCTTCACTTTATTTTCAAATCCATATGTTTTTATTATTATTTATTTATTTATTTATTTATTTATTTATTTATTTATTTACTTAGCATA
Ext1	ENSMUSG00000061731	chr15:53172011-53172067-,20591,Intron	37710	chr15:53172011-53172067-,20591,Intron,AAAACTGCTTAGTGTAACTCATTCTTTCTATTTATTTATTTATTTATTTATTTAATT;chr15:53158374-53158387-,3423,Intron,CTATCTATCTATCT;chr15:53038671-53038708-,3239,Intron,ATAAATATTTATTGGTTTTTTTTTTGCTTAATTTTTAC;chr15:53169372-53169400-,2360,Intron,CTATATGTGCACACACATATTTATTTATT;chr15:53172081-53172090-,1771,Intron,AAATAATAAG;chr15:53110479-53110500-,1695,Intron,AACATTTGCGATTTATTTATTT;…
Parp14	ENSMUSG00000034422	chr16:35846948-35846993-,25716,Intron	37207	chr16:35846948-35846993-,25716,Intron,ATACAATTTATTTATCTATCTATCTATCTATTTATTTTGGTTTTTC;chr16:35853149-35853178-,4891,Intron,CTGTAAAAGCTTCCCAGTGCCTATCTATCT;chr16:35846928-35846939-,4313,Intron,GTTTCTCTGTAT;chr16:35853113-35853126-,1590,Intron,CTATCTATCTATCT;chr16:35846922-35846925-,697,Intron,CCCT
Lipg	ENSMUSG00000053846	chr18:75099153-75099193-,30298,3UTR	37182	chr18:75099153-75099193-,30298,3UTR,TTCTGTATTTATCCATTTGGCTTGAAGCTTTGTTTATATAT;chr18:75099134-75099150-,5004,3UTR,GCTGCTTTTTTTTTTTT;chr18:75099114-75099122-,1562,3UTR,CCATTATTT;chr18:75099004-75099006-,318,3UTR,ATT
Cdkn1a	ENSMUSG00000023067	chr17:29236590-29236618+,14309,3UTR	37008	chr17:29236590-29236618+,14309,3UTR,ATTTCTATTATGTAGATTATTATTATTTA;chr17:29236422-29236449+,14182,3UTR,TCTTAATTATTATTTGTGTTTTAATTTA;chr17:29236454-29236466+,2385,3UTR,TCTCCTGTATATA;chr17:29236640-29236652+,1580,3UTR,TGTGTTTCCTATA;chr17:29236547-29236560+,1235,3UTR,ACAAACCTAAATTA;chr17:29236410-29236418+,1229,3UTR,TCACTCTGT;chr17:29236686-29236691+,706,3UTR,TGCATC;chr17:29236577-29236580+,653,3UTR,…
Lass6	ENSMUSG00000027035	chr2:68707589-68707660+,25008,Intron	36900	chr2:68707589-68707660+,25008,Intron,CATTTTATTCATTTATTTTGTTCTATATTTATTTATTTATTTATTTATTTATTTATTTATTTATTTTACTTG;chr2:68707669-68707681+,3174,Intron,TTCTCATTATGTA;chr2:68707566-68707575+,2224,Intron,TTGCATAGAA;chr2:68946891-68946908+,1819,3UTR,ATATTATTTATTTTTTTA;chr2:68716562-68716579+,1279,Intron,CAAGTTGTGCTGCTATTA;chr2:68946878-68946888+,1231,3UTR,CATTTGTCTTA;chr2:68707580-68707586+,1151,Intron,TT…
Slco3a1	ENSMUSG00000025790	chr7:81619896-81619972-,30959,Intron	35767	chr7:81619896-81619972-,30959,Intron,GGGTTCTATGGTAAGTTATTTATTTATTTATTTATTTATTTATTTATTTATTTATCTATTTATTTATTTATTTTGGC;chr7:81619975-81619993-,2472,Intron,CTTGCATCTTCTCTGTTCT;chr7:81620000-81620010-,1331,Intron,GATCCCACACA;chr7:81619878-81619884-,548,Intron,TCTCAAC;chr7:81620014-81620016-,457,Intron,TTG
Fnbp1l	ENSMUSG00000039735	chr3:122314440-122314545-,30403,Intron	35553	chr3:122314440-122314545-,30403,Intron,GTTTATTTTGTGTGTGTTTCTGAATGTGCTTTTCTTTCTTTTTTCTCTTTCTTTCTTTCTTTCTTTTTTTTTAAAGATTTATTTATTTATCTATCTATCTATTTAT;chr3:122314411-122314433-,2293,Intron,ATTTATTTATTATATGTAAGTAC;chr3:122289557-122289576-,1688,Intron,TCTTTTTTTACATTTATTTA;chr3:122289617-122289624-,930,Intron,CATTATCT;chr3:122289581-122289582-,239,Intron,CT
Tnip3	ENSMUSG00000044162	chr6:65544626-65544666+,23436,Intron	35489	chr6:65544626-65544666+,23436,Intron,TTTTGGATTTTTATTTATTTAATTAATTAATATTTGTTTTT;chr6:65544595-65544617+,8309,Intron,TTTTTTGGTTTTGTTTATATTTA;chr6:65549374-65549393+,2353,Intron,TACTTTTTTATTTTATTTTA;chr6:65544673-65544674+,816,Intron,TA;chr6:65549362-65549370+,575,Intron,GATTTTTTC
Rrbp1	ENSMUSG00000027422	chr2:143803222-143803296-,17767,Intron	34362	chr2:143803222-143803296-,17767,Intron,GTTTTCCTTCTGTCAGCTTTACTGCCTCTGATCCAGAGACAATACTCTATTTATTTATTTATTTATTTATTTATT;chr2:143803006-143803050-,11456,Intron,TGCTTGTTTATTTATTTACTTATTTTAAGATTTATTTATTTATTT;chr2:143803053-143803082-,3404,Intron,ATTTTACATTGCTTTGGATTGTTTCATTTG;chr2:143803151-143803156-,678,Intron,CATTCT;chr2:143802997-143803002-,676,Intron,CTGTTT;chr2:143803118-143803122-,381,Intron,GTTCT
Socs3	ENSMUSG00000053113	chr11:117827425-117827436-,15750,3UTR	33004	chr11:117827425-117827436-,15750,3UTR,GTAATTTATAAT;chr11:117827439-117827444-,6469,3UTR,ACATTT;chr11:117827466-117827484-,6029,3UTR,AGACTTTGCACATATATTT;chr11:117827460-117827462-,3727,3UTR,TTT;chr11:117827454-117827456-,1029,3UTR,CTC
Gsr	ENSMUSG00000031584	chr8:34768552-34768634+,22179,Intron	32895	chr8:34768552-34768634+,22179,Intron,ACAGAAACATACAGCAAGCCATAACACTCTTTTTTTTTCTTCCCTATTTATTTATTTATTTATTTATTTATTTATTTATTTAT;chr8:34801760-34801786+,6339,Intron,GCTTGCTTGCTTATTTATTTATTTATT;chr8:34768640-34768657+,1245,Intron,TATTTATTTTTATGTATA;chr8:34774368-34774376+,871,Intron,GTCTTTCTT;chr8:34801745-34801751+,811,Intron,TTTATTT;chr8:34774391-34774398+,525,Intron,TTATTTTA;chr8:34807966-34807971+,472…
Gas7	ENSMUSG00000033066	chr11:67433239-67433301+,11998,Intron	32434	chr11:67433239-67433301+,11998,Intron,TTGCTTAGATTATTTATTTATTTATTTATTTATTTATTTATTTATTTATTTATTTATTTATTT;chr11:67489589-67489629+,7849,Intron,CATTGGTTTTACTTATTTACTTATTTTTTATTGATTATTTT;chr11:67433228-67433236+,3477,Intron,TCTATGAGA;chr11:67419354-67419367+,3362,Intron,CTTTGAGTATTTCT;chr11:67433217-67433225+,1353,Intron,CATATCGAT;chr11:67419332-67419338+,1246,Intron,TTATTGT;chr11:67419342-67419351+,11…
Sod2	ENSMUSG00000006818	chr17:13202360-13202420+,22358,Intron	31759	chr17:13202360-13202420+,22358,Intron,ATTTTTTTGGAAGATTTATTTATTATTATATTTTTATTATTATTTATTATTATTACATATA;chr17:13208159-13208196+,6854,3UTR,TTCTATGATAATTTCTTATTTTAATTAAATCTATTCTT;chr17:13203556-13203575+,1682,Intron,GTTTTTTCTTTTTTTAAGAT;chr17:13202349-13202356+,865,Intron,AATTTCTG
Nos2	ENSMUSG00000020826	chr11:78773594-78773627+,15138,3UTR	30592	chr11:78773594-78773627+,15138,3UTR,TGCACTATGTACAGATATTTATACTTCATATTTA;chr11:78773677-78773707+,5570,3UTR,GTATAATTCCTTGATGAAAAATATTTATATA;chr11:78773581-78773591+,5037,3UTR,TCTAATACTTA;chr11:78773638-78773660+,3983,3UTR,TACTTTTGTCTACTCCCAATGAT;chr11:78745836-78745843+,442,Intron,TTTTTGTT;chr11:78773389-78773392+,422,3UTR,TGTG
Zeb2	ENSMUSG00000026872	chr2:44843659-44843708-,14726,3UTR	30408	chr2:44843659-44843708-,14726,3UTR,CCATACATCAGTATTTTATTATTATTATTATTGTTATTCCTGTTTAATTT;chr2:44843066-44843100-,8698,3UTR,GCTCATTTTATATTTCCTAATTTTATTTATTTCAT;chr2:44843106-44843121-,3270,3UTR,AAATAACATTTTATTT;chr2:44843127-44843138-,1725,3UTR,TCATTTAATTTT;chr2:44843727-44843744-,1648,3UTR,ATTTATATTAATACATTT;chr2:44843056-44843058-,341,3UTR,TGT
Ell2	ENSMUSG00000001542	chr13:75868544-75868607+,21036,Intron	29235	chr13:75868544-75868607+,21036,Intron,TATAAAAGAGATATTGTTTGGGTTTTATTTATTTATTTATTTATTTATTTATTTTTGATGTGTG;chr13:75868520-75868539+,2388,Intron,CTTATCTAATTACTGCATCA;chr13:75868613-75868619+,1050,Intron,TTACTTC;chr13:75847914-75847922+,955,Intron,TATACTTTG;chr13:75847926-75847931+,719,Intron,TTTTCT;chr13:75908282-75908288+,686,3UTR,CTTATTT;chr13:75847904-75847910+,547,Intron,TCACTTA;chr13:75847979-758…
Il10	ENSMUSG00000016529	chr1:132920946-132920981+,8714,3UTR	28886	chr1:132920946-132920981+,8714,3UTR,AAACCTCGTTTGTACCTCTCTCCGAAATATTTATTA;chr1:132921053-132921083+,7493,3UTR,TATTATAATTTTACAGTATTTATTATTTTTA;chr1:132920984-132921015+,7287,3UTR,TCTGATACCTCAGTTCCCATTCTATTTATTCA;chr1:132921137-132921146+,1597,3UTR,TTATATTATA;chr1:132921035-132921039+,1393,3UTR,ATTTA;chr1:132921116-132921128+,1244,3UTR,TTTATAGTATTTA;chr1:132921090-132921094+,1158,3UTR,GTTTA
Cd47	ENSMUSG00000055447	chr16:49869931-49870002+,16701,Intron	28832	chr16:49869931-49870002+,16701,Intron,TTTATGACTGATGCTAATTTGGGTTAAAACTATTTATTTATTTATTTATTTATTTATTTATTTATTTATTTA;chr16:49904216-49904251+,5388,Intron,TCCTTTTTTAATCACTTAAAATTATTATTATTATTA;chr16:49870457-49870481+,2570,Intron,TTATTTATTTATTTATTTATTTATA;chr16:49870423-49870439+,2345,Intron,CTTTTTATACACTTTTA;chr16:49913439-49913452+,1828,3UTR,TCTATTCAATTTTT
Cmpk2	ENSMUSG00000020638	chr12:27163765-27163786+,9965,3UTR	27630	chr12:27163765-27163786+,9965,3UTR,ACAAATTTAATTTATCTTAATA;chr12:27164488-27164518+,4426,3UTR,ATAATGTGTCCATGTATATAAATATATTCTT;chr12:27164532-27164541+,2443,3UTR,CATATTTTTA;chr12:27164448-27164462+,1614,3UTR,TCTCAATATTTTTCA;chr12:27163749-27163760+,1589,3UTR,TCAATGTTTTCA;chr12:27164522-27164529+,1572,3UTR,TTCTGTTA;chr12:27164472-27164479+,1041,3UTR,TATGTATA;chr12:27164281-27164291+,867,3UTR,ACTATTA…
Itm2b	ENSMUSG00000022108	chr14:73776334-73776400-,24770,Intron	27111	chr14:73776334-73776400-,24770,Intron,CTTAATTTTCTGTGTATTATTTATTTATGTATTTATTTATTTATTTATTTATTTGGTTGTTCATCTT;chr14:73776320-73776330-,1373,Intron,TCAGTAGTCTA;chr14:73776420-73776424-,968,Intron,TTCTT
Lcp2	ENSMUSG00000002699	chr11:33964789-33964846+,11965,Intron	26979	chr11:33964789-33964846+,11965,Intron,TTCTAGCTTTCTCTTATTTATTTATTTATTTATTTATTTATTTGTGTATATGCATGTA;chr11:33964716-33964775+,8099,Intron,TCTCTCTCACACACACACACACACATACACACACACACACACACACACACACACACACAC;chr11:33964692-33964698+,2279,Intron,TATTTTA;chr11:33964860-33964869+,1353,Intron,TATGTGTGTA;chr11:33964781-33964786+,1010,Intron,CACACA;chr11:33964887-33964896+,847,Intron,TTCATTCTTC;chr11:33964852-33964…
Tnfaip3	ENSMUSG00000019850	chr10:18721577-18721598-,8766,3UTR	25674	chr10:18721577-18721598-,8766,3UTR,TCATTCTGGTTTATTTATTATG;chr10:18721609-18721616-,2661,3UTR,TCTTCTTA;chr10:18721529-18721546-,1940,3UTR,TTCTGCAGTATTTTCTTG;chr10:18721516-18721526-,1859,3UTR,ATAACATATTT;chr10:18721562-18721567-,1801,3UTR,GTTATT;chr10:18720742-18720751-,1499,3UTR,AAGTCAATAT;chr10:18721623-18721629-,1338,3UTR,ATTCAAC;chr10:18720772-18720775-,1236,3UTR,TTTT;chr10:18721570-18721574-,…
Dram1	ENSMUSG00000020057	chr10:87795917-87795956-,10813,Intron	25659	chr10:87795917-87795956-,10813,Intron,CCCTCCCCTCCTCTCCTCTTCTTTCCTCTCCCCCGCTCCT;chr10:87795861-87795910-,8396,Intron,CTCTCTCTCTCATTTATTTATTTATTTATTTATTTATTTATTTATTTATT;chr10:87795554-87795559-,4458,Intron,CTCAAA;chr10:87795839-87795852-,1482,Intron,GGATTTCTCTATTT;chr10:87810670-87810673-,510,Intron,CTAT
Trim25	ENSMUSG00000000275	chr11:88873319-88873363+,17994,Intron	25521	chr11:88873319-88873363+,17994,Intron,CTTGAACATTTTATTTATTTATTTATTTATTTATTTATTTATTTA;chr11:88873283-88873293+,2613,Intron,TTCATATACCA;chr11:88873373-88873389+,2143,Intron,TCTCTCTACTTGTAGTA;chr11:88873296-88873306+,1533,Intron,CAAGTGCTCTA;chr11:88873309-88873313+,1238,Intron,ACATA
Tbk1	ENSMUSG00000020115	chr10:120994964-120995038-,22720,Intron	24803	chr10:120994964-120995038-,22720,Intron,TTCTTTTTATTTATTTATGTATATATTTAATCTATTTATGTATTTATTTGTTTATTTATTTATTTATTATGGTTT;chr10:120994957-120994961-,1187,Intron,GTTTT;chr10:120994946-120994950-,526,Intron,CTTCT;chr10:120994941-120994943-,370,Intron,CTC
Cxcl10	ENSMUSG00000034855	chr5:92775883-92775913-,10843,3UTR	24168	chr5:92775883-92775913-,10843,3UTR,CCTGAAAATGTATGTGTAAATACTATTTAAT;chr5:92775773-92775781-,2456,3UTR,GTTTATTTT;chr5:92775843-92775851-,1635,3UTR,ATTTTTTGT;chr5:92775688-92775696-,1564,3UTR,AAATGTAAT;chr5:92775716-92775722-,1173,3UTR,CTGTATT;chr5:92775707-92775711-,1028,3UTR,GTAGT;chr5:92776015-92776018-,807,3UTR,GTTT;chr5:92775921-92775926-,765,3UTR,ATACTC;chr5:92775796-92775800-,735,3UTR,GTATC;c…
Sash1	ENSMUSG00000015305	chr10:8568523-8568546-,8211,Intron	24096	chr10:8568523-8568546-,8211,Intron,TTGATTCTTTTTTTTTTTTTTTTT;chr10:8568553-8568568-,6512,Intron,CTCTTACTTCTTGATC;chr10:8490326-8490355-,3615,Intron,GGTTTTGGCTTTTTATTTATTTATTTATTT;chr10:8442281-8442290-,1750,3UTR,AATCAATATT;chr10:8551384-8551392-,1055,Intron,GTACATTCT;chr10:8568571-8568575-,825,Intron,GTCCT;chr10:8489066-8489072-,769,Intron,GCTAATT;chr10:8490373-8490382-,690,Intron,TCTTCCTAAC;chr10…
Ifi44	ENSMUSG00000028037	chr3:151396179-151396242-,21637,Intron	24040	chr3:151396179-151396242-,21637,Intron,TCTTATTTTTCAGGATTGTTTTTGTGATCTTATTATTTATTTATTTATTTATTTATTTATTTAT;chr3:151396165-151396176-,2403,Intron,GTATGTGTACTT
Ccl2	ENSMUSG00000035385	chr11:81850696-81850714+,10130,3UTR	23665	chr11:81850696-81850714+,10130,3UTR,GATGCCTTAATTAATATTA;chr11:81850914-81850928+,4207,3UTR,TATTCCTTATTATTA;chr11:81850718-81850723+,2068,3UTR,TTATTT;chr11:81850727-81850738+,1925,3UTR,TTATTGATGTTA;chr11:81850536-81850538+,1836,CDS,TTT;chr11:81850902-81850909+,1389,3UTR,TATTATTA;chr11:81850750-81850753+,853,3UTR,TTCA;chr11:81850530-81850531+,478,CDS,TA;chr11:81850896-81850898+,410,3UTR,TTA;chr11:8…
Cflar	ENSMUSG00000026031	chr1:58814687-58814730+,14845,3UTR	23062	chr1:58814687-58814730+,14845,3UTR,TATTGTATAATGTATATCATATTGTATATATTGTAATATATATA;chr1:58814734-58814743+,1678,3UTR,ATATTTATTG;chr1:58814662-58814676+,1588,3UTR,TTTGCTCTGTATTTA;chr1:58793330-58793338+,988,Intron,TTGTATGTG;chr1:58793302-58793311+,926,Intron,TTACTCATTT;chr1:58814748-58814754+,820,3UTR,TAAAATG;chr1:58812050-58812053+,623,3UTR,TTTA;chr1:58812037-58812038+,506,3UTR,TA;chr1:58812044-5881…
Il1a	ENSMUSG00000027399	chr2:129125828-129125895-,16461,3UTR	22899	chr2:129125828-129125895-,16461,3UTR,GTTGAATGTTATTTTTAAGTTATTTTATCTATGTATTTATAAATATATTTATGATAATTATATTATTT;chr2:129130117-129130145-,3750,Intron,TGTTTTTATTTTTTAAAAAGATTTATTTA;chr2:129130083-129130096-,1927,Intron,TTTATTTATTATAT;chr2:129130075-129130078-,471,Intron,ATAC;chr2:129125815-129125817-,290,3UTR,CTT
Wasf2	ENSMUSG00000028868	chr4:132688549-132688636+,21165,Intron	22672	chr4:132688549-132688636+,21165,Intron,TATATCCATGTTGTCATTTTCTTTTTAATGTTGCTATTTATTTATTTATTTATTTATTTATTTATTTATTTATTTATTTATTTATTTA;chr4:132688649-132688658+,1043,Intron,TTCCTATGTA;chr4:132688544-132688546+,464,Intron,TTA
Vrk2	ENSMUSG00000064090	chr11:26422277-26422307-,7384,Intron	22243	chr11:26422277-26422307-,7384,Intron,TTTATTTATTTATTTGATATTTGTATTGTTG;chr11:26422353-26422387-,7056,Intron,AAACCTTTGTGTATGTTCATAGCCATCTCTTTCTT;chr11:26422251-26422260-,2159,Intron,CTTTGACTTG;chr11:26422265-26422273-,2099,Intron,ATACTTTCT;chr11:26422202-26422224-,1981,Intron,CTTCTTCTTCTTCTTCCTCTTCC;chr11:26422332-26422345-,1564,Intron,GGGGTATTCTTTTA
Rala	ENSMUSG00000008859	chr13:18022226-18022294-,21173,Intron	22219	chr13:18022226-18022294-,21173,Intron,TTATATTTGTCATGTTAAAGTTGCTTGAAATTTGTATATTTATTTATTGCTTTATTTATTTATTGCTTT;chr13:18022195-18022208-,1046,Intron,CCTTTTACTTTCTT
2810474O19Rik	ENSMUSG00000032712	chr6:149267814-149267883+,20059,Intron	21628	chr6:149267814-149267883+,20059,Intron,TTCAACTCAGCTTGCCATACTTTTATTTATCTATTTATTTATTTATTTATTTATTTATTTATTTTTTATA;chr6:149267802-149267807+,1319,Intron,TCTTTA;chr6:149267886-149267887+,250,Intron,TA
Rapgef2	ENSMUSG00000062232	chr3:78942905-78942969-,14887,Intron	21610	chr3:78942905-78942969-,14887,Intron,TCTTGAAGTTCAGACTTAGTGATTTATTTATTTATTTATTTATTTATTTATTTATTTATTTATTT;chr3:78942888-78942902-,4021,Intron,GTATACTTATTTTTT;chr3:78883733-78883753-,2123,Intron,TTTTTATCATATTTTTCTATT;chr3:78942883-78942885-,579,Intron,ATA
4933426M11Rik	ENSMUSG00000021133	chr12:81981717-81981780+,14837,3UTR	21426	chr12:81981717-81981780+,14837,3UTR,TATGAAGATAGTATTTTAATATTTGTACAAAGTTTAATTTAATTTTAATTGTTCTATGTATATA;chr12:81981661-81981677+,3530,3UTR,TTTGCTTTATTTTATTT;chr12:81981788-81981792+,1465,3UTR,TTCTA;chr12:81981688-81981695+,690,3UTR,TTTTTTGG;chr12:81900073-81900082+,658,Intron,TATTTTTTTA;chr12:81979602-81979603+,246,3UTR,TA
Rab31	ENSMUSG00000056515	chr17:66106366-66106402-,11068,Intron	20718	chr17:66106366-66106402-,11068,Intron,GTTCAGAGCACACAATTTATCTATCTATCATCTATCT;chr17:66064363-66064386-,2618,Intron,GCATTTTAAAGAACGTTATTTATT;chr17:66065148-66065170-,2130,Intron,TGAATGTTCCTTTTCTGATTATT;chr17:66114823-66114833-,1219,Intron,GTTTTACTTTT;chr17:66114836-66114847-,1102,Intron,TTTTAATATTTT;chr17:66064347-66064356-,841,Intron,TTTATTTATT;chr17:66015089-66015101-,792,Intron,TTTTTTATATTTG;chr1…
Rnf213	ENSMUSG00000070327	chr11:119299479-119299524+,12233,Intron	20513	chr11:119299479-119299524+,12233,Intron,TTAAGCACTCCTATCCCACACTATTTATTTATTTATTTATTTATTT;chr11:119288455-119288467+,1676,Intron,ATTTTTATTATTT;chr11:119293680-119293693+,1325,Intron,TTCATTTTTCAATT;chr11:119293697-119293705+,1283,Intron,TTACTTTTT;chr11:119288470-119288481+,1250,Intron,TTTTTAATTATG;chr11:119299457-119299463+,1061,Intron,AAACACA;chr11:119299468-119299471+,867,Intron,TTTG;chr11:11934785…
Cebpb	ENSMUSG00000056501	chr2:167515761-167515803+,12778,3UTR	20029	chr2:167515761-167515803+,12778,3UTR,TTTGTTTTTTTTTTTGGTCTTATTATTTTTTTTGTATTATATA;chr2:167515723-167515744+,2714,3UTR,GTTGATGTTTTTGGTTTTGTTT;chr2:167515810-167515820+,2593,3UTR,TTCTATTTCTA;chr2:167515835-167515846+,1944,3UTR,TATGTATATTTT
Trip12	ENSMUSG00000026219	chr1:84743509-84743591-,17320,Intron	18672	chr1:84743509-84743591-,17320,Intron,GCACTGTATTTGATCTATTTATTTATTTATTTATTTATTTATTTATTTATTTATTTATTTATTTATTTATTTATTTATTGTGT;chr1:84807015-84807025-,1352,Intron,CTTTGTATTTT
Klf13	ENSMUSG00000052040	chr7:71065590-71065627-,8546,Intron	18059	chr7:71065590-71065627-,8546,Intron,CTTGCTTATTTATTATTTATTTATTTATTTATTTATTT;chr7:71065545-71065579-,6051,Intron,GTTTTTTAATTTATGTATTTTGATAATTGTCTTTT;chr7:71065583-71065587-,1307,Intron,CTATT;chr7:71065537-71065541-,779,Intron,TCCTC;chr7:71065658-71065665-,699,Intron,ATTCACTT;chr7:71073906-71073908-,677,Intron,CTT
Trim30a	ENSMUSG00000030921	chr7:111559563-111559602-,7955,3UTR|CDS^3UTR	18024	chr7:111559563-111559602-,7955,3UTR|CDS^3UTR,CCACCCTCCTAAACCTTCACCTATATCTATATCTATATCT;chr7:111559539-111559548-,2492,3UTR,CTATATCTAT;chr7:111559551-111559560-,2461,3UTR,CTATATCTAT;chr7:111559514-111559527-,2438,3UTR,CTATATCTTTATAC;chr7:111559607-111559613-,1364,3UTR|CDS,CTATATG;chr7:111559530-111559536-,1314,3UTR,CTATATC
Alcam	ENSMUSG00000022636	chr16:52411242-52411270-,6742,Intron	17793	chr16:52411242-52411270-,6742,Intron,GGTTGATATTGTTGTTCTTTTCTTTCTTT;chr16:52429695-52429737-,5762,Intron,CTTCTAAGATCTGTAAACCTAATTTCTTGTTATTTATTTATTT;chr16:52429658-52429686-,4286,Intron,ATTTATTTATTTACATTCATATTTTTATT;chr16:52429740-52429747-,1003,Intron,AAATAAAA
Cxcl1	ENSMUSG00000029380	chr5:91321675-91321697+,4787,3UTR	17690	chr5:91321675-91321697+,4787,3UTR,TTTTTATTTTACATTAATATTTA;chr5:91321613-91321629+,4638,3UTR,TATACAATTTCTTTTGA;chr5:91321633-91321645+,2042,3UTR,TCCTATTTATTTA;chr5:91321651-91321660+,1581,3UTR,TTATTTATTC;chr5:91321581-91321594+,1270,3UTR,CCTGTCTGGTGAAC;chr5:91321708-91321717+,1147,3UTR,TACATTTCAT;chr5:91321877-91321883+,599,3UTR,TTTTGTA;chr5:91321886-91321890+,569,3UTR,TATTA;chr5:91321746-91321749…
Ppm1h	ENSMUSG00000034613	chr10:122120468-122120515+,13588,Intron	16914	chr10:122120468-122120515+,13588,Intron,CTTTTTTTTTAAAGATTTATGCAATTATTTATTTATTTATTTATTTTC;chr10:122120453-122120465+,2103,Intron,ATCTTTCTTTTTA;chr10:122120518-122120522+,687,Intron,TCTCA;chr10:122186852-122186854+,294,Intron,TTA;chr10:122120544-122120545+,242,Intron,TA
Prdx1	ENSMUSG00000028691	chr4:116372069-116372091+,15412,3UTR	16578	chr4:116372069-116372091+,15412,3UTR,TAATTCTTTTTTCTTCTTTTTTT;chr4:116360287-116360296+,1166,Intron,TTATTTATTG
Clcn7	ENSMUSG00000036636	chr17:25275556-25275619+,13780,Intron	15907	chr17:25275556-25275619+,13780,Intron,AAAGATTTATTTATTTATTTATTTATTTATTTATTTATTTATTTATTTATGTCATGTTATTTCA;chr17:25275548-25275552+,1188,Intron,CTTTT;chr17:25275624-25275636+,939,Intron,CTTTTCATTTTTG
Clec4d	ENSMUSG00000030144	chr6:123212392-123212445+,7174,Intron	15793	chr6:123212392-123212445+,7174,Intron,TCTTTATCTGTCTATCTGTCTATCTGTCTGTCTGTCTGTCTATCTATCTATCTA;chr6:123222323-123222335+,3288,Intron,TATCTATCTATCA;chr6:123212468-123212477+,1040,Intron,TATCTATTTA;chr6:123212495-123212499+,902,Intron,CATTT;chr6:123222342-123222351+,780,Intron,TATCTATCTA;chr6:123212484-123212492+,771,Intron,TATCTATCA;chr6:123212452-123212457+,501,Intron,TATCTA;chr6:123222319-12322232…
Ier3	ENSMUSG00000003541	chr17:35959426-35959442+,8758,3UTR	15651	chr17:35959426-35959442+,8758,3UTR,TGTCTAATTAATATTTA;chr17:35959417-35959423+,1834,3UTR,CTTTCTC;chr17:35959483-35959497+,1598,3UTR,GTAATATTTATTCTA;chr17:35959445-35959450+,1282,3UTR,TATTTA;chr17:35959545-35959550+,811,3UTR,TTATTA;chr17:35959453-35959456+,780,3UTR,TATA;chr17:35959554-35959557+,588,3UTR,TTTA
Tapbp	ENSMUSG00000024308	chr17:34059484-34059539+,11760,Intron	15479	chr17:34059484-34059539+,11760,Intron,AATCATCTTGGTTAGTCTCCCTTTTTATTTTATTTATTTATTTATTTATTTATTTA;chr17:34059542-34059553+,1358,Intron,TATTTATTTATA;chr17:34059462-34059467+,965,Intron,TTCACA;chr17:34059471-34059475+,657,Intron,CACTA;chr17:34059573-34059575+,375,Intron,TTC;chr17:34059558-34059561+,364,Intron,TACA
Zfr	ENSMUSG00000022201	chr15:12061349-12061406+,15213,Intron	15213	chr15:12061349-12061406+,15213,Intron,AATGGTATTTATTTATTTATTTATTTATTTATTTATTTATTTATTTATTTATTATGTA
Icam1	ENSMUSG00000037405	chr9:20832763-20832782+,6626,3UTR	15203	chr9:20832763-20832782+,6626,3UTR,TTGATGTATTTATTAATTTA;chr9:20832785-20832790+,2490,3UTR,GTTTTA;chr9:20832796-20832804+,1498,3UTR,TATTTATTG;chr9:20832841-20832846+,1184,3UTR,TGTATA;chr9:20832812-20832819+,974,3UTR,TGTATATA;chr9:20832745-20832751+,931,3UTR,CATTGTC;chr9:20832754-20832758+,474,3UTR,CAACT;chr9:20832897-20832900+,359,3UTR,CACA;chr9:20832849-20832852+,356,3UTR,TTAT;chr9:20832807-208328…
Mdfic	ENSMUSG00000041390	chr6:15702586-15702648+,10937,Intron	15046	chr6:15702586-15702648+,10937,Intron,TTTTATGATGTCTTGGGTCCTCTAGTGCTTATTTATTTATTTATTTATTTATTTATTTATTTT;chr6:15750940-15750953+,2190,3UTR,TTCTTTATCATGCA;chr6:15702567-15702574+,944,Intron,TTTAATCA;chr6:15750970-15750977+,720,3UTR,GGGTTCTA;chr6:15702655-15702657+,255,Intron,CAT
Il15	ENSMUSG00000031712	chr8:84860442-84860516-,10327,Intron	14602	chr8:84860442-84860516-,10327,Intron,CTTCTTTCTCCTTGAAGTTGCTTATTTATTTATTTATTTATTTATTTATTTATTTATTTATTATTTATTTATATT;chr8:84860521-84860532-,1167,Intron,TTGTGAACAGAC;chr8:84855606-84855617-,1069,3UTR,CTTATTTTTAAT;chr8:84855624-84855631-,1012,3UTR,CTTATTTT;chr8:84860425-84860427-,492,Intron,TTT;chr8:84860418-84860421-,339,Intron,TTTC;chr8:84855620-84855621-,196,3UTR,CT
Ifnar1	ENSMUSG00000022967	chr16:91492551-91492570+,7446,Intron	14579	chr16:91492551-91492570+,7446,Intron,TACATTCTTTTTTTTTTTTA;chr16:91492532-91492545+,3093,Intron,TGACACTCACCATA;chr16:91492495-91492511+,2085,Intron,TTTTGACCTTTCACTCA;chr16:91492519-91492524+,1043,Intron,TCCATC;chr16:91492514-91492516+,912,Intron,TTC
Cdk14	ENSMUSG00000028926	chr5:5001161-5001194-,4905,Intron	14307	chr5:5001161-5001194-,4905,Intron,TTTTCACTCTTTTTAATTAATTAATTAATTAATT;chr5:5281445-5281462-,3207,Intron,CTTTCATCATTGTTATAT;chr5:5238623-5238657-,3070,Intron,GCTTATATGTTATTTATTTATTTATTTATTTATTT;chr5:5281420-5281442-,1899,Intron,GGATATTTATTTATTTATTTATT;chr5:5238607-5238618-,1226,Intron,ATTTATTTATTT
Ggta1	ENSMUSG00000035778	chr2:35311811-35311848-,5501,Intron	14282	chr2:35311811-35311848-,5501,Intron,GCATATTGTACATTTATTTATTTATTTATTTATTCATT;chr2:35311865-35311896-,2931,Intron,CTTACTTTTCAATGTCTTAAAGTTTTCACTCT;chr2:35256174-35256194-,2541,3UTR,GTATGCATATATTTATATTTT;chr2:35311790-35311805-,1711,Intron,ATTCATTCATTTGTTC;chr2:35311853-35311859-,1099,Intron,CTTATTC;chr2:35256225-35256231-,499,3UTR,AATTATT
Tpd52	ENSMUSG00000027506	chr3:8942740-8942794-,8202,Intron	13849	chr3:8942740-8942794-,8202,Intron,CCTTTTCCAGTTGTTATTTTTATTTATTTATTTATTTATTTATTTTTTGCTTTTT;chr3:8942798-8942820-,4743,Intron,CTACTGTTTTTTTTTTCCTTTGT;chr3:8942826-8942833-,904,Intron,CCATGAGC
Rab10	ENSMUSG00000020671	chr12:3299415-3299452-,5744,Intron	13397	chr12:3299415-3299452-,5744,Intron,ATATCAACTTCACTTTTAATTTTTAAACTTATTTATTT;chr12:3297546-3297564-,2499,Intron,GATATCTTTTTTTTTTTTT;chr12:3249679-3249697-,1580,3UTR,ATATTTTTGTTTCTCATCT;chr12:3299401-3299409-,1249,Intron,TTTATTTAT;chr12:3297533-3297542-,885,Intron,ATTTATTTAT;chr12:3297578-3297584-,852,Intron,TCTTTTC;chr12:3297569-3297572-,588,Intron,CTTC
Rbpj	ENSMUSG00000039191	chr5:53997289-53997340+,10995,Intron	12965	chr5:53997289-53997340+,10995,Intron,AAATCAAAGTAATATTTACTTTATATCTATCTGTCTGTCTGTTTATCTATTA;chr5:53997351-53997367+,1501,Intron,TATCTATCTATCTTCTA;chr5:53997343-53997344+,248,Intron,TA;chr5:53997347-53997348+,221,Intron,TA
Camk1d	ENSMUSG00000039145	chr2:5300381-5300418-,12708,Intron	12926	chr2:5300381-5300418-,12708,Intron,TGAGGACCAGGGGAATCCGACTGTTTAATTAAAACAAA;chr2:5225322-5225323-,218,Intron,GG
Ccl7	ENSMUSG00000035373	chr11:81860755-81860777+,7848,3UTR	12699	chr11:81860755-81860777+,7848,3UTR,TTATTAATATTTTTATTTAATTA;chr11:81860747-81860752+,1923,3UTR,TCTTTA;chr11:81860784-81860789+,918,3UTR,TACTTT;chr11:81860725-81860732+,723,3UTR,AATGGTCA;chr11:81860803-81860806+,517,3UTR,TGTA;chr11:81860797-81860799+,453,3UTR,TTT;chr11:81860830-81860833+,317,3UTR,TTTA
Fam49b	ENSMUSG00000022378	chr15:63762818-63762877-,9497,3UTR	12425	chr15:63762818-63762877-,9497,3UTR,AAATATTTTTAAATGTGGATTTTTTTTGAAAACTAATATTTAATATTGCTTCTCCTGCAT;chr15:63762772-63762786-,1468,3UTR,CTCATAAATTTATTT;chr15:63762794-63762806-,1460,3UTR,CTATTCTGCTATT
Vcan	ENSMUSG00000021614	chr13:89865529-89865577-,9679,Intron	12107	chr13:89865529-89865577-,9679,Intron,CTCTAGCCTGCTCAGTTCTTTCTGCCTTTATTTATTTATTTATTTATTT;chr13:89865517-89865526-,1503,Intron,TTATTTATTT;chr13:89865588-89865591-,520,Intron,AACT;chr13:89865581-89865584-,405,Intron,GTTC
Dab2	ENSMUSG00000022150	chr15:6383134-6383202+,8020,Intron	11885	chr15:6383134-6383202+,8020,Intron,TTTCTCTCATTTATTTATTTATTTGTTTGTTTGTTTATTTATTTATTTATTTATTTATTTATTTATTTA;chr15:6383581-6383604+,2599,Intron,TATGTATTTATTTATTTATATTTA;chr15:6383613-6383620+,654,Intron,TATTATTA;chr15:6383573-6383574+,336,Intron,TA;chr15:6389279-6389280+,276,3UTR,TA
Rock1	ENSMUSG00000024290	chr18:10169543-10169596-,10619,Intron	11383	chr18:10169543-10169596-,10619,Intron,ACTATTCTGCTTATGTATTTATTTATTTATTTATTTATTTATTTATTATGTATT;chr18:10169527-10169535-,764,Intron,CCTTTTTCT
Phc3	ENSMUSG00000037652	chr3:30839573-30839628-,5881,Intron	11281	chr3:30839573-30839628-,5881,Intron,CTTCACTTGTTGGTAATTCTATTTATTTATTTATTTATTTATTTATTTATTTATTT;chr3:30839717-30839741-,2799,Intron,CTTCACTTGTTGGTAATTCTTTCTA;chr3:30839641-30839663-,2055,Intron,GATTTTCTTTACTATTTGTCCTT;chr3:30839675-30839680-,546,Intron,TTTATT
2610528E23Rik	ENSMUSG00000022748	chr16:57391790-57391794-,11264,Intron	11264	chr16:57391790-57391794-,11264,Intron,GGCAG
Tnip1	ENSMUSG00000020400	chr11:54767143-54767192-,8855,Intron	11185	chr11:54767143-54767192-,8855,Intron,AATTATTTACTCTTTTGCGTATTTATTTATTTATTTATTTATTTATTTTG;chr11:54767196-54767207-,1611,Intron,GTTTTTACATTC;chr11:54767129-54767135-,719,Intron,GTTTCTT
Nmd3	ENSMUSG00000027787	chr3:69537171-69537230+,7780,Intron	10895	chr3:69537171-69537230+,7780,Intron,TTTATTTATTTATTTATTTATTTATTTATTTATTTGTTATCGCATCTATCTATCTATGTA;chr3:69537148-69537158+,1637,Intron,GCATTTATTTA;chr3:69537233-69537242+,1206,Intron,TATCTATCTA;chr3:69537245-69537247+,272,Intron,TAT
Plek	ENSMUSG00000020120	chr11:16872589-16872617-,4564,3UTR	10849	chr11:16872589-16872617-,4564,3UTR,TCCAATCTACTTTATATATATTTATCACT;chr11:16873989-16874010-,3175,3UTR,TCATTTTAATGTGTTGTTTATT;chr11:16873422-16873430-,852,3UTR,CAATATATT;chr11:16872554-16872559-,620,3UTR,ATATAT;chr11:16873981-16873986-,575,3UTR,ATATTC;chr11:16872562-16872564-,396,3UTR,CTT;chr11:16872626-16872629-,349,3UTR,CCAT;chr11:16873414-16873417-,318,3UTR,GTCT
Sirpb1c	ENSMUSG00000074677	chr3:15747993-15748023-,5586,Intron	10789	chr3:15747993-15748023-,5586,Intron,GTTTTTCTTTTTCTTTTCTTTCTTTTTATTT;chr3:15747966-15747990-,3063,Intron,TGATTATTTTATTTATTTACTTTTC;chr3:15748026-15748035-,1385,Intron,GTATGTTGTC;chr3:15747959-15747963-,755,Intron,ATATT
Nlrp3	ENSMUSG00000032691	chr11:59380332-59380370+,8485,3UTR	10768	chr11:59380332-59380370+,8485,3UTR,ATTTATAAAACCCATTTTTGTATTTATTGTATGTTTGTA;chr11:59380287-59380292+,895,3UTR,TTTTTA;chr11:59380383-59380386+,795,3UTR,TTTA;chr11:59375665-59375668+,593,Intron,TTTA
Hmox1	ENSMUSG00000005413	chr8:77624414-77624415+,4511,3UTR	10690	chr8:77624414-77624415+,4511,3UTR,GA;chr8:77624421-77624430+,1783,3UTR,TTATTTAATA;chr8:77624396-77624401+,1539,3UTR,CTTTTG;chr8:77618470-77618483+,1305,Intron,TCATACTTTTTTTA;chr8:77618490-77618496+,788,Intron,AGTTTTT;chr8:77618504-77618510+,764,Intron,ATATTTA
Hivep2	ENSMUSG00000015501	chr10:13806710-13806748+,7330,Intron	10547	chr10:13806710-13806748+,7330,Intron,TATTAAATACATCTATCTATATTATTTATATCAGTATTA;chr10:13870048-13870062+,1142,3UTR,TGTACATTTTTCTTA;chr10:13870013-13870023+,1123,3UTR,TTCTGTAATAC;chr10:13870034-13870044+,952,3UTR,TTTATTTCATA
Ergic2	ENSMUSG00000030304	chr6:148134925-148134980-,6767,Intron	10270	chr6:148134925-148134980-,6767,Intron,TCTTTCTTTCTTTCTTTCTTTATTTATTTATTTATTTATTTATTTATATTATCACT;chr6:148134986-148135022-,3503,Intron,CCCCCCCCTTTCTTTCTTTCTTTCTTTCTTTCTTTCT
Rsad2	ENSMUSG00000020641	chr12:27138428-27138490-,8965,Intron	10148	chr12:27138428-27138490-,8965,Intron,GCCTATTATTTATATTTATATTTATATTATTTATATTTATATTTATCACTATTTATATCTAGT;chr12:27130171-27130174-,459,3UTR,TTAT;chr12:27130025-27130027-,370,3UTR,TTT;chr12:27130186-27130187-,354,3UTR,CT
Cept1	ENSMUSG00000040774	chr3:106348930-106348995-,10060,Intron	10060	chr3:106348930-106348995-,10060,Intron,ATTTGTTAAATAATGCTGAACTTATTCCTATGATCCTATTAATTTATTTATTTTTCTTTCTCTTGT
Il10ra	ENSMUSG00000032089	chr9:45062210-45062231-,5411,3UTR	9763	chr9:45062210-45062231-,5411,3UTR,GGAACCTTTATTTATTTATTTG;chr9:45062136-45062144-,2068,3UTR,GATTTGCCT;chr9:45062196-45062205-,1714,3UTR,CTTATTTATT;chr9:45062242-45062246-,570,3UTR,TTTGA
Cdk8	ENSMUSG00000029635	chr5:147072551-147072555+,2599,Intron	9666	chr5:147072551-147072555+,2599,Intron,CATGG;chr5:147072816-147072828+,2585,Intron,CAAGAGGGCGTGA;chr5:147072565-147072571+,1214,Intron,ATGTGTA;chr5:147072655-147072658+,1112,Intron,TCGC;chr5:147072841-147072846+,996,Intron,GTAAAC;chr5:147072835-147072836+,773,Intron,TA;chr5:147072597-147072601+,387,Intron,TCGTG
Adrbk1	ENSMUSG00000024858	chr19:4305354-4305398-,8092,Intron	9474	chr19:4305354-4305398-,8092,Intron,CCAATTTGAAGACTTTTATTTATTTATTTATTTATTTATTTATTT;chr19:4305412-4305417-,585,Intron,GTTTGT;chr19:4305403-4305407-,466,Intron,TGAAG;chr19:4287063-4287066-,331,3UTR,TTTT
Aff1	ENSMUSG00000029313	chr5:104283765-104283796+,5680,3UTR	9446	chr5:104283765-104283796+,5680,3UTR,TTTTTTTTAATTTATTACCATTATATATTATA;chr5:104214839-104214841+,1325,Intron,TGT;chr5:104214813-104214815+,746,Intron,CCA;chr5:104215003-104215008+,656,Intron,CTTTGG;chr5:104215012-104215015+,568,Intron,TTTA;chr5:104283744-104283746+,471,3UTR,ATA
Txnrd1	ENSMUSG00000020250	chr10:82360209-82360226+,3425,3UTR	9399	chr10:82360209-82360226+,3425,3UTR,TTATTTTTTAAGTTTTTT;chr10:82360194-82360206+,2653,3UTR,TTCAGTTTTATTT;chr10:82350749-82350766+,1812,Intron,TTATTTATTTAATGTATA;chr10:82350672-82350682+,926,Intron,TCCCTCCCTCC;chr10:82350544-82350548+,583,Intron,ACATA
Calcrl	ENSMUSG00000059588	chr2:84243627-84243674-,6828,Intron	9330	chr2:84243627-84243674-,6828,Intron,ATACAATAAAATATAACTCTATTTATTTATTTATTTATGTATTTATTT;chr2:84243603-84243624-,2502,Intron,TTATTTATTTATATTTGTTTAT
Klf7	ENSMUSG00000025959	chr1:64122340-64122368-,6300,Intron	9252	chr1:64122340-64122368-,6300,Intron,TCATTTACCTATTCATTATTTACTTATTT;chr1:64122302-64122318-,1652,Intron,TTTATCTACTTACTTAT;chr1:64122328-64122337-,1300,Intron,CTACTTCCTT
Alpk1	ENSMUSG00000028028	chr3:127466434-127466465-,3871,Intron	9236	chr3:127466434-127466465-,3871,Intron,GCGGTTTTATTTATTTATTTGTTTGTCTATCT;chr3:127469226-127469254-,2257,Intron,GCTTTGTGGTAAGTTTTATTTATTTATTT;chr3:127473126-127473130-,479,Intron,TTACT;chr3:127466387-127466388-,464,Intron,CT;chr3:127466391-127466392-,445,Intron,CT;chr3:127466395-127466396-,429,Intron,CT;chr3:127466430-127466431-,399,Intron,CT;chr3:127466409-127466411-,357,Intron,TCT;chr3:127466383-1…
Malt1	ENSMUSG00000032688	chr18:65604402-65604421+,6641,Intron	9120	chr18:65604402-65604421+,6641,Intron,AATATTTGTTGTTTTCTACA;chr18:65604427-65604446+,2187,Intron,TCTTTTGTAACTCACCTTTA;chr18:65604468-65604470+,292,Intron,TTA
Mllt11	ENSMUSG00000053192	chr3:95023913-95023952-,7547,3UTR	8929	chr3:95023913-95023952-,7547,3UTR,GTACTTATTTATCTATCTATATTTATTTATTTATTTATTT;chr3:95023955-95023968-,1382,3UTR,GTTTGTATGTATGT
Ctsb	ENSMUSG00000021939	chr14:63743475-63743518+,6233,Intron	8924	chr14:63743475-63743518+,6233,Intron,CATATTTTTATTTTATTTTATTTATTTATTTATTTATTTATTTG;chr14:63743524-63743535+,2121,Intron,TTATTTATTTTG;chr14:63743469-63743471+,357,Intron,TTA;chr14:63743540-63743541+,213,Intron,CA
Rab8b	ENSMUSG00000036943	chr9:66758851-66758881-,4733,Intron	8737	chr9:66758851-66758881-,4733,Intron,AATCATTTCAGTGACATTTATTTATTTATTT;chr9:66758833-66758846-,1846,Intron,ATTTATTTATTTGC;chr9:66758816-66758830-,1444,Intron,GTCATGTTTGGTTCT;chr9:66758884-66758888-,714,Intron,CATTT
Arhgap17	ENSMUSG00000030766	chr7:130473411-130473457-,5074,Intron	8533	chr7:130473411-130473457-,5074,Intron,GTGTTGGAATTTAGCTTGCACACATCCTTTCGATAGCATCTATCTTT;chr7:130473383-130473401-,2023,Intron,TTTATTTATTTATTCATTC;chr7:130473363-130473378-,1436,Intron,ATTTATTTATTTGCTT
Rasa4	ENSMUSG00000004952	chr5:136586134-136586171+,4922,Intron	8481	chr5:136586134-136586171+,4922,Intron,TTTATTTAATGTATATAAATGTTTTATCTGCATGTACA;chr5:136586097-136586120+,2262,Intron,TTTCTTTTCTTTTCCTATTTATTT;chr5:136586083-136586088+,719,Intron,TAAATG;chr5:136586073-136586080+,578,Intron,TCAAAATA
Ubash3b	ENSMUSG00000032020	chr9:40921788-40921806-,4316,Intron	8403	chr9:40921788-40921806-,4316,Intron,TTGTATTCATTCTAATATT;chr9:40921777-40921785-,1518,Intron,TTTATTTTT;chr9:40921764-40921774-,1333,Intron,CTGCCTGTCTT;chr9:40879367-40879376-,984,Intron,CTATTGATTT;chr9:40879382-40879384-,252,Intron,CTA
H2-T24	ENSMUSG00000053835	chr17:36143528-36143563-,5660,3UTR	8301	chr17:36143528-36143563-,5660,3UTR,CTTGCTGCTCTTTTTTTTTTTTTTTTAAGATTTATT;chr17:36143568-36143583-,2169,3UTR,CTTGCTTATATTGTGT;chr17:36143523-36143525-,472,3UTR,TTT
Itgb2	ENSMUSG00000000290	chr10:77026125-77026141+,3814,Intron	8227	chr10:77026125-77026141+,3814,Intron,AACTCCTTTTTTTTTTT;chr10:77026114-77026122+,2803,Intron,TTCAAGTCA;chr10:77028307-77028313+,486,3UTR,TATTATA;chr10:77028296-77028299+,394,3UTR,TATA;chr10:77028287-77028291+,371,3UTR,TTGTC;chr10:77028279-77028283+,359,3UTR,ATTTA
Eno2	ENSMUSG00000004267	chr6:124710759-124710825-,7626,3UTR	8129	chr6:124710759-124710825-,7626,3UTR,CACAGTTTGTTTGTTTGCTTATTTATTTATTTATTTATTTATTTATTTATTTATTTATTTATTTCTC;chr6:124710837-124710839-,503,3UTR,TTT
Actb	ENSMUSG00000029580	chr5:143664954-143664975-,2824,3UTR	8095	chr5:143664954-143664975-,2824,3UTR,TTCATTTTTGTTTTTAATTTCT;chr5:143665016-143665032-,1937,3UTR,TTGCTTCTGTGTAAATT;chr5:143664995-143665003-,1847,3UTR,AATTTTTTT;chr5:143665329-143665337-,640,3UTR,TTTTTTTTT;chr5:143664988-143664990-,333,3UTR,CTT;chr5:143665012-143665013-,282,3UTR,GT;chr5:143664981-143664983-,232,3UTR,CTT
2210009G21Rik	ENSMUSG00000027281	chr2:136880138-136880192+,5678,Intron	7986	chr2:136880138-136880192+,5678,Intron,GTTTTATTTTATTTATTTATTTATTTATTTATTTATTTATTTATTTATTTATTTA;chr2:136880112-136880134+,2308,Intron,GGTTTTTTTCCTGTAATTCTTTA
Pik3r5	ENSMUSG00000020901	chr11:68275040-68275060+,3433,Intron	7776	chr11:68275040-68275060+,3433,Intron,TTAATATTATTATTGTTATTA;chr11:68275065-68275096+,2786,Intron,TATTATTATTGTTATTGTTATTGTTATTATTA;chr11:68311315-68311319+,842,3UTR,TTTTA;chr11:68311324-68311329+,715,3UTR,TATTAT
Gpd2	ENSMUSG00000026827	chr2:57163114-57163145+,4969,Intron	7610	chr2:57163114-57163145+,4969,Intron,GATTATATTTTATTTATTTATTTATTTATTTA;chr2:57163151-57163160+,1365,Intron,TTATTTATTT;chr2:57163100-57163110+,1276,Intron,TACAAATACCA
Tnfrsf1b	ENSMUSG00000028599	chr4:144803607-144803619-,2836,3UTR	7593	chr4:144803607-144803619-,2836,3UTR,CTTCCTATTTAAT;chr4:144803660-144803668-,1329,3UTR,CTTGTATAC;chr4:144803651-144803656-,1300,3UTR,CATTTT;chr4:144803597-144803604-,909,3UTR,GTTAGTTT;chr4:144803631-144803634-,899,3UTR,CTCC;chr4:144803400-144803403-,320,3UTR,ATTT
Parp9	ENSMUSG00000022906	chr16:35944843-35944881+,3507,Intron	7536	chr16:35944843-35944881+,3507,Intron,TTGTTTTTTATTTTGTTATTGTTATTTTGTTTTGTATTT;chr16:35944884-35944923+,3477,Intron,TTATTTATTTTTGTAATTTATTTGTTATTTATTTTGTTTA;chr16:35963157-35963163+,552,Intron,TATTTTA
Notch1	ENSMUSG00000026923	chr2:26314889-26314918-,5066,3UTR	7358	chr2:26314889-26314918-,5066,3UTR,AATTTCCATTTTTTTTTTTAGTATTTATTT;chr2:26314872-26314886-,1675,3UTR,GTACTTTTATTTTCC;chr2:26314708-26314716-,617,3UTR,GATTTGTAA
Dck	ENSMUSG00000029366	chr5:89210405-89210422+,3375,3UTR	7261	chr5:89210405-89210422+,3375,3UTR,CTTTTCTTTATGTATACA;chr5:89210434-89210460+,2888,3UTR,TTTATTTAATATTTGCAATCATATGTA;chr5:89210425-89210430+,998,3UTR,TATATA
Myadm	ENSMUSG00000068566	chr7:3299222-3299238+,2175,3UTR	7200	chr7:3299222-3299238+,2175,3UTR,TATATTTTAATTTTCTG;chr7:3299202-3299217+,1900,3UTR,AATGTATAAATATATA;chr7:3297800-3297804+,1128,3UTR,TGTTA;chr7:3297817-3297827+,867,3UTR,CTTCCTTATTC;chr7:3297789-3297797+,801,3UTR,TTCCTCTTC;chr7:3299177-3299180+,329,3UTR,ATTA
Exoc4	ENSMUSG00000029763	chr6:33597973-33598027+,7148,Intron	7148	chr6:33597973-33598027+,7148,Intron,CTGATTTATTTATTTATTTATTTATTTATTTATTTATTTATTCATTCATTCCTTC
Msr1	ENSMUSG00000025044	chr8:40710881-40710900-,2729,Intron	6784	chr8:40710881-40710900-,2729,Intron,GTTTTTGTTTTCCTTTATTT;chr8:40710910-40710929-,1810,Intron,GCATATGTAATTTTATCTTT;chr8:40710861-40710871-,1150,Intron,TTTCATTCTAT;chr8:40690433-40690438-,629,3UTR|Intron,AATTTT;chr8:40690342-40690346-,466,3UTR|Intron,TTATT
Actr2	ENSMUSG00000020152	chr11:19970994-19971021-,3382,Intron	6573	chr11:19970994-19971021-,3382,Intron,TTCTTTTTTTTTTTTATAATTTTACTTT;chr11:19970971-19970990-,3191,Intron,TTTCTTTTTTTTTTTTTTTT
Ccl9	ENSMUSG00000019122	chr11:83388452-83388468-,2033,3UTR	6471	chr11:83388452-83388468-,2033,3UTR,GTATTCTTTATAAATTC;chr11:83388482-83388489-,1258,3UTR,CTTTAGTT;chr11:83388493-83388499-,978,3UTR,CTATTTT;chr11:83388797-83388806-,918,3UTR,GTTTATTTTT;chr11:83388472-83388474-,563,3UTR,TTT;chr11:83388517-83388520-,397,3UTR,ATTC;chr11:83388551-83388553-,324,3UTR,CTT
Socs1	ENSMUSG00000038037	chr16:10784270-10784288-,3974,3UTR	6455	chr16:10784270-10784288-,3974,3UTR,CTTATTATTTCTTATTATT;chr16:10784252-10784264-,2082,3UTR,TTATTATTTTTCT;chr16:10784300-10784304-,399,3UTR,CATTA
Jarid2	ENSMUSG00000038518	chr13:44840805-44840837+,3335,Intron	6422	chr13:44840805-44840837+,3335,Intron,TAGTTTTATTTATTTATGTATTTATTTATTTTA;chr13:44840768-44840795+,2866,Intron,GCCTCTTTTTTTTTGGATATATTTTATA;chr13:44840800-44840801+,221,Intron,AA
Trerf1	ENSMUSG00000064043	chr17:47374743-47374765+,2942,Intron	6409	chr17:47374743-47374765+,2942,Intron,TTTTAATATTTATTTATTTATTA;chr17:47374768-47374782+,1102,Intron,ATTGACTTTTATTTA;chr17:47374730-47374739+,1038,Intron,TTTTTATTTA;chr17:47457744-47457754+,947,Intron,TTTATTTTTTA;chr17:47374785-47374789+,380,Intron,TTTTA
Lims1	ENSMUSG00000019920	chr10:57790539-57790568+,3728,Intron	6365	chr10:57790539-57790568+,3728,Intron,TTTTTATTATTTATTTATTTATCTATTTAT;chr10:57790514-57790536+,2263,Intron,TTTTTTGAGTTAATTAAATTTTA;chr10:57790492-57790494+,374,Intron,TTG
Pou2f2	ENSMUSG00000008496	chr7:25880440-25880493-,6345,Intron	6345	chr7:25880440-25880493-,6345,Intron,ACTTTTATTTATTTATTTATTTATTTATTTATTTATTTATTTATTTATTTATTT
Nrp2	ENSMUSG00000025969	chr1:62750400-62750430+,4715,5UTR	6304	chr1:62750400-62750430+,4715,5UTR,TTTGATTTTTATTATTATTACTATTATTTTG;chr1:62864139-62864141+,815,3UTR,CTA;chr1:62865227-62865230+,405,3UTR,TTTT;chr1:62862555-62862556+,369,3UTR,TA
Cd38	ENSMUSG00000029084	chr5:44301228-44301245+,1985,Intron	6126	chr5:44301228-44301245+,1985,Intron,TTATTTATTTATTTATTT;chr5:44301251-44301264+,1537,Intron,TTTATTTATTATGT;chr5:44301213-44301225+,1434,Intron,TTTATATTTATTT;chr5:44302736-44302749+,1170,3UTR,TTCCTCATTTATTT
Il12b	ENSMUSG00000004296	chr11:44226968-44226979+,2377,3UTR	6087	chr11:44226968-44226979+,2377,3UTR,TTGAAATATTTA;chr11:44226982-44226988+,1836,3UTR,TAATTTA;chr11:44226994-44227004+,1641,3UTR,TTATTAATTTA;chr11:44226960-44226962+,233,3UTR,TTA
Kat2b	ENSMUSG00000000708	chr17:53755690-53755712+,3772,Intron	5945	chr17:53755690-53755712+,3772,Intron,GATCACCATTATTTATTTATTTA;chr17:53755718-53755728+,1467,Intron,TTATTTATTTA;chr17:53755731-53755740+,706,Intron,TTCTTTTTCA
Myo1f	ENSMUSG00000024300	chr17:33696723-33696751+,4165,Intron	5931	chr17:33696723-33696751+,4165,Intron,CATCACTGGACACTTTATTTATTTATTTA;chr17:33696754-33696767+,1530,Intron,TATTTATTTATTTA;chr17:33696777-33696779+,236,Intron,TTA
Npepps	ENSMUSG00000001441	chr11:97090996-97091051-,5909,Intron	5909	chr11:97090996-97091051-,5909,Intron,ATTATACTTTGGATTTAGTTTAGTATTTATTTATTTATTTATTTATTTACTTACTT
Slc16a10	ENSMUSG00000019838	chr10:39755230-39755260-,3670,3UTR	5801	chr10:39755230-39755260-,3670,3UTR,GTTTTGAATAATTGTAATTTATTTATTATTT;chr10:39850519-39850528-,1192,Intron,TTATTTATTT;chr10:39850503-39850510-,526,Intron,ATTTATTT;chr10:39755265-39755270-,413,3UTR,CTTTTA
Ddx60	ENSMUSG00000037921	chr8:64471216-64471255+,5070,Intron	5751	chr8:64471216-64471255+,5070,Intron,CTTATTTTATCTATCTATCTATCTATCTATCTATCTATCA;chr8:64504051-64504058+,681,Intron,ATTTTAAA
Hnrpll	ENSMUSG00000024095	chr17:80435377-80435442-,5665,Intron	5665	chr17:80435377-80435442-,5665,Intron,CTACCATTGCACTTTCTACTACCATGCAATCTCTAGGCATTTATTTATTTATTTATTTATTTATTT
B4galt5	ENSMUSG00000017929	chr2:167164619-167164640-,3944,Intron	5659	chr2:167164619-167164640-,3944,Intron,CCAAGATTTATTTATTTATATT;chr2:167164606-167164613-,1181,Intron,GTATATTT;chr2:167164588-167164594-,534,Intron,ATTATGT
Mtap4	ENSMUSG00000032479	chr9:109952269-109952294+,4017,Intron	5657	chr9:109952269-109952294+,4017,Intron,AACACTTCCATTTATTTATTTATTTA;chr9:109952300-109952322+,1640,Intron,TTATTTATTTATTTATTTATTTA
Slc44a1	ENSMUSG00000028412	chr4:53460967-53460995+,3834,Intron	5624	chr4:53460967-53460995+,3834,Intron,CTCCATCTCCCCATCCCATCTTCTTTCTT;chr4:53460956-53460960+,917,Intron,TTTAC;chr4:53461014-53461028+,873,Intron,TTTCATTCTTTCTTA
Snx10	ENSMUSG00000038301	chr6:51521405-51521419+,2604,Intron	5530	chr6:51521405-51521419+,2604,Intron,TTATTTGATTTTCTG;chr6:51521397-51521399+,915,Intron,TCA;chr6:51521429-51521433+,846,Intron,TTCTT;chr6:51535306-51535310+,623,Intron,CTACA;chr6:51484741-51484748+,542,Intron,TTTTTTTA
Mapkap1	ENSMUSG00000038696	chr2:34304013-34304047+,5517,Intron	5517	chr2:34304013-34304047+,5517,Intron,CAAGACAACTATTTATTTATTTATTTCCTTATTTC
Zfp36l2	ENSMUSG00000045817	chr17:84584906-84584940-,5423,3UTR	5423	chr17:84584906-84584940-,5423,3UTR,TTTTTTTGTTTTTTATTATTATTTTTATTATTATT
Mdm2	ENSMUSG00000020184	chr10:117126871-117126884-,2141,3UTR	5409	chr10:117126871-117126884-,2141,3UTR,CATTTAATTTATTT;chr10:117126893-117126905-,1135,3UTR,TTTTTTTGTTAAT;chr10:117127019-117127028-,868,3UTR,CTTATATTTT;chr10:117125985-117125994-,633,3UTR,TGATGTTATT;chr10:117127037-117127039-,632,3UTR,TTT
Mapk1ip1l	ENSMUSG00000021840	chr14:47939546-47939557+,5401,3UTR|Intron	5401	chr14:47939546-47939557+,5401,3UTR|Intron,CTTACTATATTT
Inpp5k	ENSMUSG00000006127	chr11:75453641-75453692+,5305,Intron	5305	chr11:75453641-75453692+,5305,Intron,GTTAAAGATTTATTTATTTATTTATTTATTTATTTATTTATTTATTTATTTA
Capg	ENSMUSG00000056737	chr6:72503822-72503841+,3122,Intron	5225	chr6:72503822-72503841+,3122,Intron,CATCAGTTTCTCTCTCTCTC;chr6:72503803-72503807+,1006,Intron,TCACA;chr6:72503810-72503815+,773,Intron,GTCCCA;chr6:72503876-72503878+,324,Intron,TTA
Pdlim5	ENSMUSG00000028273	chr3:142030710-142030729-,1946,Intron	5088	chr3:142030710-142030729-,1946,Intron,CTTACCTTCTCAGAGATTTA;chr3:142030736-142030743-,820,Intron,CTTTATAT;chr3:142030682-142030689-,700,Intron,TTTATTTA;chr3:142030671-142030679-,625,Intron,GTTCTTTAT;chr3:142030750-142030753-,518,Intron,ATTT;chr3:142030795-142030801-,479,Intron,ACATTTG
Tns3	ENSMUSG00000020422	chr11:8333775-8333791-,2631,3UTR	5066	chr11:8333775-8333791-,2631,3UTR,ATATATATTTTACTTAT;chr11:8333794-8333803-,2015,3UTR,CCATTTTATA;chr11:8333767-8333769-,420,3UTR,ATT
Sfmbt1	ENSMUSG00000006527	chr14:31632515-31632532+,2693,3UTR	4988	chr14:31632515-31632532+,2693,3UTR,TTCCTTGTTGATTATTTA;chr14:31632538-31632554+,2295,3UTR,TTATTTATTTTTGATTA
Stx11	ENSMUSG00000039232	chr10:12671549-12671584-,2739,Intron	4916	chr10:12671549-12671584-,2739,Intron,CGACAAAGTATTTATTTATTTATTTATTTATTTATT;chr10:12671533-12671543-,1320,Intron,ATTTATTTATT;chr10:12671597-12671603-,567,Intron,TGATATA;chr10:12671527-12671528-,290,Intron,CT
Evl	ENSMUSG00000021262	chr12:109926444-109926465+,4693,3UTR	4899	chr12:109926444-109926465+,4693,3UTR,CTATTCTTTTTTTTGTATTTTA;chr12:109926473-109926474+,206,3UTR,TT
F10	ENSMUSG00000031444	chr8:13050458-13050475+,2549,Intron	4870	chr8:13050458-13050475+,2549,Intron,CATTTGTTTATTTCTTTA;chr8:13050496-13050511+,1874,Intron,TTTATTTATTCATTTT;chr8:13050518-13050523+,447,Intron,GTTTTA
Ctss	ENSMUSG00000038642	chr3:95336740-95336774+,3954,Intron	4865	chr3:95336740-95336774+,3954,Intron,TACCACTAAACCAATTCTTCTTATTTATTTATTTA;chr3:95336780-95336789+,911,Intron,TTATTTATTT
Junb	ENSMUSG00000052837	chr8:87500836-87500854-,2773,3UTR	4795	chr8:87500836-87500854-,2773,3UTR,CTTTTTATTGAATCTATTT;chr8:87501039-87501059-,2022,3UTR,ATATAATATATTTGTGTATTT
Pim1	ENSMUSG00000024014	chr17:29632295-29632310+,1788,3UTR	4791	chr17:29632295-29632310+,1788,3UTR,TCCTTTAGTAAAATTC;chr17:29632141-29632154+,1372,3UTR,ATACTTGAACTTTA;chr17:29632170-29632175+,483,3UTR,TTCTCA;chr17:29632074-29632076+,477,3UTR,TTA;chr17:29632157-29632161+,464,3UTR,TCTTA;chr17:29632316-29632317+,207,3UTR,CA
Lcp1	ENSMUSG00000021998	chr14:75615800-75615819+,4375,Intron	4747	chr14:75615800-75615819+,4375,Intron,ACATAAATTTTCCCTATCTA;chr14:75630569-75630572+,372,3UTR,ATTA
Mx1	ENSMUSG00000000386	chr16:97680910-97680927-,2906,Intron	4732	chr16:97680910-97680927-,2906,Intron,GTATGTATGTATGTATCT;chr16:97680942-97680958-,1826,Intron,TTGATTAAACAAGATTT
Hp1bp3	ENSMUSG00000028759	chr4:137783232-137783252+,3634,Intron	4669	chr4:137783232-137783252+,3634,Intron,ACCAGATTATTTATTTATTTA;chr4:137783220-137783228+,1035,Intron,TTTGTATTT
Ganab	ENSMUSG00000071650	chr19:8982179-8982198+,2180,Intron	4632	chr19:8982179-8982198+,2180,Intron,TATTTTCTTCCTATTTATTT;chr19:8982153-8982170+,1682,Intron,TCTCACATCATCACATTC;chr19:8982208-8982220+,770,Intron,TTTATTTATTTGC
Parp8	ENSMUSG00000021725	chr13:117775552-117775576-,2619,Intron	4560	chr13:117775552-117775576-,2619,Intron,CTCTCACATAAGGCAATATTGCATT;chr13:117775517-117775533-,1941,Intron,TTATTTATTTATTCATT
Capza1	ENSMUSG00000070372	chr3:104630641-104630668-,3014,Intron	4545	chr3:104630641-104630668-,3014,Intron,CTATGTTAATTTATTATTTAATTATTTT;chr3:104630674-104630679-,1056,Intron,TATCTC;chr3:104630604-104630607-,475,Intron,ATTT
Gdf15	ENSMUSG00000038508	chr8:73153379-73153398-,2048,3UTR	4516	chr8:73153379-73153398-,2048,3UTR,TATTTATATTTGTATTTATT;chr8:73153326-73153342-,1274,3UTR,GGATTGTGTATTTATTT;chr8:73153363-73153374-,1194,3UTR,TTATTAATTTAT
Phf20	ENSMUSG00000038116	chr2:156029405-156029410+,2755,Intron	4506	chr2:156029405-156029410+,2755,Intron,CCTCTG;chr2:156029634-156029637+,1302,Intron,TGGA;chr2:156029426-156029429+,449,Intron,GATT
Tet2	ENSMUSG00000040943	chr3:133174059-133174069-,1420,Intron	4497	chr3:133174059-133174069-,1420,Intron,GGATTCTATCT;chr3:133126671-133126676-,1139,3UTR,TTTTTA;chr3:133174072-133174078-,872,Intron,TTCTTTT;chr3:133136370-133136380-,735,Intron,ACTATTTTTTG;chr3:133199872-133199873-,331,Intron,AC
Gab2	ENSMUSG00000004508	chr7:104392961-104392986+,2486,Intron	4409	chr7:104392961-104392986+,2486,Intron,TTTATTTATTTAACATCCCAATAACA;chr7:104296050-104296066+,1689,Intron,GAATCCTTCTTATTTTA;chr7:104296088-104296089+,234,Intron,TA
Ikzf1	ENSMUSG00000018654	chr11:11617117-11617153+,2577,Intron	4363	chr11:11617117-11617153+,2577,Intron,TTATTTATTTATCTATCTATTTATTTATTTTGATATG;chr11:11617079-11617087+,1004,Intron,CCTTTTGTT;chr11:11617090-11617097+,782,Intron,GCTTTATT
Rbm47	ENSMUSG00000070780	chr5:66522275-66522295-,2417,Intron	4363	chr5:66522275-66522295-,2417,Intron,ATCCTTTGTGTGTGTGTGTGT;chr5:66522250-66522261-,1242,Intron,GTAATTGTTTTT;chr5:66522232-66522239-,704,Intron,TTTATTTT
Clec12a	ENSMUSG00000053063	chr6:129301918-129301936+,3014,Intron	4293	chr6:129301918-129301936+,3014,Intron,TCAAGTTCCTATCTATCTA;chr6:129301911-129301914+,473,Intron,TTCA;chr6:129310150-129310151+,315,Intron,TA;chr6:129310143-129310144+,273,Intron,TA;chr6:129301982-129301983+,218,Intron,CA
Hexb	ENSMUSG00000021665	chr13:97960582-97960588-,2927,Intron	4284	chr13:97960582-97960588-,2927,Intron,GATATTC;chr13:97960571-97960579-,1357,Intron,ATGAGAACT
Ppp4r2	ENSMUSG00000052144	chr6:100813201-100813238+,4274,Intron	4274	chr6:100813201-100813238+,4274,Intron,TTTATTCATTCATTTATTTATTTATTTATTTATTTATT
Usp18	ENSMUSG00000030107	chr6:121220614-121220624+,2186,3UTR	4239	chr6:121220614-121220624+,2186,3UTR,ATAATAATTTA;chr6:121220656-121220660+,592,3UTR,TATTA;chr6:121220632-121220634+,480,3UTR,TTA;chr6:121220604-121220606+,399,3UTR,TTC;chr6:121220643-121220646+,384,3UTR,TTAT;chr6:121220671-121220672+,198,3UTR,TT
Myo1e	ENSMUSG00000032220	chr9:70078217-70078228+,2380,Intron	4213	chr9:70078217-70078228+,2380,Intron,TTAATTTATTTA;chr9:70078208-70078214+,1258,Intron,TTATATG;chr9:70078253-70078260+,575,Intron,TTTATTTA
Nfe2l2	ENSMUSG00000015839	chr2:75528667-75528691-,2607,Intron	4192	chr2:75528667-75528691-,2607,Intron,TTTTTTTTTTTTTTTTTTTTTTTTC;chr2:75528645-75528658-,1585,Intron,ACACATTGTTTTTT
Aoah	ENSMUSG00000021322	chr13:20924547-20924552+,1310,Intron	4162	chr13:20924547-20924552+,1310,Intron,TCTATA;chr13:20924532-20924543+,1117,Intron,TCCAACTTCTTG;chr13:20924524-20924527+,597,Intron,TTCT;chr13:20924556-20924560+,593,Intron,CTATA;chr13:20924563-20924566+,545,Intron,TATA
Grb2	ENSMUSG00000059923	chr11:115548655-115548665-,1265,Intron	4130	chr11:115548655-115548665-,1265,Intron,AGTTTTTATTT;chr11:115548621-115548628-,870,Intron,TGTTTTTT;chr11:115548633-115548641-,756,Intron,TTTATTTTG;chr11:115548675-115548679-,726,Intron,TCTTG;chr11:115548647-115548652-,513,Intron,CTATCT
Plaur	ENSMUSG00000046223	chr7:25260668-25260702+,3374,3UTR	4095	chr7:25260668-25260702+,3374,3UTR,TGTTGCTGTTATTATTATTATTATCATTGTTATTG;chr7:25260710-25260712+,721,3UTR,TTA
Atp8a1	ENSMUSG00000037685	chr5:68148926-68148967-,4080,Intron	4080	chr5:68148926-68148967-,4080,Intron,GTTAATGACTTCTTATTTATTTATTTATTTATTTATTTATTT
Cpeb4	ENSMUSG00000020300	chr11:31774026-31774047+,2881,Intron	4071	chr11:31774026-31774047+,2881,Intron,TATGTATGTATGTATGTATCTA;chr11:31774073-31774079+,544,Intron,TTATTTA;chr11:31833771-31833774+,376,3UTR,TTTT;chr11:31774062-31774063+,270,Intron,TA
Ncoa6	ENSMUSG00000038369	chr2:155274001-155274022-,2158,Intron	4070	chr2:155274001-155274022-,2158,Intron,AATTTTAAAAAAATATTTATTT;chr2:155273965-155273976-,1103,Intron,ATTTATTTATTT;chr2:155266626-155266629-,809,Intron,TTTT
Jak1	ENSMUSG00000028530	chr4:100877816-100877837-,2334,Intron	4062	chr4:100877816-100877837-,2334,Intron,TTTATTTTACTATTGATTCTCT;chr4:100877844-100877863-,1728,Intron,CATTAGTTTTTATTTATTTA
Spp1	ENSMUSG00000029304	chr5:104869745-104869756+,2232,3UTR	4005	chr5:104869745-104869756+,2232,3UTR,TATATGTATGTA;chr5:104869768-104869778+,986,3UTR,GTAATATTTTG;chr5:104869736-104869738+,471,3UTR,TTC;chr5:104869782-104869786+,316,3UTR,TCTTA
1110007C09Rik	ENSMUSG00000037960	chr13:49298389-49298404-,1909,3UTR	4003	chr13:49298389-49298404-,1909,3UTR,ATACTTATTTTTCATT;chr13:49298407-49298412-,982,3UTR,TTTTCT;chr13:49298376-49298380-,695,3UTR,TTTCT;chr13:49298341-49298343-,417,3UTR,CTT
Rasgrp4	ENSMUSG00000030589	chr7:29926293-29926321+,2365,Intron	3897	chr7:29926293-29926321+,2365,Intron,TTTATTTTATTATTTATTATATTATCTTA;chr7:29926325-29926343+,1272,Intron,TTTATTTATAATTATATTT;chr7:29926287-29926288+,260,Intron,TA
Ankfy1	ENSMUSG00000020790	chr11:72531297-72531315+,1964,Intron	3895	chr11:72531297-72531315+,1964,Intron,TTTTTCTTTTTTTTTTTTA;chr11:72531283-72531293+,1064,Intron,TTTTTGAAACA;chr11:72531269-72531277+,867,Intron,TTTTTTTTA
Samhd1	ENSMUSG00000027639	chr2:156938095-156938111-,1529,Intron	3773	chr2:156938095-156938111-,1529,Intron,CCACATACTCTTTATTT;chr2:156945862-156945878-,1218,Intron,TTGTTCATTCATTTGTT;chr2:156936519-156936527-,1026,Intron,TCATTTTTT
Birc6	ENSMUSG00000024073	chr17:75058068-75058074+,1696,Intron	3765	chr17:75058068-75058074+,1696,Intron,CATCTTC;chr17:75058077-75058084+,1303,Intron,CACTCTTT;chr17:75057922-75057926+,766,Intron,CTTTA
Dst	ENSMUSG00000026131	chr1:34077887-34077905+,1909,Intron	3724	chr1:34077887-34077905+,1909,Intron,TTTATTTATTTACTTATTT;chr1:34077863-34077870+,968,Intron,AAAATCTA;chr1:34077854-34077860+,847,Intron,CTTTTTA
Slfn5	ENSMUSG00000054404	chr11:82775769-82775781+,2455,3UTR	3722	chr11:82775769-82775781+,2455,3UTR,TTCTACATGACTT;chr11:82775762-82775764+,557,3UTR,CTT;chr11:82775794-82775799+,420,3UTR,TCTTTG;chr11:82775784-82775786+,290,3UTR,TTA
2810055G20Rik	ENSMUSG00000052450	chr16:77581429-77581445+,2248,Intron	3696	chr16:77581429-77581445+,2248,Intron,TTTATTTATTTGAATTA;chr16:77581391-77581404+,1448,Intron,CATTTTTTCATTTA
2810055G20Rik	ENSMUSG00000090386	chr16:77581429-77581445+,2248,Intron	3696	chr16:77581429-77581445+,2248,Intron,TTTATTTATTTGAATTA;chr16:77581391-77581404+,1448,Intron,CATTTTTTCATTTA
Zc3hav1	ENSMUSG00000029826	chr6:38265093-38265098-,1456,Intron	3682	chr6:38265093-38265098-,1456,Intron,CTATTT;chr6:38265101-38265107-,849,Intron,GCTTTTC;chr6:38265086-38265090-,711,Intron,GTGTA;chr6:38265071-38265080-,666,Intron,CTCTATTTTA
Arid5b	ENSMUSG00000019947	chr10:67604893-67604905-,1459,Intron	3678	chr10:67604893-67604905-,1459,Intron,TTATTTATTTATT;chr10:67604908-67604921-,1046,Intron,GCATAATACCATCT;chr10:67671432-67671441-,651,Intron,ATTCCTCTTC;chr10:67671415-67671421-,522,Intron,TTTTTTT
A630001G21Rik	ENSMUSG00000052760	chr1:87625155-87625160-,1191,Intron	3663	chr1:87625155-87625160-,1191,Intron,TTCTCT;chr1:87625105-87625116-,833,Intron,CTTTCTTTCTTT;chr1:87625136-87625141-,687,Intron,TCTTGG;chr1:87625163-87625170-,559,Intron,CCAGCTTG;chr1:87622891-87622893-,393,Intron,CTT
Fbxo11	ENSMUSG00000005371	chr17:88416254-88416281-,2599,Intron	3593	chr17:88416254-88416281-,2599,Intron,CTTTTTAAGCTGACTTCCACATTTTATT;chr17:88416226-88416238-,994,Intron,TTATTTATTTATT
Pld2	ENSMUSG00000020828	chr11:70359113-70359130+,1656,3UTR|Intron	3585	chr11:70359113-70359130+,1656,3UTR|Intron,CATTGCCTTTTTTTTTTT;chr11:70359164-70359176+,1023,3UTR|Intron,TATTTATTTATTA;chr11:70359134-70359141+,906,3UTR|Intron,AAGATTTA
Trim14	ENSMUSG00000039853	chr4:46521712-46521727-,3573,Intron	3573	chr4:46521712-46521727-,3573,Intron,TTTGCTGCATATCTTC
Abr	ENSMUSG00000017631	chr11:76294750-76294778-,2263,Intron	3548	chr11:76294750-76294778-,2263,Intron,GAAACTTTATTTATTTATTTATTTATTTA;chr11:76294729-76294741-,1285,Intron,TTTATTTATTTTC
Dock4	ENSMUSG00000035954	chr12:41253831-41253846+,1572,Intron	3520	chr12:41253831-41253846+,1572,Intron,TTATTTATTATATGTA;chr12:41253787-41253794+,1046,Intron,ATTTTTTA;chr12:41253797-41253809+,902,Intron,AAAGATTTATTTA
Capza2	ENSMUSG00000015733	chr6:17607674-17607692+,1816,Intron	3434	chr6:17607674-17607692+,1816,Intron,AATTTTATTTATTTATTTA;chr6:17607702-17607712+,821,Intron,TTATTTATTTG;chr6:17616222-17616226+,458,3UTR,TTGTA;chr6:17607651-17607654+,339,Intron,TTTG
Ccl12	ENSMUSG00000035352	chr11:81916847-81916856+,1298,3UTR	3419	chr11:81916847-81916856+,1298,3UTR,ATAATATTTA;chr11:81916869-81916876+,1100,3UTR,TAATATTT;chr11:81916861-81916866+,1021,3UTR,TATTTA
Slamf7	ENSMUSG00000038179	chr1:173564607-173564615-,1387,3UTR	3394	chr1:173564607-173564615-,1387,3UTR,ATTTATTAT;chr1:173564618-173564622-,1364,3UTR,CTTTT;chr1:173564599-173564602-,643,3UTR,CTTT
Ncf2	ENSMUSG00000026480	chr1:154673953-154673966+,2823,Intron	3364	chr1:154673953-154673966+,2823,Intron,TTTTTTCAAAATAT;chr1:154673938-154673941+,541,Intron,ATTA
Herc4	ENSMUSG00000020064	chr10:62752044-62752082+,3345,Intron	3345	chr10:62752044-62752082+,3345,Intron,TGTTAATGAGTATTTATTTATTTATTTATTTATTTATTT
Trim12a	ENSMUSG00000066258	chr7:111461904-111461932-,2728,Intron	3331	chr7:111461904-111461932-,2728,Intron,TCTGCTTTCTTTTCTGCTTCATCTTCTTT;chr7:111461893-111461901-,603,Intron,TTTTTTTTT
Ldlr	ENSMUSG00000032193	chr9:21552803-21552811+,1417,3UTR	3324	chr9:21552803-21552811+,1417,3UTR,TGTTTTATA;chr9:21554144-21554149+,673,3UTR,TTTTGC;chr9:21554120-21554125+,485,3UTR,CACATA;chr9:21554130-21554132+,386,3UTR,TTA;chr9:21552815-21552816+,363,3UTR,TT
Sptlc2	ENSMUSG00000021036	chr12:88676540-88676557-,2666,Intron	3316	chr12:88676540-88676557-,2666,Intron,TTTTTTTTTTTTTTTTTT;chr12:88676572-88676579-,650,Intron,ATTACACA
Gch1	ENSMUSG00000037580	chr14:47775334-47775356-,2510,3UTR	3271	chr14:47775334-47775356-,2510,3UTR,AATTGTATTTAATAATTATTTAT;chr14:47775328-47775329-,761,3UTR,AT
Sh3glb1	ENSMUSG00000037062	chr3:144351098-144351113-,2124,Intron	3255	chr3:144351098-144351113-,2124,Intron,GTTATTTTTATAATTT;chr3:144354339-144354346-,948,3UTR|Intron,ATATAAAT;chr3:144351119-144351120-,183,Intron,TT
Zdhhc2	ENSMUSG00000039470	chr8:41586022-41586033+,3238,Intron	3238	chr8:41586022-41586033+,3238,Intron,CTTATTTATTTA
Cacna1d	ENSMUSG00000015968	chr14:31092120-31092134-,1317,Intron	3234	chr14:31092120-31092134-,1317,Intron,CCACGTTTTTTATTT;chr14:31092095-31092110-,1125,Intron,TTTATTTATTTATATT;chr14:31092143-31092150-,792,Intron,TGTTATTC
Stat1	ENSMUSG00000026104	chr1:52217736-52217749+,1749,3UTR	3231	chr1:52217736-52217749+,1749,3UTR,ATTATTATTTAATA;chr1:52217721-52217733+,1482,3UTR,TTATGTTAATTTC
Pla2g4a	ENSMUSG00000056220	chr1:151730464-151730484-,1683,Intron	3154	chr1:151730464-151730484-,1683,Intron,GCATATTACTCAGTTTGTTTT;chr1:151789803-151789813-,1158,Intron,TTACATTTTAT;chr1:151789769-151789772-,313,Intron,ATTT
Il6st	ENSMUSG00000021756	chr13:113283493-113283515+,2825,Intron	3137	chr13:113283493-113283515+,2825,Intron,TCATTTATTTATTTATCTATTTA;chr13:113283525-113283527+,312,Intron,TTA
Arf4	ENSMUSG00000021877	chr14:27475871-27475881+,1442,3UTR	3129	chr14:27475871-27475881+,1442,3UTR,TTCCATTTGTA;chr14:27475907-27475915+,932,3UTR,ATTTTTCTA;chr14:27475887-27475891+,393,3UTR,TTCTA;chr14:27475856-27475859+,362,3UTR,TTTA
Cdk13	ENSMUSG00000041297	chr13:17891866-17891889-,1940,Intron	3117	chr13:17891866-17891889-,1940,Intron,TCATTTTTATTTGCTTGCTTATTT;chr13:17891847-17891860-,1177,Intron,TTTATTTATTTATT
Pyhin1	ENSMUSG00000043263	chr1:175562129-175562148+,1987,Intron	3074	chr1:175562129-175562148+,1987,Intron,TTTTTTATTTATTTTTATTT;chr1:175562153-175562164+,1087,Intron,TTTATTTTATTA
Fcgr1	ENSMUSG00000015947	chr3:96095058-96095075-,2484,Intron	3061	chr3:96095058-96095075-,2484,Intron,AAATTATTTTCTTTTCTT;chr3:96095083-96095086-,577,Intron,CTTC
Notch2	ENSMUSG00000027878	chr3:97914524-97914550+,3047,Intron	3047	chr3:97914524-97914550+,3047,Intron,ACATACATTTATTCATTCATTTATTTA
Pion	ENSMUSG00000039934	chr5:20735547-20735560+,917,Intron	3022	chr5:20735547-20735560+,917,Intron,TTTTTTACTTTTTT;chr5:20735528-20735533+,596,Intron,GATTCT;chr5:20729229-20729234+,422,Intron,TATTTA;chr5:20729253-20729256+,417,Intron,TTTA;chr5:20735514-20735516+,348,Intron,TTA;chr5:20729237-20729239+,322,Intron,TTT
Ywhaz	ENSMUSG00000022285	chr15:36701697-36701727-,2976,3UTR	2976	chr15:36701697-36701727-,2976,3UTR,AAATCCCATGTATTTAACTTTTTCTTTCTTT
Slc7a8	ENSMUSG00000022180	chr14:55400406-55400423-,2939,5UTR	2939	chr14:55400406-55400423-,2939,5UTR,GTACAGTTCTATTTTTGT
Mx2	ENSMUSG00000023341	chr16:97777208-97777231+,2627,Intron	2904	chr16:97777208-97777231+,2627,Intron,TATAACCCTGAATATTTTTCTTTC;chr16:97777265-97777268+,277,Intron,TTTA
Srpk1	ENSMUSG00000004865	chr17:28754370-28754388-,1691,Intron	2846	chr17:28754370-28754388-,1691,Intron,ATTACCTTGCTCATTTATT;chr17:28754345-28754359-,1155,Intron,TTTATTTATTTGGTT
Baz1a	ENSMUSG00000035021	chr12:56020992-56021004-,1976,Intron	2821	chr12:56020992-56021004-,1976,Intron,GGTTTACTTATTT;chr12:56020957-56020966-,845,Intron,TTTATTTATT
Zfand3	ENSMUSG00000044477	chr17:30230710-30230727+,2810,Intron	2810	chr17:30230710-30230727+,2810,Intron,TATCTATCTATCTATCTA
Adam17	ENSMUSG00000052593	chr12:21377311-21377321-,1710,Intron	2803	chr12:21377311-21377321-,1710,Intron,AATTTAAAAAT;chr12:21351246-21351253-,567,Intron,TTATTATT;chr12:21377325-21377329-,526,Intron,ATCAT
Fgl2	ENSMUSG00000039899	chr5:20882048-20882062+,2332,3UTR	2746	chr5:20882048-20882062+,2332,3UTR,TTTTTATTATTTTTA;chr5:20883576-20883581+,414,3UTR,TGTTTT
Oas3	ENSMUSG00000032661	chr5:121207821-121207838-,2684,Intron	2684	chr5:121207821-121207838-,2684,Intron,TTTTCAAGTATTTGTTTA
Sfswap	ENSMUSG00000029439	chr5:130062297-130062318+,2043,Intron	2663	chr5:130062297-130062318+,2043,Intron,GTTTGCTGTCATGCTTTATTTA;chr5:130062352-130062357+,620,Intron,TTATTA
Tdrd3	ENSMUSG00000022019	chr14:87843942-87843955+,2651,Intron	2651	chr14:87843942-87843955+,2651,Intron,GATTCTATTTATTT
Gvin1	ENSMUSG00000045868	chr7:113355952-113355961-,1278,Intron	2562	chr7:113355952-113355961-,1278,Intron,ATTTTACCAT;chr7:113355973-113355976-,684,Intron,ACTT;chr7:113355938-113355946-,600,Intron,TCTTTTTTG
Rgl2	ENSMUSG00000041354	chr17:34068788-34068798+,2549,Intron	2549	chr17:34068788-34068798+,2549,Intron,TTTTTAATTTA
St18	ENSMUSG00000033740	chr1:6565514-6565534+,1969,Intron	2511	chr1:6565514-6565534+,1969,Intron,TTTTTCTATTAATTAATTTTA;chr1:6565540-6565548+,542,Intron,TTATTTATA
Ugt1a6a	ENSMUSG00000054545	chr1:90039880-90039892+,1538,Intron	2476	chr1:90039880-90039892+,1538,Intron,GTATCTATCATTT;chr1:90039872-90039875+,550,Intron,CTAT;chr1:90039908-90039913+,388,Intron,TATCTA
Ugt1a8	ENSMUSG00000089675	chr1:90039880-90039892+,1538,Intron	2476	chr1:90039880-90039892+,1538,Intron,GTATCTATCATTT;chr1:90039872-90039875+,550,Intron,CTAT;chr1:90039908-90039913+,388,Intron,TATCTA
Ugt1a7c	ENSMUSG00000090124	chr1:90039880-90039892+,1538,Intron	2476	chr1:90039880-90039892+,1538,Intron,GTATCTATCATTT;chr1:90039872-90039875+,550,Intron,CTAT;chr1:90039908-90039913+,388,Intron,TATCTA
Ugt1a6b	ENSMUSG00000090145	chr1:90039880-90039892+,1538,Intron	2476	chr1:90039880-90039892+,1538,Intron,GTATCTATCATTT;chr1:90039872-90039875+,550,Intron,CTAT;chr1:90039908-90039913+,388,Intron,TATCTA
Ugt1a10	ENSMUSG00000090165	chr1:90039880-90039892+,1538,Intron	2476	chr1:90039880-90039892+,1538,Intron,GTATCTATCATTT;chr1:90039872-90039875+,550,Intron,CTAT;chr1:90039908-90039913+,388,Intron,TATCTA
Ugt1a9	ENSMUSG00000090175	chr1:90039880-90039892+,1538,Intron	2476	chr1:90039880-90039892+,1538,Intron,GTATCTATCATTT;chr1:90039872-90039875+,550,Intron,CTAT;chr1:90039908-90039913+,388,Intron,TATCTA
Slc31a1	ENSMUSG00000066150	chr4:62023399-62023430+,2470,Intron	2470	chr4:62023399-62023430+,2470,Intron,CTTTATTTTTATTTTCTTTCTTTTATTTTTGT
Gm10925	ENSMUSG00000090378	chr1:24621579-24621586-,1847,5UTR	2450	chr1:24621579-24621586-,1847,5UTR,CTTATTTC;chr1:24621598-24621600-,603,5UTR,ATT
Tbc1d13	ENSMUSG00000039678	chr2:30006892-30006908+,2450,3UTR	2450	chr2:30006892-30006908+,2450,3UTR,TATTTTACTATTTATTT
Chd2	ENSMUSG00000078671	chr7:80679644-80679651-,989,Intron	2440	chr7:80679644-80679651-,989,Intron,GGCTAGCT;chr7:80679631-80679636-,775,Intron,ATATAT;chr7:80652001-80652009-,676,Intron,TTATTTATT
Rod1	ENSMUSG00000028382	chr4:59526048-59526067-,1773,Intron	2393	chr4:59526048-59526067-,1773,Intron,AATTTACAACTGCTTTTTCT;chr4:59526013-59526022-,620,Intron,TTATTATTAT
Cdipt	ENSMUSG00000030682	chr7:134119917-134119946+,2371,5UTR	2371	chr7:134119917-134119946+,2371,5UTR,TTATTTATTTAATTAATTTATTTATATTTA
Ahnak2	ENSMUSG00000072812	chr12:114028664-114028677-,1304,Intron	2368	chr12:114028664-114028677-,1304,Intron,TATTTTTATTTATT;chr12:114028608-114028618-,1064,Intron,ATTTATTTATT
Stk38	ENSMUSG00000024006	chr17:29122951-29122973-,2363,Intron	2363	chr17:29122951-29122973-,2363,Intron,TCTTTTTTTCTTCTTTCTTTTTT
Slc39a14	ENSMUSG00000022094	chr14:70721602-70721623-,2317,Intron	2317	chr14:70721602-70721623-,2317,Intron,ACCCTAAAATTTATTTATTTAT
Mitf	ENSMUSG00000035158	chr6:97764060-97764075+,1150,Intron	2276	chr6:97764060-97764075+,1150,Intron,CATTTTCTTGTTTTTA;chr6:97970360-97970365+,570,3UTR,TTTTTC;chr6:97970368-97970372+,556,3UTR,TTCAT
Acsl5	ENSMUSG00000024981	chr19:55329661-55329680+,1691,Intron	2255	chr19:55329661-55329680+,1691,Intron,TATATTACAATTTTATTTTA;chr19:55338230-55338233+,564,Intron,TCTA
Gpr137b	ENSMUSG00000021306	chr13:13468579-13468602-,1560,Intron	2235	chr13:13468579-13468602-,1560,Intron,TTTTCAAAGATTTATTTATTTATT;chr13:13468613-13468618-,675,Intron,TCATTT
Csf3	ENSMUSG00000038067	chr11:98564303-98564312+,1221,3UTR	2208	chr11:98564303-98564312+,1221,3UTR,TTTATTTATC;chr11:98564315-98564320+,713,3UTR,TATTTA;chr11:98564325-98564327+,274,3UTR,TTA
Ankrd17	ENSMUSG00000055204	chr5:90669207-90669230-,2184,Intron	2184	chr5:90669207-90669230-,2184,Intron,CATTATACTACACATTTTTTATTT
Cyfip1	ENSMUSG00000030447	chr7:63104377-63104384+,1125,Intron	2152	chr7:63104377-63104384+,1125,Intron,GTAATTTA;chr7:63176144-63176155+,1027,Intron,GGTTTTATTTTA
Ifit2	ENSMUSG00000045932	chr19:34650898-34650907+,1558,3UTR	2121	chr19:34650898-34650907+,1558,3UTR,TTTGTTTATA;chr19:34650823-34650826+,563,3UTR,TTTA
Tnfrsf11a	ENSMUSG00000026321	chr1:107741699-107741715+,1428,3UTR	2093	chr1:107741699-107741715+,1428,3UTR,TTTTGTAGTGTTTTCTG;chr1:107741690-107741693+,665,3UTR,TTCA
Cd48	ENSMUSG00000015355	chr1:173621462-173621474+,1587,Intron	2068	chr1:173621462-173621474+,1587,Intron,CTATATCTATCTA;chr1:173621444-173621448+,481,Intron,TTATA
Daam1	ENSMUSG00000034574	chr12:73000963-73000989+,2049,Intron	2049	chr12:73000963-73000989+,2049,Intron,CATTTATTATTATTATTATTGTTGTTG
Ddx50	ENSMUSG00000020076	chr10:62108819-62108848-,2048,Intron	2048	chr10:62108819-62108848-,2048,Intron,CTTATTTGTTTTTTTCTTTTTTGATATTTA
Peli1	ENSMUSG00000020134	chr11:21050290-21050296+,863,3UTR	2032	chr11:21050290-21050296+,863,3UTR,TTAATTT;chr11:21050278-21050280+,719,3UTR,TTT;chr11:21048642-21048646+,450,3UTR,TTTTT
Vps35	ENSMUSG00000031696	chr8:87786247-87786265-,2032,Intron	2032	chr8:87786247-87786265-,2032,Intron,TTATTTATTTTTTTTTATT
Ets2	ENSMUSG00000022895	chr16:95941541-95941545+,1209,3UTR	2022	chr16:95941541-95941545+,1209,3UTR,TATTA;chr16:95941249-95941258+,813,3UTR,TTGTATATTG
Sik3	ENSMUSG00000034135	chr9:45883155-45883177+,1998,Intron	1998	chr9:45883155-45883177+,1998,Intron,CATTTTCTTTCCTTTTATCTATA
Itgam	ENSMUSG00000030786	chr7:135219737-135219753+,1332,Intron	1972	chr7:135219737-135219753+,1332,Intron,TTCTTTATTATTATTGT;chr7:135219767-135219776+,640,Intron,GTTGTTATTG
Stxbp1	ENSMUSG00000026797	chr2:32687492-32687509-,1964,Intron	1964	chr2:32687492-32687509-,1964,Intron,AATCTACCTACCCACCTT
Cdc73	ENSMUSG00000026361	chr1:145505069-145505083-,1261,Intron	1922	chr1:145505069-145505083-,1261,Intron,TCAATTATTCTTTCT;chr1:145505089-145505094-,661,Intron,AAATTT
Fyb	ENSMUSG00000022148	chr15:6589924-6589946+,1922,Intron	1922	chr15:6589924-6589946+,1922,Intron,AATTTTTTTAATTTATTTTTTTT
Jak2	ENSMUSG00000024789	chr19:29332289-29332305+,1916,Intron	1916	chr19:29332289-29332305+,1916,Intron,ATTATTAATTTATATTT
Ascc3	ENSMUSG00000038774	chr10:50336737-50336755+,1916,Intron	1916	chr10:50336737-50336755+,1916,Intron,TTCTTTTTTTTCTTTTTTA
Dusp11	ENSMUSG00000030002	chr6:85893559-85893572-,1883,3UTR	1883	chr6:85893559-85893572-,1883,3UTR,GCCTTTCTTTTATT
Fth1	ENSMUSG00000024661	chr19:10058676-10058682+,1071,CDS	1835	chr19:10058676-10058682+,1071,CDS,TTATTTT;chr19:10059504-10059512+,764,3UTR,TTTTCTATA
Larp1	ENSMUSG00000037331	chr11:57841031-57841041+,1021,Intron	1832	chr11:57841031-57841041+,1021,Intron,CACTTATTCTA;chr11:57841046-57841056+,811,Intron,CATTTCTTTTA
Tbcel	ENSMUSG00000037287	chr9:42260638-42260644-,1311,Intron	1829	chr9:42260638-42260644-,1311,Intron,CTTTCTT;chr9:42260633-42260634-,518,Intron,TT
Bod1	ENSMUSG00000044502	chr11:31571098-31571112-,1823,Intron	1823	chr11:31571098-31571112-,1823,Intron,TCAATCAATCAATCT
Oasl1	ENSMUSG00000041827	chr5:115383831-115383851+,1807,Intron	1807	chr5:115383831-115383851+,1807,Intron,TACACATTAAATGTAATTTTT
Whsc1l1	ENSMUSG00000054823	chr8:26720083-26720099+,1791,Intron	1791	chr8:26720083-26720099+,1791,Intron,GATCTTTTATTTATTTA
Mbnl1	ENSMUSG00000027763	chr3:60384320-60384329+,1037,Intron	1766	chr3:60384320-60384329+,1037,Intron,TTTTGTTTTT;chr3:60384340-60384344+,462,Intron,TTCTA;chr3:60304331-60304333+,267,Intron,TTA
Uba6	ENSMUSG00000035898	chr5:86546507-86546515-,811,Intron	1763	chr5:86546507-86546515-,811,Intron,CGCCACTTT;chr5:86546518-86546526-,608,Intron,TATTGTGAT;chr5:86546477-86546481-,344,Intron,TTTAT
Sltm	ENSMUSG00000032212	chr9:70402469-70402471+,719,Intron	1735	chr9:70402469-70402471+,719,Intron,GAA;chr9:70402492-70402493+,596,Intron,CA;chr9:70402462-70402465+,420,Intron,ATTT
Trim36	ENSMUSG00000033949	chr18:46352592-46352607-,1715,Intron	1715	chr18:46352592-46352607-,1715,Intron,TCTACAATACTCCTTA
Anxa5	ENSMUSG00000027712	chr3:36348004-36348012-,1007,3UTR	1712	chr3:36348004-36348012-,1007,3UTR,ATTTATATT;chr3:36348021-36348025-,410,3UTR,TTTTT;chr3:36347999-36348001-,295,3UTR,GTT
Ino80	ENSMUSG00000034154	chr2:119213116-119213127-,890,Intron	1712	chr2:119213116-119213127-,890,Intron,TGATTGATAGAT;chr2:119212396-119212406-,822,Intron,TCTATCTATCT
Psap	ENSMUSG00000004207	chr10:59760422-59760438+,1710,Intron	1710	chr10:59760422-59760438+,1710,Intron,TTTTTTTTTTTTTTTTT
Itgal	ENSMUSG00000030830	chr7:134456632-134456641+,1668,Intron	1668	chr7:134456632-134456641+,1668,Intron,CAAGAACATA
Arl8a	ENSMUSG00000026426	chr1:137052700-137052702+,569,3UTR	1665	chr1:137052700-137052702+,569,3UTR,TTT;chr1:137052223-137052228+,556,3UTR,TTTTTT;chr1:137052708-137052712+,540,3UTR,TTTGT
Mpped1	ENSMUSG00000041708	chr15:83610545-83610546+,1653,Intron	1653	chr15:83610545-83610546+,1653,Intron,CC
Ywhag	ENSMUSG00000051391	chr5:136400362-136400381-,1648,Intron	1648	chr5:136400362-136400381-,1648,Intron,TGTTTTTTGTTTGTTTTATT
Mbnl2	ENSMUSG00000022139	chr14:120735060-120735075+,1421,Intron	1642	chr14:120735060-120735075+,1421,Intron,TTCAATTCAAAAGTTA;chr14:120735100-120735102+,221,Intron,TTA
Etv6	ENSMUSG00000030199	chr6:134217689-134217700+,871,3UTR	1642	chr6:134217689-134217700+,871,3UTR,GATTTTATTTTA;chr6:134217675-134217683+,771,3UTR,TTTTTGATA
Gnb2	ENSMUSG00000029713	chr5:137969401-137969417-,1625,3UTR	1625	chr5:137969401-137969417-,1625,3UTR,GTTTTATTTTAATTTTT
Epo	ENSMUSG00000029711	chr5:137969401-137969417-,1625,Intron	1625	chr5:137969401-137969417-,1625,Intron,GTTTTATTTTAATTTTT
Casp4	ENSMUSG00000033538	chr9:5323083-5323091+,991,Intron	1619	chr9:5323083-5323091+,991,Intron,TGTTAATTA;chr9:5323073-5323079+,628,Intron,AAAATCA
Srgap2	ENSMUSG00000026425	chr1:133406032-133406049-,1613,Intron	1613	chr1:133406032-133406049-,1613,Intron,AGATTACTCACATACATT
Gm5150	ENSMUSG00000078780	chr3:15892037-15892041-,1017,Intron	1609	chr3:15892037-15892041-,1017,Intron,TCTAT;chr3:15891985-15891988-,592,Intron,GTAC
AA960436	ENSMUSG00000031792	chr8:97870924-97870936+,1581,3UTR	1581	chr8:97870924-97870936+,1581,3UTR,TTTAATCTCCTTT
Mlxip	ENSMUSG00000038342	chr5:123849989-123850013+,1577,Intron	1577	chr5:123849989-123850013+,1577,Intron,CTTTTAAATTTTATTTATTTATTTA
Tnfaip8	ENSMUSG00000073567	chr18:50171105-50171124+,1576,Intron	1576	chr18:50171105-50171124+,1576,Intron,TTACTTTATTTATGTATTTA
Tnfaip8	ENSMUSG00000062210	chr18:50171105-50171124+,1576,Intron	1576	chr18:50171105-50171124+,1576,Intron,TTACTTTATTTATGTATTTA
Atxn2l	ENSMUSG00000032637	chr7:133635378-133635393-,1575,3UTR	1575	chr7:133635378-133635393-,1575,3UTR,TCTTTTATTTTCTATT
Rnf38	ENSMUSG00000035696	chr4:44154235-44154254-,1572,Intron	1572	chr4:44154235-44154254-,1572,Intron,TCATTTATTATATATTATTT
Ccr5	ENSMUSG00000079227	chr9:124040288-124040291+,845,3UTR	1572	chr9:124040288-124040291+,845,3UTR,TTTT;chr9:124040275-124040280+,727,3UTR,TTTTGA
Cep170	ENSMUSG00000057335	chr1:178665665-178665677-,926,3UTR	1564	chr1:178665665-178665677-,926,3UTR,TATTTTTACTTCT;chr1:178665689-178665695-,638,3UTR,CTTCTTG
Rbm33	ENSMUSG00000048271	chr5:28679429-28679438+,661,3UTR|Intron	1561	chr5:28679429-28679438+,661,3UTR|Intron,TTATTTATTA;chr5:28679418-28679423+,555,3UTR|Intron,TATGTA;chr5:28679399-28679404+,345,3UTR|Intron,ATATTT
Csnk1g1	ENSMUSG00000032384	chr9:65831616-65831623+,887,Intron	1552	chr9:65831616-65831623+,887,Intron,CTTTTCTT;chr9:65831599-65831602+,665,Intron,TTCT
AW112010	ENSMUSG00000075010	chr19:11122869-11122878-,687,CDS	1549	chr19:11122869-11122878-,687,CDS,CTCTGATATT;chr19:11122881-11122884-,562,CDS^Intron,AGAT;chr19:11122863-11122865-,300,CDS,CTT
Klhdc10	ENSMUSG00000029775	chr6:30357706-30357719+,1226,Intron	1540	chr6:30357706-30357719+,1226,Intron,ATATTGTGGTTTTA;chr6:30357730-30357733+,314,Intron,TATT
Gm10222	ENSMUSG00000067736	chr1:24619422-24619423-,607,CDS	1539	chr1:24619422-24619423-,607,CDS,CT;chr1:24619412-24619415-,523,CDS,TTAT;chr1:24619407-24619409-,409,CDS,CTT
Rab18	ENSMUSG00000073639	chr18:6789786-6789808+,1496,3UTR	1496	chr18:6789786-6789808+,1496,3UTR,TCATACATTATTTAATTTCTTTA
Picalm	ENSMUSG00000039361	chr7:97356648-97356653+,821,3UTR	1489	chr7:97356648-97356653+,821,3UTR,ATTTTA;chr7:97356642-97356644+,428,3UTR,TTA;chr7:97356636-97356638+,240,3UTR,TTA
Itgb8	ENSMUSG00000025321	chr12:120475326-120475335-,1045,Intron	1430	chr12:120475326-120475335-,1045,Intron,TTACCATTGC;chr12:120475307-120475309-,385,Intron,TTT
Slfn4	ENSMUSG00000000204	chr11:83003072-83003083+,1125,3UTR	1408	chr11:83003072-83003083+,1125,3UTR,ATCTATTTTTTT;chr11:83003051-83003054+,283,3UTR,TCTA
Ahrr	ENSMUSG00000021575	chr13:74373813-74373830-,1407,Intron	1407	chr13:74373813-74373830-,1407,Intron,GAATTCCACCTTATTTTT
Glg1	ENSMUSG00000003316	chr8:113701022-113701028-,659,Intron	1406	chr8:113701022-113701028-,659,Intron,CTTCCTT;chr8:113701013-113701017-,497,Intron,CATTT;chr8:113746257-113746258-,250,Intron,TT
Stat2	ENSMUSG00000040033	chr10:127721745-127721757+,1397,Intron	1397	chr10:127721745-127721757+,1397,Intron,TATTATATTTTTA
Slc7a7	ENSMUSG00000000958	chr14:55026038-55026050-,1388,Intron	1388	chr14:55026038-55026050-,1388,Intron,AAACACTTTATTT
Stam2	ENSMUSG00000055371	chr2:52596363-52596372-,667,Intron	1364	chr2:52596363-52596372-,667,Intron,TTATTTATTT;chr2:52596391-52596394-,485,Intron,GAAC;chr2:52596353-52596355-,212,Intron,ATT
Idh3b	ENSMUSG00000027406	chr2:130108940-130108953-,1359,Intron	1359	chr2:130108940-130108953-,1359,Intron,ATTTTTAAAAATTT
Fcgr2b	ENSMUSG00000026656	chr1:172900425-172900442-,1350,Intron	1350	chr1:172900425-172900442-,1350,Intron,TTATTTATTTATTCATTT
Smarcb1	ENSMUSG00000000902	chr10:75382882-75382892-,1325,Intron	1325	chr10:75382882-75382892-,1325,Intron,TTTATGTCTCT
Hck	ENSMUSG00000003283	chr2:152944971-152944982+,1302,Intron	1302	chr2:152944971-152944982+,1302,Intron,TTTATTTTTTTA
C230096C10Rik	ENSMUSG00000078517	chr4:138934466-138934481+,1281,3UTR	1281	chr4:138934466-138934481+,1281,3UTR,TCTTTATTTTCCTTTA
Ubr4	ENSMUSG00000066036	chr4:138934466-138934481+,1281,Intron	1281	chr4:138934466-138934481+,1281,Intron,TCTTTATTTTCCTTTA
Atp6v1e1	ENSMUSG00000019210	chr6:120745291-120745301-,1281,3UTR	1281	chr6:120745291-120745301-,1281,3UTR,CAAATATTCTT
Tnfsf9	ENSMUSG00000035678	chr17:57247068-57247073+,598,3UTR	1280	chr17:57247068-57247073+,598,3UTR,TTTATA;chr17:57247149-57247151+,368,3UTR,TTA;chr17:57247143-57247145+,314,3UTR,TTA
Chic2	ENSMUSG00000029229	chr5:75431031-75431041-,1265,Intron	1265	chr5:75431031-75431041-,1265,Intron,GTCTTTTTCTT
Mxd1	ENSMUSG00000001156	chr6:86599846-86599851-,1245,3UTR	1245	chr6:86599846-86599851-,1245,3UTR,CATTTT
Med13	ENSMUSG00000034297	chr11:86127855-86127857-,842,Intron	1243	chr11:86127855-86127857-,842,Intron,TTG;chr11:86084049-86084052-,401,3UTR,TTTT
4933407C03Rik	ENSMUSG00000034390	chr8:119801705-119801713+,815,Intron	1230	chr8:119801705-119801713+,815,Intron,TTTATTTTA;chr8:119801697-119801702+,415,Intron,TTATTT
Dda1	ENSMUSG00000074247	chr8:73998615-73998618+,665,3UTR	1216	chr8:73998615-73998618+,665,3UTR,TTTC;chr8:73998602-73998605+,551,3UTR,TCCA
Ppp1r15a	ENSMUSG00000040435	chr7:52778324-52778330-,696,3UTR	1214	chr7:52778324-52778330-,696,3UTR,TTTATTT;chr7:52778347-52778352-,518,3UTR,TTTCCT
Sdcbp	ENSMUSG00000028249	chr4:6322761-6322770+,1213,3UTR	1213	chr4:6322761-6322770+,1213,3UTR,TATTATTTTA
6330409N04Rik	ENSMUSG00000021930	chr14:62153790-62153806-,1202,3UTR	1202	chr14:62153790-62153806-,1202,3UTR,GCAACTTATTTAATCTT
Il6	ENSMUSG00000025746	chr5:30346461-30346467+,860,3UTR	1196	chr5:30346461-30346467+,860,3UTR,TTTTATA;chr5:30346268-30346271+,336,3UTR,TTTA
Spen	ENSMUSG00000040761	chr4:141038146-141038157-,943,Intron	1187	chr4:141038146-141038157-,943,Intron,TATTTATTTATT;chr4:141038137-141038139-,244,Intron,CTT
Tor3a	ENSMUSG00000060519	chr1:158602794-158602803-,735,Intron	1185	chr1:158602794-158602803-,735,Intron,TTTATTTATT;chr1:158602831-158602833-,450,Intron,CTT
Brd4	ENSMUSG00000024002	chr17:32333938-32333951-,1181,3UTR	1181	chr17:32333938-32333951-,1181,3UTR,TGTTTTATTTTTTT
Fnip2	ENSMUSG00000061175	chr3:79304732-79304736-,929,Intron	1179	chr3:79304732-79304736-,929,Intron,ATTTG;chr3:79367917-79367919-,250,Intron,GCA
3110002H16Rik	ENSMUSG00000024410	chr18:12343570-12343583+,1172,Intron	1172	chr18:12343570-12343583+,1172,Intron,CCATCTCTTATTTA
Zdhhc18	ENSMUSG00000037553	chr4:133172368-133172378-,624,Intron	1142	chr4:133172368-133172378-,624,Intron,TCCTATTTATT;chr4:133172483-133172484-,518,Intron,CC
Mcl1	ENSMUSG00000038612	chr3:95466525-95466533+,1128,3UTR	1128	chr3:95466525-95466533+,1128,3UTR,TCATAGTTT
Tlk2	ENSMUSG00000020694	chr11:105048966-105048981+,1120,Intron	1120	chr11:105048966-105048981+,1120,Intron,TTCCTTGCTAATCTAC
R3hdm2	ENSMUSG00000025404	chr10:126843704-126843717+,1079,Intron	1079	chr10:126843704-126843717+,1079,Intron,CTTTTTCTGTTGCT
Pias1	ENSMUSG00000032405	chr9:62824927-62824939-,1078,Intron	1078	chr9:62824927-62824939-,1078,Intron,TTTTTAAAATTTT
Hpcal1	ENSMUSG00000071379	chr12:17713417-17713426+,845,Intron	1072	chr12:17713417-17713426+,845,Intron,CATTGTTAAA;chr12:17713456-17713457+,227,Intron,TT
Zcchc11	ENSMUSG00000034610	chr4:108198957-108198970+,1070,Intron	1070	chr4:108198957-108198970+,1070,Intron,TATTATTAATATTA
Ifi205	ENSMUSG00000054203	chr1:175959247-175959258-,1057,Intron	1057	chr1:175959247-175959258-,1057,Intron,ACATTATATATC
Eif4g3	ENSMUSG00000028760	chr4:137559432-137559437+,1043,Intron	1043	chr4:137559432-137559437+,1043,Intron,TATCTA
Tiparp	ENSMUSG00000034640	chr3:65359023-65359028+,1026,3UTR	1026	chr3:65359023-65359028+,1026,3UTR,TTTTTT
Gphn	ENSMUSG00000047454	chr12:79451913-79451919+,1024,Intron	1024	chr12:79451913-79451919+,1024,Intron,TAATGCA
Cox17	ENSMUSG00000046516	chr16:38352812-38352815+,1016,3UTR|Intron	1016	chr16:38352812-38352815+,1016,3UTR|Intron,TTTA
Fos	ENSMUSG00000021250	chr12:86818103-86818113+,763,3UTR	1005	chr12:86818103-86818113+,763,3UTR,TTTATTTTTTT;chr12:86818070-86818072+,242,3UTR,TTA
Cdk17	ENSMUSG00000020015	chr10:92695792-92695807+,1000,Intron	1000	chr10:92695792-92695807+,1000,Intron,CATTTTTAAAAAGTTA
Slc6a6	ENSMUSG00000030096	chr6:91664604-91664613+,977,Intron	977	chr6:91664604-91664613+,977,Intron,TACTTATCTG
Dennd4b	ENSMUSG00000042404	chr3:90084287-90084297+,674,3UTR	962	chr3:90084287-90084297+,674,3UTR,TGTTGTATTCT;chr3:90084281-90084284+,288,3UTR,TCTT
Vps13c	ENSMUSG00000035284	chr9:67702138-67702145+,962,Intron	962	chr9:67702138-67702145+,962,Intron,TATCATTT
Chd1	ENSMUSG00000023852	chr17:15900384-15900393+,960,Intron	960	chr17:15900384-15900393+,960,Intron,TCATATTCTC
Stk40	ENSMUSG00000042608	chr4:125814640-125814651+,955,Intron	955	chr4:125814640-125814651+,955,Intron,CTTTTATATCTT
Il1rn	ENSMUSG00000026981	chr2:24205742-24205748+,641,3UTR	954	chr2:24205742-24205748+,641,3UTR,TTATTTT;chr2:24205727-24205729+,313,3UTR,TTA
Ptafr	ENSMUSG00000056529	chr4:132122463-132122472+,951,Intron	951	chr4:132122463-132122472+,951,Intron,CATCTATCTA
Rbm6	ENSMUSG00000032582	chr9:107762234-107762240-,949,Intron	949	chr9:107762234-107762240-,949,Intron,TTGTTTA
Pkp4	ENSMUSG00000026991	chr2:59084018-59084024+,939,Intron	939	chr2:59084018-59084024+,939,Intron,TTATTTG
Chmp4b	ENSMUSG00000038467	chr2:154494893-154494900+,930,Intron	930	chr2:154494893-154494900+,930,Intron,TATCTATA
Smg1	ENSMUSG00000030655	chr7:125331720-125331733-,927,Intron	927	chr7:125331720-125331733-,927,Intron,CCATTAGTTGAAAT
Ndel1	ENSMUSG00000018736	chr11:68643430-68643436-,923,CDS	923	chr11:68643430-68643436-,923,CDS,GCAACTT
Ufd1l	ENSMUSG00000005262	chr16:18834922-18834932+,920,3UTR	920	chr16:18834922-18834932+,920,3UTR,ATTTATTTTTT
Atxn10	ENSMUSG00000016541	chr15:85271553-85271561+,906,Intron	906	chr15:85271553-85271561+,906,Intron,TTTATTATT
Rab1	ENSMUSG00000020149	chr11:20110478-20110488+,897,Intron	897	chr11:20110478-20110488+,897,Intron,TTTTTTTTATA
Asb1	ENSMUSG00000026311	chr1:93453660-93453671+,882,3UTR	882	chr1:93453660-93453671+,882,3UTR,TTTATATATTTT
Slc12a6	ENSMUSG00000027130	chr2:112156228-112156236+,870,Intron	870	chr2:112156228-112156236+,870,Intron,TTTTTTTTT
Cpd	ENSMUSG00000020841	chr11:76595471-76595481-,870,3UTR	870	chr11:76595471-76595481-,870,3UTR,AATCTGATTTC
Mpeg1	ENSMUSG00000046805	chr19:12539158-12539160+,431,3UTR	858	chr19:12539158-12539160+,431,3UTR,TTA;chr19:12539689-12539693+,427,3UTR,TTTTT
Stx7	ENSMUSG00000019998	chr10:23907792-23907803+,858,3UTR	858	chr10:23907792-23907803+,858,3UTR,CATTTGTAATTT
Golga7	ENSMUSG00000015341	chr8:24352549-24352556-,819,3UTR	819	chr8:24352549-24352556-,819,3UTR,TTATTATT
March5	ENSMUSG00000023307	chr19:37296594-37296601+,819,3UTR	819	chr19:37296594-37296601+,819,3UTR,CTTTTTCA
Tpm4	ENSMUSG00000031799	chr8:74676864-74676870+,810,3UTR	810	chr8:74676864-74676870+,810,3UTR,TTATCTG
Cadm1	ENSMUSG00000032076	chr9:47534949-47534957+,809,Intron	809	chr9:47534949-47534957+,809,Intron,TTATTTATC
Zzef1	ENSMUSG00000055670	chr11:72671947-72671957+,809,Intron	809	chr11:72671947-72671957+,809,Intron,CAAAATTATTA
Tmem8	ENSMUSG00000024180	chr17:26251306-26251316+,799,Intron	799	chr17:26251306-26251316+,799,Intron,TTTCTTTCTTT
H3f3b	ENSMUSG00000016559	chr11:115883983-115883985-,796,3UTR	796	chr11:115883983-115883985-,796,3UTR,ATT
Lrp10	ENSMUSG00000022175	chr14:55085023-55085031+,795,Intron	795	chr14:55085023-55085031+,795,Intron,TCTCACATC
Zmynd8	ENSMUSG00000039671	chr2:165696169-165696180-,791,Intron	791	chr2:165696169-165696180-,791,Intron,TTTATTTAATTT
Pde4b	ENSMUSG00000028525	chr4:102278966-102278971+,402,3UTR	790	chr4:102278966-102278971+,402,3UTR,TTATTA;chr4:102278958-102278961+,388,3UTR,TTTG
Rapgef5	ENSMUSG00000041992	chr12:118797920-118797926+,762,Intron	762	chr12:118797920-118797926+,762,Intron,TGTTTTA
Pnp	ENSMUSG00000021871	chr14:51568116-51568120+,451,Intron	760	chr14:51568116-51568120+,451,Intron,TTTTA;chr14:51568124-51568127+,309,Intron,ATTT
Abcc5	ENSMUSG00000022822	chr16:20386801-20386811-,759,Intron	759	chr16:20386801-20386811-,759,Intron,TTATTATTATT
Papd7	ENSMUSG00000034575	chr13:69638309-69638319-,755,3UTR	755	chr13:69638309-69638319-,755,3UTR,TTTCATATTTT
Ifih1	ENSMUSG00000026896	chr2:62475333-62475339-,432,Intron	755	chr2:62475333-62475339-,432,Intron,GTTATTT;chr2:62475326-62475328-,323,Intron,TTT
Gm4070	ENSMUSG00000078606	chr7:113099584-113099587-,462,Intron	746	chr7:113099584-113099587-,462,Intron,TTTT;chr7:113099579-113099580-,284,Intron,AT
Slc4a7	ENSMUSG00000021733	chr14:15631110-15631117+,731,3UTR	731	chr14:15631110-15631117+,731,3UTR,CATATTTT
Stxbp2	ENSMUSG00000004626	chr8:3640489-3640496+,718,Intron	718	chr8:3640489-3640496+,718,Intron,TCTATATA
Spred1	ENSMUSG00000027351	chr2:117005317-117005319+,439,3UTR	708	chr2:117005317-117005319+,439,3UTR,TTA;chr2:117005262-117005265+,269,3UTR,AATG
Slc15a3	ENSMUSG00000024737	chr19:10918588-10918592+,706,Intron	706	chr19:10918588-10918592+,706,Intron,TTCCA
Armc8	ENSMUSG00000032468	chr9:99441688-99441694-,704,Intron	704	chr9:99441688-99441694-,704,Intron,TTTATTT
Arid1a	ENSMUSG00000007880	chr4:133303599-133303607-,669,Intron	669	chr4:133303599-133303607-,669,Intron,TTATTTTAT
Tmem171	ENSMUSG00000052485	chr13:99456214-99456216-,669,3UTR	669	chr13:99456214-99456216-,669,3UTR,TTT
Atxn7l1	ENSMUSG00000020564	chr12:34058075-34058081+,668,3UTR	668	chr12:34058075-34058081+,668,3UTR,TTTTTAT
Ankhd1	ENSMUSG00000024483	chr18:36755388-36755395+,663,Intron	663	chr18:36755388-36755395+,663,Intron,TTATAAAC
Casp1	ENSMUSG00000025888	chr9:5306309-5306318+,653,Intron	653	chr9:5306309-5306318+,653,Intron,CATTTTTATA
Papola	ENSMUSG00000021111	chr12:107031950-107031954+,640,Intron	640	chr12:107031950-107031954+,640,Intron,AAGTA
Cd44	ENSMUSG00000005087	chr2:102651642-102651649-,637,3UTR	637	chr2:102651642-102651649-,637,3UTR,GTTTTTGT
Gbp7	ENSMUSG00000040253	chr3:142194977-142194985+,632,Intron	632	chr3:142194977-142194985+,632,Intron,GTTTTTTAT
Itga5	ENSMUSG00000000555	chr15:103194232-103194240-,627,Intron	627	chr15:103194232-103194240-,627,Intron,ATTATTTTT
Cpne3	ENSMUSG00000028228	chr4:19449233-19449237-,315,3UTR	622	chr4:19449233-19449237-,315,3UTR,AATTC;chr4:19449240-19449242-,307,3UTR,CTT
Ehd1	ENSMUSG00000024772	chr19:6298876-6298880+,619,3UTR	619	chr19:6298876-6298880+,619,3UTR,TTTTA
Tomm70a	ENSMUSG00000022752	chr16:57125637-57125644+,613,Intron	613	chr16:57125637-57125644+,613,Intron,AAAAATAT
Eif3a	ENSMUSG00000024991	chr19:60861237-60861244-,604,Intron	604	chr19:60861237-60861244-,604,Intron,GAACATCT
Ccdc50	ENSMUSG00000038127	chr16:27448041-27448045+,601,3UTR	601	chr16:27448041-27448045+,601,3UTR,TTTAT
Tbl1xr1	ENSMUSG00000027630	chr3:22057046-22057053+,601,Intron	601	chr3:22057046-22057053+,601,Intron,TCTTATTT
Batf2	ENSMUSG00000039699	chr19:6167804-6167812+,597,Intron	597	chr19:6167804-6167812+,597,Intron,TTCTTTGTA
Cd69	ENSMUSG00000030156	chr6:129218010-129218013-,588,3UTR	588	chr6:129218010-129218013-,588,3UTR,TTTT
Atf3	ENSMUSG00000026628	chr1:192994238-192994244-,583,3UTR	583	chr1:192994238-192994244-,583,3UTR,AAATATT
Rac1	ENSMUSG00000001847	chr5:144280865-144280871-,574,Intron	574	chr5:144280865-144280871-,574,Intron,TTTATTT
Tmed4	ENSMUSG00000004394	chr11:6170425-6170428-,574,3UTR	574	chr11:6170425-6170428-,574,3UTR,TTTT
Srcap	ENSMUSG00000053877	chr7:134672212-134672214+,565,Intron	565	chr7:134672212-134672214+,565,Intron,CTT
Myl12b	ENSMUSG00000034868	chr17:71323507-71323510-,565,3UTR	565	chr17:71323507-71323510-,565,3UTR,TTTT
Pkm2	ENSMUSG00000032294	chr9:59524973-59524979+,560,Intron	560	chr9:59524973-59524979+,560,Intron,TTTTTAA
Nab2	ENSMUSG00000025402	chr10:127098003-127098008-,553,3UTR	553	chr10:127098003-127098008-,553,3UTR,TTATTT
Ralgds	ENSMUSG00000026821	chr2:28408539-28408542+,335,3UTR	548	chr2:28408539-28408542+,335,3UTR,TGTA;chr2:28408568-28408569+,213,3UTR,TA
9530068E07Rik	ENSMUSG00000036275	chr11:52222202-52222205+,545,3UTR	545	chr11:52222202-52222205+,545,3UTR,TTTT
Psme4	ENSMUSG00000040850	chr11:30692148-30692151+,544,Intron	544	chr11:30692148-30692151+,544,Intron,TTTA
Sh3gl1	ENSMUSG00000003200	chr17:56171303-56171307-,538,Intron	538	chr17:56171303-56171307-,538,Intron,TCATT
Sp100	ENSMUSG00000026222	chr1:87606539-87606540+,536,3UTR	536	chr1:87606539-87606540+,536,3UTR,TA
Snd1	ENSMUSG00000001424	chr6:28757808-28757814+,532,Intron	532	chr6:28757808-28757814+,532,Intron,TTAAATT
Avl9	ENSMUSG00000029787	chr6:56684985-56684990+,532,Intron	532	chr6:56684985-56684990+,532,Intron,CAACTA
Fndc3b	ENSMUSG00000039286	chr3:27557028-27557034-,531,Intron	531	chr3:27557028-27557034-,531,Intron,GGTTATT
Lpl	ENSMUSG00000015568	chr8:71430579-71430581+,293,3UTR	528	chr8:71430579-71430581+,293,3UTR,TTT;chr8:71430592-71430593+,235,3UTR,TG
Bcl2l1	ENSMUSG00000007659	chr2:152619803-152619806-,528,Intron	528	chr2:152619803-152619806-,528,Intron,CCAC
Foxp4	ENSMUSG00000023991	chr17:48060364-48060370-,520,Intron	520	chr17:48060364-48060370-,520,Intron,TTTATTT
Nup210l	ENSMUSG00000027939	chr3:89921316-89921321+,519,Intron	519	chr3:89921316-89921321+,519,Intron,TTATTT
Gsdmd	ENSMUSG00000022575	chr15:75694162-75694166+,518,Intron	518	chr15:75694162-75694166+,518,Intron,TATTT
Cdc42se2	ENSMUSG00000052298	chr11:54556268-54556274-,515,Intron	515	chr11:54556268-54556274-,515,Intron,CTTATTT
Tcf4	ENSMUSG00000053477	chr18:69635723-69635729+,509,Intron	509	chr18:69635723-69635729+,509,Intron,ATACAAA
Rabep1	ENSMUSG00000020817	chr11:70754034-70754036+,499,3UTR	499	chr11:70754034-70754036+,499,3UTR,TTT
Atp2c1	ENSMUSG00000032570	chr9:105388894-105388901-,498,Intron	498	chr9:105388894-105388901-,498,Intron,TTCTTAAA
Stip1	ENSMUSG00000024966	chr19:7095321-7095325-,494,3UTR	494	chr19:7095321-7095325-,494,3UTR,TTTTT
Dennd5a	ENSMUSG00000035901	chr7:117093595-117093601-,490,Intron	490	chr7:117093595-117093601-,490,Intron,CTTATTT
Rbm27	ENSMUSG00000024491	chr18:42438290-42438291+,489,Intron	489	chr18:42438290-42438291+,489,Intron,CA
Etv3	ENSMUSG00000003382	chr3:87343566-87343572+,476,3UTR	476	chr3:87343566-87343572+,476,3UTR,TTTTTTT
Tlk1	ENSMUSG00000041997	chr2:70620087-70620090-,468,Intron	468	chr2:70620087-70620090-,468,Intron,AATA
Ube2e2	ENSMUSG00000058317	chr14:19720887-19720888-,465,CDS	465	chr14:19720887-19720888-,465,CDS,AG
Tmem55b	ENSMUSG00000035953	chr14:51547044-51547049-,461,3UTR	461	chr14:51547044-51547049-,461,3UTR,TTTAAT
Cklf	ENSMUSG00000054400	chr8:106787306-106787311+,460,3UTR|Intron	460	chr8:106787306-106787311+,460,3UTR|Intron,TATTTT
Lrch1	ENSMUSG00000068015	chr14:75322683-75322687-,459,Intron	459	chr14:75322683-75322687-,459,Intron,ATTAC
App	ENSMUSG00000022892	chr16:84955248-84955251-,446,3UTR	446	chr16:84955248-84955251-,446,3UTR,ATAC
Cux1	ENSMUSG00000029705	chr5:137006045-137006048-,446,Intron	446	chr5:137006045-137006048-,446,Intron,CTAT
Lrrc8c	ENSMUSG00000054720	chr5:106025256-106025257+,442,Intron	442	chr5:106025256-106025257+,442,Intron,AA
Kpna3	ENSMUSG00000021929	chr14:62050407-62050409-,440,Intron	440	chr14:62050407-62050409-,440,Intron,CCA
Edn1	ENSMUSG00000021367	chr13:42403176-42403179+,417,3UTR	417	chr13:42403176-42403179+,417,3UTR,TTTT
Sgk3	ENSMUSG00000025915	chr1:9889734-9889736+,404,3UTR	404	chr1:9889734-9889736+,404,3UTR,TTA
Abcc1	ENSMUSG00000023088	chr16:14474835-14474839+,391,3UTR	391	chr16:14474835-14474839+,391,3UTR,TTTTT
Wac	ENSMUSG00000024283	chr18:7916841-7916843+,391,Intron	391	chr18:7916841-7916843+,391,Intron,TTT
Hif1a	ENSMUSG00000021109	chr12:75046998-75047003+,387,3UTR	387	chr12:75046998-75047003+,387,3UTR,CTTTTT
Smpdl3a	ENSMUSG00000019872	chr10:57531551-57531555+,383,3UTR	383	chr10:57531551-57531555+,383,3UTR,TTTTA
Mapk6	ENSMUSG00000042688	chr9:75235132-75235134-,368,3UTR	368	chr9:75235132-75235134-,368,3UTR,ATT
5730508B09Rik	ENSMUSG00000050549	chr3:127573499-127573502-,364,3UTR	364	chr3:127573499-127573502-,364,3UTR,TTTT
Marcks	ENSMUSG00000069662	chr10:36855428-36855432-,361,3UTR	361	chr10:36855428-36855432-,361,3UTR,AAAAT
Lgals3	ENSMUSG00000050335	chr14:48005449-48005450+,359,3UTR	359	chr14:48005449-48005450+,359,3UTR,TT
Ptpn14	ENSMUSG00000026604	chr1:191578625-191578628+,358,Intron	358	chr1:191578625-191578628+,358,Intron,TTTA
Clec4e	ENSMUSG00000030142	chr6:123232234-123232236-,352,3UTR	352	chr6:123232234-123232236-,352,3UTR,CTT
Pcgf3	ENSMUSG00000033623	chr5:108931844-108931846+,352,3UTR	352	chr5:108931844-108931846+,352,3UTR,TTA
Crebbp	ENSMUSG00000022521	chr16:4195399-4195401-,333,Intron	333	chr16:4195399-4195401-,333,Intron,TTT
Irf1	ENSMUSG00000018899	chr11:53590801-53590803+,329,3UTR	329	chr11:53590801-53590803+,329,3UTR,TTT
9030625A04Rik	ENSMUSG00000044350	chr14:77435325-77435328-,324,Intron	324	chr14:77435325-77435328-,324,Intron,ATTT
Cmtm6	ENSMUSG00000032434	chr9:114658438-114658441+,310,3UTR	310	chr9:114658438-114658441+,310,3UTR,TTTA
Pitpna	ENSMUSG00000017781	chr11:75404287-75404288+,305,Intron	305	chr11:75404287-75404288+,305,Intron,GA
Rps25	ENSMUSG00000009927	chr9:44217104-44217107+,293,Intron	293	chr9:44217104-44217107+,293,Intron,CTTT
Cerk	ENSMUSG00000035891	chr15:86012036-86012039-,293,Intron	293	chr15:86012036-86012039-,293,Intron,TCAG
Inpp4a	ENSMUSG00000026113	chr1:37467431-37467434+,270,3UTR	270	chr1:37467431-37467434+,270,3UTR,TACT
Serpine1	ENSMUSG00000037411	chr5:137538492-137538493-,260,3UTR	260	chr5:137538492-137538493-,260,3UTR,TT
Cdh12	ENSMUSG00000040452	chr15:21337550-21337552+,258,Intron	258	chr15:21337550-21337552+,258,Intron,CAT
Pim3	ENSMUSG00000035828	chr15:88695723-88695725+,255,3UTR	255	chr15:88695723-88695725+,255,3UTR,TTT
Ppp3r1	ENSMUSG00000033953	chr11:17098918-17098920+,251,3UTR	251	chr11:17098918-17098920+,251,3UTR,TTT
March1	ENSMUSG00000036469	chr8:68942109-68942111+,229,Intron	229	chr8:68942109-68942111+,229,Intron,TTA
Dock8	ENSMUSG00000052085	chr19:25275737-25275739+,224,3UTR	224	chr19:25275737-25275739+,224,3UTR,GGT
Pde8a	ENSMUSG00000025584	chr7:88428489-88428491+,223,Intron	223	chr7:88428489-88428491+,223,Intron,CAT
Crk	ENSMUSG00000017776	chr11:75500217-75500218+,221,Intron	221	chr11:75500217-75500218+,221,Intron,TT

## Sheet: Legend
Dataset EV1. TTP binding sites in BMDM treated with LPS for 6 h.
Strongest binding site is a site with the maximum number of crosslinks in a given gene in the following format: chromosome:start-end(strand),score,genomic feature(5’ UTR, CDS, 3’ UTR, intron). Binding site profile is a list of all sites in a given gene. Features of single binding sites are separated by semicolon and presented in the following format: chromosome:start-end(strand),score,genomic fea…
