# Supplementary material for: Tristetraprolin binding site atlas in the macrophage transcriptome reveals a switch for inflammation resolution
Source: Mol Syst Biol. 2016 May 13;12(5):868. doi: 10.15252/msb.20156628 (PMC4988506; doi:10.15252/msb.20156628)
Supplement: Supplementary file 3 — Dataset EV2 [file MSB-12-868-s003.xls]

## Sheet: DatasetEV2
Ensembl gene ID	Symbol	half-life, min				decay rate, 1/min
		LPS 3 h		LPS 6 h		LPS 3 h		LPS 6 h
		WT	ΔM	WT	ΔM	WT	KO	WT	ΔM
ENSMUSG00000027368	Dusp2	11.8261	13.8117	14.2106	14.2195	-0.0845586	-0.0724023	-0.0703701	-0.0703261
ENSMUSG00000024190	Dusp1	16.3225	19.6768	15.9902	19.8473	-0.0612652	-0.0508213	-0.0625383	-0.0503847
ENSMUSG00000038037	Socs1	18.6293	23.8189	18.589	19.6951	-0.0536789	-0.0419835	-0.0537952	-0.0507741
ENSMUSG00000024401	Tnf	38.5099	stable	20.3025	131.467	-0.0259673	-0.00302031	-0.0492549	-0.00760647
ENSMUSG00000033450	Tagap	15.7832	18.6945	20.3727	22.1171	-0.0633585	-0.0534915	-0.0490853	-0.045214
ENSMUSG00000034765	Dusp5	19.6323	18.8352	20.589	23.1581	-0.0509364	-0.0530922	-0.0485695	-0.0431814
ENSMUSG00000055148	Klf2	26.5244	22.6411	20.731	21.7985	-0.0377012	-0.0441674	-0.0482368	-0.0458746
ENSMUSG00000022114	Spry2	26.5798	29.2545	20.8337	26.7373	-0.0376226	-0.0341828	-0.047999	-0.0374009
ENSMUSG00000021025	Nfkbia	17.0096	18.7147	21.0619	23.8774	-0.0587905	-0.0534338	-0.0474791	-0.0418807
ENSMUSG00000003198	Zfp959	48.2606	28.2621	21.2392	35.9967	-0.0207209	-0.0353831	-0.0470828	-0.0277803
ENSMUSG00000038894	Irs2	27.1563	34.3559	21.2623	43.2553	-0.0368239	-0.0291071	-0.0470317	-0.0231186
ENSMUSG00000039634	Zfp189	19.9987	21.9276	21.5829	23.0821	-0.0500033	-0.0456046	-0.046333	-0.0433237
ENSMUSG00000055240	Zfp101	32.2603	33.6777	21.6509	46.1783	-0.0309978	-0.0296933	-0.0461875	-0.0216552
ENSMUSG00000033446	Lpar6	55.8618	28.4795	21.7796	36.5494	-0.0179013	-0.035113	-0.0459145	-0.0273602
ENSMUSG00000053113	Socs3	17.4191	23.3736	21.8668	25.8247	-0.0574083	-0.0427833	-0.0457315	-0.0387226
ENSMUSG00000021367	Edn1	32.6612	49.7517	21.8851	39.0768	-0.0306173	-0.0200998	-0.0456931	-0.0255906
ENSMUSG00000096954	Gdap10	24.2953	23.0158	22.2025	23.133	-0.0411602	-0.0434484	-0.0450399	-0.0432284
ENSMUSG00000032515	Csrnp1	21.0259	24.3659	22.2529	26.5644	-0.0475603	-0.041041	-0.0449379	-0.0376444
ENSMUSG00000046185	Zfp84	24.857	20.7696	22.4084	27.6817	-0.0402301	-0.0481474	-0.0446262	-0.0361249
ENSMUSG00000103032	Gm37121	33.1574	37.5103	22.9506	36.1422	-0.0301592	-0.0266593	-0.0435719	-0.0276685
ENSMUSG00000058093	Zfp729b	34.1752	17.3241	23.0389	33.5771	-0.029261	-0.0577232	-0.0434049	-0.0297822
ENSMUSG00000009772	Nuak2	19.8316	30.9208	23.1304	25.0969	-0.0504245	-0.0323407	-0.0432332	-0.0398456
ENSMUSG00000052837	Junb	24.3721	31.716	23.6505	26.4163	-0.0410305	-0.0315299	-0.0422824	-0.0378554
ENSMUSG00000050846	Zfp623	23.1534	25.1351	23.6883	22.6352	-0.0431902	-0.039785	-0.0422149	-0.044179
ENSMUSG00000032501	Trib1	18.1022	22.6458	23.7401	26.3383	-0.0552419	-0.0441583	-0.0421229	-0.0379675
ENSMUSG00000022346	Myc	31.3089	41.4922	23.8859	28.5774	-0.0319398	-0.0241009	-0.0418657	-0.0349927
ENSMUSG00000055200	Sertad3	25.35	26.9087	24.208	28.0713	-0.0394477	-0.0371627	-0.0413086	-0.0356235
ENSMUSG00000036931	Nfkbid	25.9782	36.0172	24.3314	29.7924	-0.0384938	-0.0277645	-0.0410992	-0.0335656
ENSMUSG00000074890	Lcmt2	20.6643	21.6535	24.4359	35.8552	-0.0483927	-0.0461818	-0.0409234	-0.02789
ENSMUSG00000035829	Ppp1r26	31.7472	93.5517	24.5088	44.5253	-0.0314988	-0.0106893	-0.0408017	-0.0224592
ENSMUSG00000003541	Ier3	32.8573	67.0769	24.7262	50.0298	-0.0304347	-0.0149083	-0.040443	-0.0199881
ENSMUSG00000103928	Gm37893	40.5341	34.3136	24.8411	29.882	-0.0246706	-0.0291429	-0.0402559	-0.0334649
ENSMUSG00000029127	Zbtb49	39.2099	75.1666	25.0378	33.6475	-0.0255038	-0.0133038	-0.0399396	-0.0297199
ENSMUSG00000051034	Zfp11	20.8137	17.73	25.0564	29.6493	-0.0480452	-0.0564016	-0.0399099	-0.0337276
ENSMUSG00000039220	Ppp1r10	26.1557	27.6592	25.105	25.6006	-0.0382326	-0.0361544	-0.0398326	-0.0390615
ENSMUSG00000048546	Tob2	27.5378	33.325	25.1964	26.8522	-0.0363137	-0.0300075	-0.0396882	-0.0372409
ENSMUSG00000021250	Fos	23.5408	35.0166	25.3874	37.3109	-0.0424794	-0.0285579	-0.0393895	-0.0268018
ENSMUSG00000024235	Map3k8	31.3803	45.88	25.487	37.9181	-0.0318671	-0.021796	-0.0392357	-0.0263726
ENSMUSG00000045248	Med26	22.4805	28.562	25.4882	24.1134	-0.044483	-0.0350116	-0.0392339	-0.0414707
ENSMUSG00000019850	Tnfaip3	19.2515	22.5939	25.8221	32.6818	-0.0519441	-0.0442598	-0.0387265	-0.030598
ENSMUSG00000045252	Zfp574	22.5425	29.3334	25.9084	26.3326	-0.0443606	-0.0340908	-0.0385975	-0.0379757
ENSMUSG00000056708	Ier5	27.2619	25.6531	26.3185	27.2752	-0.0366812	-0.0389816	-0.0379961	-0.0366634
ENSMUSG00000020423	Btg2	28.7401	30.4902	26.418	27.6697	-0.0347945	-0.0327974	-0.0378529	-0.0361406
ENSMUSG00000050428	Fbxo46	23.4664	31.8029	26.4398	27.3806	-0.042614	-0.0314436	-0.0378218	-0.0365222
ENSMUSG00000026034	Clk1	41.2123	27.6113	26.4848	27.5849	-0.0242646	-0.036217	-0.0377575	-0.0362517
ENSMUSG00000052056	Zfp217	26.3969	24.6158	26.6743	28.9399	-0.0378833	-0.0406243	-0.0374892	-0.0345544
ENSMUSG00000083672	Kpna2-ps	81.9424	30.1391	26.746	36.2763	-0.0122037	-0.0331795	-0.0373887	-0.0275662
ENSMUSG00000037868	Egr2	36.0673	52.2969	26.7676	31.0395	-0.0277259	-0.0191216	-0.0373587	-0.032217
ENSMUSG00000074170	Plekhf1	22.7954	23.4768	26.7992	35.1048	-0.0438686	-0.0425952	-0.0373146	-0.0284861
ENSMUSG00000018899	Irf1	22.6451	27.8892	26.8176	31.2337	-0.0441597	-0.0358562	-0.037289	-0.0320167
ENSMUSG00000067942	Zfp160	31.4505	22.2989	26.893	31.2252	-0.031796	-0.0448453	-0.0371844	-0.0320254
ENSMUSG00000052684	Jun	26.2926	27.0025	26.8977	32.4038	-0.0380335	-0.0370336	-0.0371779	-0.0308605
ENSMUSG00000097517	Gm26695	25.6035	64.4649	26.9385	43.1079	-0.0390572	-0.0155123	-0.0371216	-0.0231976
ENSMUSG00000074811	Hps6	22.7868	27.6147	26.9478	30.814	-0.043885	-0.0362126	-0.0371087	-0.0324528
ENSMUSG00000079605	Zbtb9	27.7398	29.9452	27.2744	37.6249	-0.0360493	-0.0333943	-0.0366644	-0.0265781
ENSMUSG00000092260	Zfp963	63.7095	26.2026	27.6608	25.1939	-0.0156962	-0.0381641	-0.0361522	-0.0396922
ENSMUSG00000046010	Zfp830	31.6364	28.9516	28.0924	38.2009	-0.0316091	-0.0345404	-0.0355968	-0.0261774
ENSMUSG00000029135	Fosl2	24.1593	28.6462	28.3845	34.6761	-0.0413919	-0.0349086	-0.0352305	-0.0288383
ENSMUSG00000049657	Zbtb5	27.238	25.2283	28.5205	33.4784	-0.0367134	-0.0396381	-0.0350625	-0.02987
ENSMUSG00000045822	Zswim3	24.7525	29.4034	28.6173	40.3724	-0.0403999	-0.0340097	-0.0349438	-0.0247694
ENSMUSG00000034640	Tiparp	27.2343	25.7568	28.6264	32.8086	-0.0367184	-0.0388247	-0.0349328	-0.0304799
ENSMUSG00000036840	Siah1a	36.2466	26.7882	28.6843	32.3976	-0.0275888	-0.0373298	-0.0348622	-0.0308665
ENSMUSG00000087598	Zfp111	33.4856	52.2264	28.7825	56.8076	-0.0298635	-0.0191474	-0.0347434	-0.0176033
ENSMUSG00000039942	Ptger4	25.9697	36.1171	28.9467	38.689	-0.0385064	-0.0276877	-0.0345463	-0.0258471
ENSMUSG00000050555	Hyls1	39.2317	34.1943	29.0389	51.6117	-0.0254896	-0.0292447	-0.0344365	-0.0193754
ENSMUSG00000008384	Sertad1	27.749	30.8016	29.0539	29.6577	-0.0360374	-0.0324659	-0.0344188	-0.033718
ENSMUSG00000037465	Klf10	32.3479	54.8793	29.162	28.1288	-0.0309139	-0.0182218	-0.0342912	-0.0355508
ENSMUSG00000047648	Fbxo30	29.5908	32.3864	29.2212	34.5255	-0.0337942	-0.0308772	-0.0342217	-0.0289641
ENSMUSG00000063972	Nr6a1	43.5337	57.3421	29.3671	68.7115	-0.0229707	-0.0174392	-0.0340517	-0.0145536
ENSMUSG00000018347	Zkscan6	23.1497	27.6564	29.461	34.6371	-0.0431971	-0.036158	-0.0339432	-0.0288708
ENSMUSG00000048490	Nrip1	30.2557	30.119	29.464	45.9917	-0.0330516	-0.0332017	-0.0339397	-0.0217431
ENSMUSG00000021701	Plk2	24.3455	29.8591	29.8324	35.2654	-0.0410754	-0.0334907	-0.0335206	-0.0283564
ENSMUSG00000038151	Prdm1	24.1073	34.665	29.8652	43.685	-0.0414812	-0.0288475	-0.0334837	-0.0228911
ENSMUSG00000043415	Otud1	30.867	36.4014	29.9682	42.3475	-0.0323971	-0.0274715	-0.0333687	-0.0236142
ENSMUSG00000051627	Hist1h1e	72.6005	131.134	30.3364	35.241	-0.013774	-0.00762577	-0.0329636	-0.028376
ENSMUSG00000062519	Zfp398	26.9842	35.7272	30.3874	24.6941	-0.0370588	-0.0279899	-0.0329084	-0.0404956
ENSMUSG00000072244	Trim6	28.9377	27.2975	30.4951	31.4805	-0.034557	-0.0366333	-0.0327922	-0.0317657
ENSMUSG00000045598	Zfp553	26.2907	27.7462	30.5353	35.9567	-0.0380362	-0.036041	-0.032749	-0.0278112
ENSMUSG00000071637	Cebpd	46.7018	63.0484	30.5482	36.8426	-0.0214125	-0.0158608	-0.0327352	-0.0271425
ENSMUSG00000019960	Dusp6	38.5045	49.5001	30.5885	39.6138	-0.025971	-0.020202	-0.032692	-0.0252438
ENSMUSG00000041483	Zfp281	32.0902	32.1679	30.6151	39.9279	-0.0311622	-0.0310869	-0.0326637	-0.0250451
ENSMUSG00000053560	Ier2	32.3769	36.9205	30.7527	27.1795	-0.0308862	-0.0270852	-0.0325175	-0.0367924
ENSMUSG00000047777	Phf13	22.6852	32.3164	30.7618	34.7637	-0.0440816	-0.030944	-0.0325078	-0.0287656
ENSMUSG00000051212	Gpr183	35.3516	33.7262	30.834	33.0231	-0.0282873	-0.0296506	-0.0324317	-0.0302818
ENSMUSG00000070420	Zscan25	24.9894	37.3207	30.9854	30.6413	-0.0400169	-0.0267948	-0.0322732	-0.0326357
ENSMUSG00000043311	D17H6S53E	40.6329	27.3947	31.167	35.455	-0.0246106	-0.0365034	-0.0320852	-0.0282048
ENSMUSG00000056749	Nfil3	26.0872	29.076	31.194	33.6532	-0.0383329	-0.0343926	-0.0320575	-0.0297149
ENSMUSG00000017144	Rnd3	34.5387	44.3972	31.2267	43.4028	-0.028953	-0.0225239	-0.0320239	-0.02304
ENSMUSG00000046667	Rbm12b1	44.6155	stable	31.2756	44.1227	-0.0224137	-0.00471298	-0.0319739	-0.022664
ENSMUSG00000092274	Neat1	69.243	46.383	31.4949	36.7033	-0.0144419	-0.0215596	-0.0317511	-0.0272455
ENSMUSG00000053950	Adnp2	27.1377	31.3098	31.5042	36.0232	-0.0368491	-0.0319388	-0.0317418	-0.0277599
ENSMUSG00000040321	Zfp770	38.7047	26.1209	31.52	27.4763	-0.0258367	-0.0382835	-0.0317259	-0.036395
ENSMUSG00000049764	Zfp280b	33.4206	26.4988	31.5332	36.8552	-0.0299217	-0.0377375	-0.0317126	-0.0271332
ENSMUSG00000021510	Zfp729a	29.346	23.0318	31.5884	35.6818	-0.0340762	-0.0434182	-0.0316572	-0.0280255
ENSMUSG00000035235	Trim13	30.9572	34.8278	31.6558	30.5791	-0.0323026	-0.0287127	-0.0315898	-0.0327021
ENSMUSG00000033669	Zfp7	36.0751	24.781	31.715	37.2724	-0.0277199	-0.0403536	-0.0315308	-0.0268295
ENSMUSG00000020525	Ppm1d	33.0982	35.6184	31.7237	48.3233	-0.0302131	-0.0280754	-0.0315222	-0.020694
ENSMUSG00000051306	Usp42	36.0052	45.1922	31.7523	40.4249	-0.0277737	-0.0221277	-0.0314938	-0.0247372
ENSMUSG00000042507	Elmsan1	29.7046	37.346	31.7814	36.8797	-0.0336649	-0.0267767	-0.0314649	-0.0271152
ENSMUSG00000068959	Zfp619	44.2883	29.0921	31.8474	31.1392	-0.0225793	-0.0343736	-0.0313997	-0.0321138
ENSMUSG00000025602	Zfp202	56.9001	29.4113	31.9325	52.0363	-0.0175747	-0.0340005	-0.0313161	-0.0192174
ENSMUSG00000097296	Gm26532	stable	stable	32.148	41.1377	-0.0028241	-0.00499031	-0.0311061	-0.0243086
ENSMUSG00000060397	Zfp128	28.1142	29.7632	32.1655	37.1883	-0.0355692	-0.0335986	-0.0310892	-0.0268902
ENSMUSG00000046556	Zfp319	26.428	33.906	32.247	37.6944	-0.0378387	-0.0294933	-0.0310106	-0.0265291
ENSMUSG00000062040	Zfp27	43.8243	42.1625	32.3037	53.8369	-0.0228184	-0.0237177	-0.0309562	-0.0185746
ENSMUSG00000045639	Zfp629	32.7766	31.9467	32.3263	53.2745	-0.0305096	-0.0313021	-0.0309346	-0.0187707
ENSMUSG00000061894	Zscan20	35.6943	33.7576	32.532	28.2	-0.0280157	-0.029623	-0.030739	-0.035461
ENSMUSG00000003752	Itpkc	28.9901	50.777	32.5384	44.8736	-0.0344946	-0.0196939	-0.0307329	-0.0222848
ENSMUSG00000044763	Trmt10c	25.2847	29.9038	32.6384	25.0977	-0.0395496	-0.0334405	-0.0306387	-0.0398443
ENSMUSG00000095253	Zfp799	30.3679	19.6247	32.7324	26.1048	-0.0329295	-0.0509562	-0.0305508	-0.0383071
ENSMUSG00000031016	Wee1	59.4133	63.1338	32.7392	53.4247	-0.0168312	-0.0158394	-0.0305444	-0.0187179
ENSMUSG00000100113	Gm28592	43.4099	51.9644	32.8181	54.996	-0.0230362	-0.0192439	-0.030471	-0.0181831
ENSMUSG00000046541	Zfp526	26.6842	34.7359	32.9632	38.3298	-0.0374754	-0.0287886	-0.0303369	-0.0260894
ENSMUSG00000026788	Zbtb43	35.6552	29.2302	32.9701	31.7711	-0.0280464	-0.0342112	-0.0303305	-0.0314752
ENSMUSG00000032300	1700017B05Rik	51.6126	42.6238	33.1382	34.0574	-0.0193751	-0.0234611	-0.0301766	-0.0293622
ENSMUSG00000022034	Esco2	87.7867	29.3641	33.1493	115.198	-0.0113912	-0.0340552	-0.0301666	-0.00868072
ENSMUSG00000087640	Gm14798	38.1562	50.5657	33.1514	41.3258	-0.026208	-0.0197763	-0.0301647	-0.024198
ENSMUSG00000054381	Zfp747	25.016	30.8012	33.1559	21.1661	-0.0399744	-0.0324663	-0.0301605	-0.0472454
ENSMUSG00000040177	2310057M21Rik	43.8287	47.549	33.2152	41.7004	-0.0228161	-0.0210309	-0.0301067	-0.0239806
ENSMUSG00000047603	Zfp235	28.041	49.1528	33.2211	42.9393	-0.0356621	-0.0203447	-0.0301014	-0.0232887
ENSMUSG00000030157	Clec2d	31.5424	24.9212	33.2422	38.8553	-0.0317033	-0.0401265	-0.0300822	-0.0257365
ENSMUSG00000059423	Zfp933	61.5003	53.0989	33.3082	40.259	-0.0162601	-0.0188328	-0.0300226	-0.0248392
ENSMUSG00000050945	Zfp438	35.0193	81.9003	33.5112	70.4695	-0.0285557	-0.01221	-0.0298408	-0.0141905
ENSMUSG00000066838	Zfp772	90.4554	38.0065	33.6011	38.3942	-0.0110552	-0.0263113	-0.029761	-0.0260456
ENSMUSG00000043090	Zfp866	36.118	23.1426	33.618	41.8179	-0.027687	-0.0432103	-0.029746	-0.0239132
ENSMUSG00000018500	Adora2b	27.0542	31.4103	33.6264	36.4112	-0.0369629	-0.0318367	-0.0297385	-0.027464
ENSMUSG00000102856	Gm37084	68.8609	51.6168	33.8391	49.8289	-0.014522	-0.0193735	-0.0295516	-0.0200687
ENSMUSG00000007872	Id3	41.0109	53.1204	33.8432	40.8455	-0.0243838	-0.0188252	-0.0295481	-0.0244825
ENSMUSG00000091191	Gm17334	24.3086	21.8097	33.8524	33.9533	-0.0411377	-0.0458512	-0.02954	-0.0294522
ENSMUSG00000046591	Ticrr	34.729	57.3729	33.956	59.1954	-0.0287944	-0.0174298	-0.0294498	-0.0168932
ENSMUSG00000026819	Slc25a25	30.6691	46.5203	33.9684	44.18	-0.0326061	-0.021496	-0.0294391	-0.0226347
ENSMUSG00000061544	Zfp229	63.3297	34.4326	34.1216	83.932	-0.0157904	-0.0290422	-0.029307	-0.0119144
ENSMUSG00000079509	Zfx	40.587	40.4065	34.3601	44.7267	-0.0246384	-0.0247485	-0.0291035	-0.022358
ENSMUSG00000021271	Zfp839	29.5969	27.967	34.3763	38.9873	-0.0337873	-0.0357565	-0.0290898	-0.0256494
ENSMUSG00000035356	Nfkbiz	36.0351	44.4447	34.4041	41.4873	-0.0277507	-0.0224999	-0.0290663	-0.0241038
ENSMUSG00000103509	Gm38372	149.369	59.7317	34.4414	92.8396	-0.00669485	-0.0167415	-0.0290348	-0.0107713
ENSMUSG00000044617	Zbtb39	30.2744	28.1333	34.444	33.2566	-0.0330312	-0.035545	-0.0290327	-0.0300692
ENSMUSG00000046404	Yod1	52.4593	36.7677	34.4443	43.5312	-0.0190624	-0.0271978	-0.0290324	-0.022972
ENSMUSG00000052137	Rbm12b2	33.323	35.3966	34.482	37.2273	-0.0300093	-0.0282513	-0.0290006	-0.026862
ENSMUSG00000046101	Mcmdc2	64.203	84.6639	34.4897	114.565	-0.0155756	-0.0118114	-0.0289941	-0.00872871
ENSMUSG00000002083	Bbc3	39.5265	33.6109	34.9509	38.1686	-0.0252995	-0.0297523	-0.0286116	-0.0261995
ENSMUSG00000040124	Gorab	47.9744	40.5306	35.0965	51.477	-0.0208444	-0.0246727	-0.0284929	-0.0194262
ENSMUSG00000030031	Kbtbd8	174.486	61.7498	35.1539	41.9546	-0.00573113	-0.0161944	-0.0284463	-0.0238353
ENSMUSG00000055652	Klhl25	32.5359	41.9101	35.1598	45.1992	-0.0307353	-0.0238606	-0.0284415	-0.0221243
ENSMUSG00000071256	Zfp213	27.1252	54.8241	35.2194	44.6612	-0.0368661	-0.0182402	-0.0283934	-0.0223908
ENSMUSG00000019826	Zbtb24	26.0102	33.4885	35.301	45.0367	-0.0384464	-0.029861	-0.0283278	-0.0222041
ENSMUSG00000073274	Gm14636	65.7466	33.6734	35.3957	46.8847	-0.0152099	-0.0296971	-0.028252	-0.0213289
ENSMUSG00000039810	Zc3h10	28.6954	36.8671	35.5228	38.0631	-0.0348488	-0.0271245	-0.0281509	-0.0262722
ENSMUSG00000039910	Cited2	43.1359	50.1571	35.5479	45.6562	-0.0231826	-0.0199374	-0.0281311	-0.0219028
ENSMUSG00000029729	Zkscan1	30.0088	32.1958	35.5777	42.8214	-0.0333236	-0.0310599	-0.0281075	-0.0233528
ENSMUSG00000044636	Csrnp2	22.9417	31.0361	35.7974	47.5937	-0.0435887	-0.0322205	-0.027935	-0.0210112
ENSMUSG00000038594	Cep85l	30.033	38.5547	35.8179	37.2257	-0.0332968	-0.0259372	-0.027919	-0.0268631
ENSMUSG00000037447	Arid5a	26.3776	32.1517	35.8949	40.9028	-0.037911	-0.0311025	-0.0278591	-0.0244482
ENSMUSG00000021699	Pde4d	87.4986	57.6701	35.916	64.0827	-0.0114288	-0.01734	-0.0278428	-0.0156048
ENSMUSG00000027829	Ccnl1	42.16	32.2699	35.9817	40.0957	-0.0237192	-0.0309886	-0.0277919	-0.0249404
ENSMUSG00000097418	Gm26667	46.1599	29.5845	36.0017	41.3319	-0.0216638	-0.0338014	-0.0277765	-0.0241944
ENSMUSG00000074576	Mocs3	27.53	38.0367	36.0769	34.6725	-0.036324	-0.0262904	-0.0277186	-0.0288413
ENSMUSG00000032712	2810474O19Rik	40.6883	34.1406	36.1002	41.7307	-0.0245771	-0.0292907	-0.0277007	-0.0239632
ENSMUSG00000046441	Cmtr2	39.6476	42.6722	36.1065	37.5732	-0.0252222	-0.0234344	-0.0276959	-0.0266147
ENSMUSG00000051495	Irf2bp2	44.7573	60.2143	36.3369	43.1622	-0.0223427	-0.0166073	-0.0275202	-0.0231684
ENSMUSG00000007216	Zfp775	62.9513	35.0522	36.3729	27.2766	-0.0158853	-0.0285288	-0.027493	-0.0366614
ENSMUSG00000019947	Arid5b	31.1966	36.3787	36.3851	41.4369	-0.0320548	-0.0274886	-0.0274838	-0.0241331
ENSMUSG00000074682	Zcchc3	31.1688	36.2559	36.4218	74.3987	-0.0320834	-0.0275817	-0.0274561	-0.0134411
ENSMUSG00000050271	D8Ertd82e	30.3078	40.9598	36.7094	45.8913	-0.0329948	-0.0244142	-0.027241	-0.0217906
ENSMUSG00000079737	3110001I22Rik	50.7426	32.6392	36.7419	43.5762	-0.0197073	-0.030638	-0.0272169	-0.0229483
ENSMUSG00000031986	Sprtn	35.9837	41.0854	36.785	50.1836	-0.0277903	-0.0243396	-0.027185	-0.0199268
ENSMUSG00000044786	Zfp36	40.0966	57.8888	36.8013	71.8094	-0.0249398	-0.0172745	-0.0271729	-0.0139258
ENSMUSG00000034800	Zfp661	44.6359	64.6679	36.8672	stable	-0.0224035	-0.0154636	-0.0271244	0.00152912
ENSMUSG00000071302	2610044O15Rik8	stable	stable	37.3125	stable	0.00376915	0.0024801	-0.0268007	-0.00307015
ENSMUSG00000037525	Bcdin3d	50.2808	61.6775	37.3677	47.1047	-0.0198883	-0.0162134	-0.0267611	-0.0212293
ENSMUSG00000090086	AI480526	29.312	41.508	37.4069	25.4858	-0.0341157	-0.0240918	-0.0267331	-0.0392376
ENSMUSG00000042810	Krba1	76.6095	119.628	37.5414	stable	-0.0130532	-0.00835926	-0.0266372	-0.00181311
ENSMUSG00000028525	Pde4b	34.2094	42.6743	37.6418	53.583	-0.0292317	-0.0234333	-0.0265662	-0.0186626
ENSMUSG00000026039	Sgol2a	65.407	57.0099	37.762	53.0305	-0.0152889	-0.0175408	-0.0264816	-0.0188571
ENSMUSG00000050973	Gdpgp1	38.2763	49.441	37.8183	44.8385	-0.0261258	-0.0202261	-0.0264422	-0.0223023
ENSMUSG00000050954	Zfp169	25.924	30.7287	37.8737	40.4216	-0.0385742	-0.0325429	-0.0264035	-0.0247393
ENSMUSG00000026135	Zfp142	39.6872	37.7714	37.9166	48.5036	-0.025197	-0.026475	-0.0263737	-0.020617
ENSMUSG00000056019	Zfp709	37.567	45.2959	37.9193	30.9463	-0.0266191	-0.022077	-0.0263718	-0.0323141
ENSMUSG00000044149	Nkrf	77.3437	46.2746	38.055	119.341	-0.0129293	-0.0216101	-0.0262778	-0.00837936
ENSMUSG00000052763	Zfp212	26.7638	29.5069	38.1857	36.1097	-0.0373639	-0.0338904	-0.0261878	-0.0276934
ENSMUSG00000056592	Zfp658	36.0964	45.1652	38.2486	46.1406	-0.0277036	-0.0221409	-0.0261447	-0.0216729
ENSMUSG00000030386	Zfp606	47.4575	54.001	38.2908	37.2915	-0.0210715	-0.0185182	-0.0261159	-0.0268157
ENSMUSG00000034163	Zfc3h1	48.2127	32.4717	38.361	61.1781	-0.0207414	-0.0307961	-0.0260681	-0.0163457
ENSMUSG00000099568	Gm28513	34.2448	70.3667	38.4007	124.443	-0.0292015	-0.0142113	-0.0260412	-0.00803581
ENSMUSG00000059975	Zfp74	36.1662	38.1647	38.4766	54.7634	-0.0276501	-0.0262023	-0.0259898	-0.0182604
ENSMUSG00000098496	1810026B05Rik	107.803	59.5798	38.5268	71.9112	-0.00927621	-0.0167842	-0.0259559	-0.013906
ENSMUSG00000063810	Alms1	103.886	89.7853	38.5813	stable	-0.00962596	-0.0111377	-0.0259193	0.00162223
ENSMUSG00000035621	Midn	34.9876	46.3301	38.6472	42.2401	-0.0285815	-0.0215842	-0.0258751	-0.0236742
ENSMUSG00000047030	Spata2	31.8317	42.0769	38.6806	47.7176	-0.0314152	-0.023766	-0.0258528	-0.0209566
ENSMUSG00000003665	Has1	44.0812	54.1237	38.7501	54.1515	-0.0226854	-0.0184762	-0.0258064	-0.0184667
ENSMUSG00000037750	Fam222b	31.8508	42.7336	38.7632	45.5116	-0.0313964	-0.0234008	-0.0257977	-0.0219724
ENSMUSG00000043831	Lysmd4	35.0044	32.4178	38.8039	40.9439	-0.0285678	-0.0308473	-0.0257706	-0.0244236
ENSMUSG00000039967	Zfp292	35.2244	28.1345	38.8364	37.4903	-0.0283894	-0.0355435	-0.025749	-0.0266736
ENSMUSG00000019970	Sgk1	44.2969	51.6635	38.9014	58.8928	-0.022575	-0.019356	-0.025706	-0.01698
ENSMUSG00000049119	Fam110b	41.6161	38.7284	38.9175	47.9842	-0.0240292	-0.0258208	-0.0256954	-0.0208402
ENSMUSG00000051341	Zfp52	95.6971	51.5256	38.9574	44.1147	-0.0104496	-0.0194078	-0.0256691	-0.0226682
ENSMUSG00000050107	Gsg2	33.5178	29.457	39.1227	64.4964	-0.0298348	-0.0339478	-0.0255606	-0.0155047
ENSMUSG00000039153	Runx2	66.0304	67.6082	39.1586	76.0449	-0.0151445	-0.0147911	-0.0255372	-0.0131501
ENSMUSG00000050919	Zfp366	33.9243	52.8874	39.1595	67.4121	-0.0294774	-0.0189081	-0.0255366	-0.0148341
ENSMUSG00000032913	Lrig2	43.3593	42.3139	39.1609	48.1514	-0.0230631	-0.0236329	-0.0255356	-0.0207678
ENSMUSG00000011427	Zfp790	40.729	35.3617	39.2007	45.3671	-0.0245525	-0.0282792	-0.0255098	-0.0220424
ENSMUSG00000038418	Egr1	61.184	62.5234	39.2027	59.9709	-0.0163441	-0.015994	-0.0255085	-0.0166748
ENSMUSG00000028957	Per3	164.443	82.4238	39.2162	104.335	-0.00608112	-0.0121324	-0.0254997	-0.0095845
ENSMUSG00000047123	Ticam1	34.745	46.5949	39.2672	40.6761	-0.0287812	-0.0214616	-0.0254666	-0.0245845
ENSMUSG00000038888	Ctu1	29.4699	38.8367	39.3014	61.4694	-0.0339329	-0.0257488	-0.0254444	-0.0162683
ENSMUSG00000066798	Zbtb6	42.3109	41.2397	39.3075	45.1264	-0.0236346	-0.0242485	-0.0254405	-0.02216
ENSMUSG00000055994	Nod2	28.1683	36.5446	39.4285	47.7807	-0.0355009	-0.0273638	-0.0253624	-0.020929
ENSMUSG00000030469	Zfp719	34.4321	37.6596	39.6493	36.7286	-0.0290427	-0.0265537	-0.0252211	-0.0272267
ENSMUSG00000003031	Cdkn1b	38.8205	31.1681	39.7095	45.4171	-0.0257596	-0.0320841	-0.0251829	-0.0220181
ENSMUSG00000032265	Fam46a	43.403	37.5307	39.7372	48.5318	-0.0230399	-0.0266449	-0.0251653	-0.0206051
ENSMUSG00000047832	Cdca4	44.3447	44.662	39.7943	47.5213	-0.0225506	-0.0223904	-0.0251292	-0.0210432
ENSMUSG00000039384	Dusp10	31.6225	29.913	39.8492	43.9197	-0.031623	-0.0334303	-0.0250946	-0.0227688
ENSMUSG00000038002	Cramp1l	33.794	44.2918	39.8672	45.9799	-0.0295911	-0.0225775	-0.0250833	-0.0217486
ENSMUSG00000035161	Ints6	37.4633	41.7055	39.9036	47.7159	-0.0266928	-0.0239777	-0.0250604	-0.0209574
ENSMUSG00000057691	Zfp746	35.7922	38.8469	40.0326	46.0278	-0.027939	-0.0257421	-0.0249797	-0.021726
ENSMUSG00000074165	Zfp788	stable	74.3057	40.0582	61.9359	-0.00546342	-0.0134579	-0.0249637	-0.0161457
ENSMUSG00000048279	Sacs	125.094	61.3038	40.0583	104.497	-0.007994	-0.0163122	-0.0249636	-0.00956967
ENSMUSG00000020491	2810021J22Rik	36.4775	33.6219	40.143	83.9314	-0.0274141	-0.0297425	-0.0249109	-0.0119145
ENSMUSG00000046731	Kctd11	27.2777	38.6472	40.1647	42.8602	-0.03666	-0.0258751	-0.0248975	-0.0233317
ENSMUSG00000102602	A930004J17Rik	52.9506	34.4467	40.277	47.7379	-0.0188855	-0.0290304	-0.0248281	-0.0209477
ENSMUSG00000020275	Rel	51.1202	51.8378	40.3759	47.1053	-0.0195617	-0.0192909	-0.0247672	-0.021229
ENSMUSG00000023892	Zfp51	37.5323	29.1956	40.3834	37.6952	-0.0266437	-0.0342517	-0.0247627	-0.0265286
ENSMUSG00000052751	Repin1	34.4376	41.808	40.5593	48.9851	-0.029038	-0.0239189	-0.0246553	-0.0204144
ENSMUSG00000040022	Rab11fip2	144.127	89.9831	40.6773	114.711	-0.00693831	-0.0111132	-0.0245838	-0.00871752
ENSMUSG00000093505	Gm20691	63.7327	49.8015	40.69	stable	-0.0156905	-0.0200797	-0.0245761	-0.00320616
ENSMUSG00000049728	Zfp668	36.1487	40.3318	40.7518	55.3865	-0.0276635	-0.0247943	-0.0245388	-0.018055
ENSMUSG00000027243	Harbi1	55.6811	stable	40.7824	stable	-0.0179594	-0.00221238	-0.0245204	-0.00391079
ENSMUSG00000038764	Ptpn3	51.0021	127.332	40.7855	50.177	-0.019607	-0.00785349	-0.0245185	-0.0199295
ENSMUSG00000046794	Ppp1r3b	41.1893	29.8685	40.906	47.7862	-0.0242782	-0.0334801	-0.0244463	-0.0209265
ENSMUSG00000037876	Jmjd1c	52.8831	48.1303	40.9205	55.7833	-0.0189096	-0.0207769	-0.0244376	-0.0179265
ENSMUSG00000041328	Pcf11	58.8119	44.9406	40.9281	46.4533	-0.0170034	-0.0222516	-0.0244331	-0.021527
ENSMUSG00000036898	Zfp157	29.2433	38.7463	40.9528	59.1404	-0.0341959	-0.0258089	-0.0244184	-0.0169089
ENSMUSG00000060149	BC002059	stable	58.5026	40.9644	79.3893	-0.0050868	-0.0170933	-0.0244115	-0.0125962
ENSMUSG00000057894	Zfp329	122.971	42.6405	41.1068	36.624	-0.00813198	-0.0234519	-0.0243269	-0.0273045
ENSMUSG00000046269	Usp27x	38.1707	73.6028	41.1143	56.2578	-0.0261981	-0.0135864	-0.0243224	-0.0177753
ENSMUSG00000078671	Chd2	39.8566	59.4	41.1793	72.8534	-0.0250899	-0.016835	-0.024284	-0.0137262
ENSMUSG00000027014	Cwc22	85.086	55.7131	41.2161	65.0428	-0.0117528	-0.0179491	-0.0242624	-0.0153745
ENSMUSG00000103473	Gm37696	stable	stable	41.2692	64.6442	0.0013889	-0.00195561	-0.0242312	-0.0154693
ENSMUSG00000074622	Mafb	77.5017	79.4251	41.5302	50.4487	-0.0129029	-0.0125905	-0.0240789	-0.0198221
ENSMUSG00000051037	Zfp455	35.934	35.3881	41.6704	31.8567	-0.0278288	-0.0282581	-0.0239978	-0.0313906
ENSMUSG00000034168	Irf2bpl	36.5398	41.2088	41.691	45.1429	-0.0273674	-0.0242667	-0.023986	-0.0221519
ENSMUSG00000033454	Zbtb1	37.9312	32.5193	41.7313	47.6819	-0.0263636	-0.030751	-0.0239628	-0.0209723
ENSMUSG00000090407	Gm16042	stable	127.081	41.8405	51.0674	-0.00119323	-0.007869	-0.0239003	-0.0195819
ENSMUSG00000090234	Gm16042	stable	127.081	41.8405	51.0675	-0.00119322	-0.007869	-0.0239003	-0.0195819
ENSMUSG00000028718	Stil	97.8315	69.5032	41.8804	40.0701	-0.0102217	-0.0143878	-0.0238775	-0.0249563
ENSMUSG00000011267	Zfp296	39.5337	47.9296	41.9066	stable	-0.0252949	-0.0208639	-0.0238626	-0.00439851
ENSMUSG00000032531	Amotl2	63.56	89.4425	41.9195	55.2559	-0.0157332	-0.0111804	-0.0238552	-0.0180976
ENSMUSG00000091144	Phf11c	52.6248	35.6213	41.9272	52.8352	-0.0190024	-0.0280731	-0.0238509	-0.0189268
ENSMUSG00000020941	Map3k14	32.3053	33.8907	42.0398	44.6968	-0.0309547	-0.0295066	-0.023787	-0.022373
ENSMUSG00000022507	1810013L24Rik	38.0359	44.5813	42.0567	50.7766	-0.026291	-0.0224309	-0.0237774	-0.0196941
ENSMUSG00000103313	Gm38357	52.3129	58.6106	42.0872	51.8251	-0.0191157	-0.0170618	-0.0237602	-0.0192957
ENSMUSG00000050213	Snip1	39.513	40.9901	42.0888	50.2875	-0.0253082	-0.0243961	-0.0237593	-0.0198856
ENSMUSG00000084339	Gm6141	68.9742	147.939	42.1011	115.405	-0.0144982	-0.00675952	-0.0237524	-0.00866514
ENSMUSG00000074221	Zfp568	30.665	39.1078	42.2211	41.4655	-0.0326105	-0.0255703	-0.0236848	-0.0241164
ENSMUSG00000003382	Etv3	41.2696	44.7165	42.2693	49.2324	-0.0242309	-0.0223631	-0.0236579	-0.0203118
ENSMUSG00000059602	Syn3	71.727	152.68	42.3556	85.3772	-0.0139418	-0.00654964	-0.0236096	-0.0117127
ENSMUSG00000014773	Dll1	70.0112	84.3068	42.3895	61.7112	-0.0142834	-0.0118614	-0.0235908	-0.0162045
ENSMUSG00000024528	Srfbp1	50.7101	39.5297	42.4508	38.4025	-0.0197199	-0.0252974	-0.0235567	-0.02604
ENSMUSG00000037857	Nufip2	39.35	39.4544	42.4622	48.9978	-0.0254129	-0.0253457	-0.0235504	-0.0204091
ENSMUSG00000049739	Zfp646	39.3559	46.7536	42.5233	49.2768	-0.0254091	-0.0213887	-0.0235165	-0.0202935
ENSMUSG00000037640	Zfp60	32.6661	45.4512	42.5279	76.253	-0.0306128	-0.0220016	-0.023514	-0.0131142
ENSMUSG00000062175	Tgif2	stable	83.1305	42.561	63.0812	-0.00501812	-0.0120293	-0.0234957	-0.0158526
ENSMUSG00000074405	Zfp865	36.2561	46.504	42.6708	38.4893	-0.0275816	-0.0215035	-0.0234352	-0.0259812
ENSMUSG00000034538	Zfp418	36.5233	60.7527	42.7215	31.144	-0.0273798	-0.0164602	-0.0234074	-0.0321089
ENSMUSG00000075327	Zbtb2	38.7604	46.1181	42.759	47.6741	-0.0257995	-0.0216834	-0.0233869	-0.0209757
ENSMUSG00000040435	Ppp1r15a	29.0694	44.3828	42.8249	75.7487	-0.0344005	-0.0225313	-0.0233509	-0.0132016
ENSMUSG00000049878	Rlf	37.38	36.7812	42.8479	48.0201	-0.0267523	-0.0271878	-0.0233384	-0.0208246
ENSMUSG00000103651	Gm37206	36.0844	48.2224	42.9978	85.0099	-0.0277128	-0.0207373	-0.023257	-0.0117633
ENSMUSG00000036430	Tbcc	44.2452	74.1627	43.0234	50.5514	-0.0226013	-0.0134839	-0.0232431	-0.0197818
ENSMUSG00000096780	Tmem181b-ps	62.053	76.4759	43.0403	99.4124	-0.0161153	-0.013076	-0.023234	-0.0100591
ENSMUSG00000099478	Gm28370	67.2635	39.1562	43.0926	51.8238	-0.0148669	-0.0255387	-0.0232059	-0.0192962
ENSMUSG00000023266	Frs3	44.5326	stable	43.1674	103.057	-0.0224555	0.0070418	-0.0231656	-0.00970341
ENSMUSG00000003929	Zfp81	43.048	36.0125	43.2622	64.7096	-0.0232299	-0.0277681	-0.0231149	-0.0154537
ENSMUSG00000036061	Smug1	43.1917	38.4831	43.2817	53.7085	-0.0231526	-0.0259854	-0.0231045	-0.018619
ENSMUSG00000039087	Rreb1	38.9978	57.5352	43.3818	49.2387	-0.0256425	-0.0173807	-0.0230511	-0.0203092
ENSMUSG00000042275	Pelo	37.6143	56.2596	43.4183	50.2599	-0.0265857	-0.0177748	-0.0230318	-0.0198966
ENSMUSG00000057914	Cacnb2	stable	82.5734	43.4772	51.902	0.00616301	-0.0121104	-0.0230006	-0.0192671
ENSMUSG00000039989	Cbx4	42.5764	62.3819	43.5536	53.1766	-0.0234872	-0.0160303	-0.0229602	-0.0188053
ENSMUSG00000036721	Zscan12	32.18	33.4465	43.6892	35.1617	-0.0310752	-0.0298985	-0.0228889	-0.02844
ENSMUSG00000019256	Ahr	63.7405	75.4189	43.7373	80.0792	-0.0156886	-0.0132593	-0.0228638	-0.0124876
ENSMUSG00000045538	Ddx28	40.7732	38.0186	43.7387	57.079	-0.0245259	-0.0263029	-0.022863	-0.0175196
ENSMUSG00000026173	Plcd4	39.204	26.2733	43.759	71.3485	-0.0255076	-0.0380614	-0.0228524	-0.0140157
ENSMUSG00000032578	Cish	32.5915	49.9904	43.7623	39.4493	-0.0306828	-0.0200038	-0.0228507	-0.025349
ENSMUSG00000032727	Mier3	52.9666	54.3562	43.771	65.9203	-0.0188798	-0.0183972	-0.0228462	-0.0151698
ENSMUSG00000062588	Gm6104	stable	stable	43.9017	stable	-0.00412438	0.00175607	-0.0227782	0.0120199
ENSMUSG00000062116	Zfp954	28.4381	48.6333	44.0542	42.6866	-0.0351641	-0.020562	-0.0226993	-0.0234266
ENSMUSG00000058900	Rsl1	44.9982	33.4086	44.0644	44.5911	-0.0222231	-0.0299324	-0.022694	-0.022426
ENSMUSG00000097614	Gm26508	36.5636	55.4317	44.0983	51.674	-0.0273496	-0.0180402	-0.0226766	-0.0193521
ENSMUSG00000040128	Pnrc1	32.8833	36.3413	44.1349	50.3048	-0.0304106	-0.0275169	-0.0226578	-0.0198788
ENSMUSG00000066880	Zfp617	43.5015	44.2444	44.1726	36.2395	-0.0229877	-0.0226017	-0.0226385	-0.0275942
ENSMUSG00000032089	Il10ra	39.0381	63.1338	44.2209	98.2767	-0.025616	-0.0158394	-0.0226137	-0.0101754
ENSMUSG00000020205	Phlda1	42.8945	73.3771	44.2487	65.0083	-0.023313	-0.0136282	-0.0225995	-0.0153827
ENSMUSG00000044702	Palb2	94.216	48.0782	44.2572	76.1899	-0.0106139	-0.0207995	-0.0225952	-0.0131251
ENSMUSG00000029587	Zfp12	29.7259	51.9152	44.2865	52.2503	-0.0336407	-0.0192622	-0.0225803	-0.0191386
ENSMUSG00000071291	Zfp58	37.9565	36.1767	44.34	58.9171	-0.0263459	-0.0276421	-0.022553	-0.016973
ENSMUSG00000046351	Zfp322a	124.04	48.5178	44.3814	49.7569	-0.0080619	-0.020611	-0.022532	-0.0200977
ENSMUSG00000042677	Zc3h12a	48.9408	85.1387	44.4129	54.6034	-0.0204329	-0.0117455	-0.022516	-0.0183139
ENSMUSG00000029333	Rasgef1b	32.9746	47.7528	44.4149	61.6413	-0.0303264	-0.0209412	-0.022515	-0.0162229
ENSMUSG00000048109	Rbm15	46.2691	67.1508	44.4551	77.6988	-0.0216127	-0.0148918	-0.0224946	-0.0128702
ENSMUSG00000038393	Txnip	56.4911	50.7216	44.4701	48.9224	-0.0177019	-0.0197155	-0.022487	-0.0204405
ENSMUSG00000038045	Sult6b1	stable	102.812	44.4712	stable	0.00444081	-0.00972651	-0.0224865	-0.00527302
ENSMUSG00000050890	Pdik1l	45.657	29.9894	44.6871	43.5966	-0.0219024	-0.0333451	-0.0223778	-0.0229376
ENSMUSG00000060206	Zfp462	stable	48.4895	44.693	63.6014	0.000944517	-0.020623	-0.0223749	-0.0157229
ENSMUSG00000036533	Cdc42ep3	51.3789	50.8528	44.7355	134.884	-0.0194632	-0.0196646	-0.0223536	-0.00741379
ENSMUSG00000080316	Spaca6	53.4028	44.1316	44.8172	68.704	-0.0187256	-0.0226595	-0.0223129	-0.0145552
ENSMUSG00000030365	Clec2i	stable	stable	44.8175	103.097	-0.000560007	-0.00423358	-0.0223127	-0.00969962
ENSMUSG00000104088	Gm38275	84.3774	46.4026	44.9056	123.126	-0.0118515	-0.0215505	-0.0222689	-0.00812179
ENSMUSG00000042106	Fam212a	30.1354	57.1852	44.9319	85.1657	-0.0331836	-0.017487	-0.0222559	-0.0117418
ENSMUSG00000016984	Etaa1	stable	78.5039	44.9534	93.0719	-0.00249261	-0.0127382	-0.0222453	-0.0107444
ENSMUSG00000027459	Fam110a	34.9096	57.8615	44.9617	51.6223	-0.0286454	-0.0172827	-0.0222411	-0.0193715
ENSMUSG00000004661	Arid3b	62.5753	50.639	44.9775	60.6079	-0.0159807	-0.0197476	-0.0222333	-0.0164995
ENSMUSG00000031931	Ankrd49	41.8681	30.0441	44.9968	50.0025	-0.0238845	-0.0332844	-0.0222238	-0.019999
ENSMUSG00000033739	Fkbpl	26.1501	39.62	45.0806	39.5294	-0.0382407	-0.0252398	-0.0221825	-0.0252976
ENSMUSG00000085385	Snhg17	54.3945	50.6727	45.1271	stable	-0.0183842	-0.0197345	-0.0221596	-0.00367452
ENSMUSG00000020495	Smg8	49.4287	55.1868	45.1276	73.9837	-0.0202312	-0.0181203	-0.0221594	-0.0135165
ENSMUSG00000021327	Zkscan3	50.9685	36.0491	45.141	53.6578	-0.01962	-0.0277399	-0.0221528	-0.0186366
ENSMUSG00000043336	Filip1l	43.9133	38.0179	45.2355	53.6634	-0.0227722	-0.0263034	-0.0221065	-0.0186347
ENSMUSG00000089762	Ier5l	41.5008	53.0647	45.2589	41.3334	-0.0240959	-0.0188449	-0.0220951	-0.0241935
ENSMUSG00000016529	Il10	134.978	stable	45.3151	stable	-0.00740862	-0.00157365	-0.0220677	-0.00376413
ENSMUSG00000027654	Fam83d	66.058	stable	45.3213	60.5799	-0.0151382	-0.00245002	-0.0220647	-0.0165071
ENSMUSG00000066415	Msl2	54.0059	51.6983	45.3337	54.5143	-0.0185165	-0.019343	-0.0220587	-0.0183438
ENSMUSG00000028952	Zbtb48	41.6071	46.6559	45.396	46.2048	-0.0240343	-0.0214335	-0.0220284	-0.0216428
ENSMUSG00000041623	D11Wsu47e	34.9618	35.1953	45.421	54.4556	-0.0286026	-0.0284129	-0.0220163	-0.0183636
ENSMUSG00000036822	Topors	49.3742	41.1984	45.4375	52.1947	-0.0202535	-0.0242728	-0.0220083	-0.019159
ENSMUSG00000049562	Ap5b1	30.3192	53.4713	45.4499	54.8055	-0.0329824	-0.0187016	-0.0220022	-0.0182463
ENSMUSG00000068394	Cep152	35.4307	44.1267	45.4671	68.3738	-0.0282241	-0.022662	-0.0219939	-0.0146255
ENSMUSG00000027079	Clp1	36.4138	38.1418	45.5957	41.1824	-0.0274621	-0.0262179	-0.0219319	-0.0242822
ENSMUSG00000055835	Zfp1	72.6787	72.228	45.6155	55.3347	-0.0137592	-0.013845	-0.0219224	-0.0180719
ENSMUSG00000059013	Sh2d3c	39.2695	86.8904	45.6316	50.8114	-0.025465	-0.0115088	-0.0219146	-0.0196806
ENSMUSG00000020160	Meis1	63.0784	50.1122	45.6501	46.5027	-0.0158533	-0.0199552	-0.0219058	-0.0215041
ENSMUSG00000028967	Errfi1	47.1208	59.989	45.7157	99.2968	-0.021222	-0.0166697	-0.0218743	-0.0100708
ENSMUSG00000092417	Gpank1	28.9145	34.4298	45.9005	66.4801	-0.0345848	-0.0290446	-0.0217862	-0.0150421
ENSMUSG00000049999	Ppp1r3d	46.7927	36.7234	45.9252	47.7852	-0.0213709	-0.0272306	-0.0217745	-0.020927
ENSMUSG00000074570	Cass4	50.4605	103.705	46.0426	stable	-0.0198175	-0.00964276	-0.021719	-0.00520177
ENSMUSG00000028086	Fbxw7	118.256	102.866	46.0447	61.0196	-0.00845627	-0.00972141	-0.021718	-0.0163882
ENSMUSG00000068966	Zbtb34	44.7317	37.1124	46.1261	46.015	-0.0223555	-0.0269452	-0.0216797	-0.021732
ENSMUSG00000047036	Zfp445	56.0963	46.612	46.1299	60.0873	-0.0178265	-0.0214537	-0.0216779	-0.0166425
ENSMUSG00000019189	Rnf145	44.353	44.0426	46.1718	56.7635	-0.0225464	-0.0227053	-0.0216582	-0.017617
ENSMUSG00000035678	Tnfsf9	42.641	63.331	46.2403	96.6155	-0.0234516	-0.0157901	-0.0216261	-0.0103503
ENSMUSG00000060244	Alyref2	112.923	39.5333	46.2426	41.5677	-0.00885562	-0.0252951	-0.0216251	-0.0240571
ENSMUSG00000039701	Usp53	55.9523	57.6832	46.3268	45.0935	-0.0178724	-0.0173361	-0.0215858	-0.0221761
ENSMUSG00000054939	Zfp174	80.1144	59.0352	46.3625	stable	-0.0124822	-0.016939	-0.0215691	0.000183209
ENSMUSG00000054715	Zscan22	34.0106	37.9928	46.4804	44.898	-0.0294026	-0.0263208	-0.0215144	-0.0222727
ENSMUSG00000032425	Zfp949	stable	64.6948	46.7627	79.6882	-0.00486637	-0.0154572	-0.0213846	-0.0125489
ENSMUSG00000022280	Rnf19a	40.4319	39.8412	46.7696	49.0638	-0.024733	-0.0250996	-0.0213814	-0.0203816
ENSMUSG00000099470	Gm29340	stable	stable	46.774	43.6091	-0.00319274	-0.00381184	-0.0213794	-0.022931
ENSMUSG00000060427	Zfp868	36.0923	33.3999	46.8543	44.384	-0.0277067	-0.0299402	-0.0213428	-0.0225306
ENSMUSG00000061143	Maml3	92.0829	stable	47.0235	81.8548	-0.0108598	-0.00314385	-0.0212659	-0.0122168
ENSMUSG00000054051	Ercc6	47.9132	62.752	47.1131	64.4762	-0.0208711	-0.0159357	-0.0212255	-0.0155096
ENSMUSG00000046311	Zfp62	39.4995	35.7628	47.1136	43.8542	-0.0253168	-0.0279621	-0.0212253	-0.0228029
ENSMUSG00000037001	Zfp39	30.5347	22.8964	47.1947	31.2844	-0.0327496	-0.043675	-0.0211888	-0.0319648
ENSMUSG00000068742	Cry2	47.9056	51.0364	47.2483	47.3186	-0.0208744	-0.0195939	-0.0211648	-0.0211334
ENSMUSG00000046785	Epm2aip1	80.93	60.9591	47.2536	52.1997	-0.0123564	-0.0164044	-0.0211624	-0.0191572
ENSMUSG00000047141	Zfp654	54.8326	39.0875	47.3095	55.5418	-0.0182373	-0.0255836	-0.0211374	-0.0180045
ENSMUSG00000098188	Sowahc	59.0083	53.6096	47.3316	54.4934	-0.0169468	-0.0186534	-0.0211275	-0.0183508
ENSMUSG00000057637	Prdm2	42.5256	48.628	47.3668	55.9739	-0.0235152	-0.0205643	-0.0211118	-0.0178655
ENSMUSG00000041235	Chd7	69.0375	55.2762	47.4034	57.0216	-0.0144849	-0.018091	-0.0210955	-0.0175372
ENSMUSG00000034959	5031414D18Rik	36.0743	41.7197	47.4255	50.1778	-0.0277206	-0.0239695	-0.0210857	-0.0199291
ENSMUSG00000061898	Rbak	57.3767	42.4672	47.4305	62.9301	-0.0174287	-0.0235476	-0.0210835	-0.0158907
ENSMUSG00000047534	Mis18bp1	142.629	56.6141	47.5256	92.079	-0.00701119	-0.0176634	-0.0210413	-0.0108602
ENSMUSG00000038384	Setd1b	42.0058	65.3183	47.5835	52.3359	-0.0238062	-0.0153096	-0.0210157	-0.0191073
ENSMUSG00000012640	Zfp715	41.1232	35.0914	47.7281	36.3573	-0.0243172	-0.028497	-0.020952	-0.0275048
ENSMUSG00000024240	Epc1	53.2839	46.3668	47.8091	77.0941	-0.0187674	-0.0215672	-0.0209165	-0.0129712
ENSMUSG00000045757	Zfp764	35.8446	40.5661	47.8125	44.873	-0.0278982	-0.0246511	-0.020915	-0.0222851
ENSMUSG00000020170	Frs2	50.0469	51.5725	47.8844	56.9549	-0.0199813	-0.0193902	-0.0208836	-0.0175577
ENSMUSG00000055491	Pprc1	37.2534	47.8175	48.0079	55.4652	-0.0268432	-0.0209128	-0.0208299	-0.0180293
ENSMUSG00000074220	Zfp382	42.1686	45.9955	48.0871	66.4915	-0.0237143	-0.0217413	-0.0207956	-0.0150395
ENSMUSG00000078994	Zfp429	43.943	38.0598	48.0918	49.1019	-0.0227567	-0.0262744	-0.0207935	-0.0203658
ENSMUSG00000002028	Kmt2a	51.9454	55.2615	48.2192	54.3129	-0.019251	-0.0180958	-0.0207386	-0.0184118
ENSMUSG00000096433	Gm4944	49.4722	28.6061	48.3023	49.3702	-0.0202134	-0.0349576	-0.0207029	-0.0202551
ENSMUSG00000026832	Cytip	168.896	65.1164	48.3266	stable	-0.0059208	-0.0153571	-0.0206925	0.00219318
ENSMUSG00000041773	Enc1	60.4014	79.7491	48.3818	113.706	-0.0165559	-0.0125393	-0.0206689	-0.00879463
ENSMUSG00000035237	Lcat	52.8378	36.0942	48.6799	96.9697	-0.0189258	-0.0277053	-0.0205423	-0.0103125
ENSMUSG00000031732	Phlpp2	54.3836	56.0066	48.7914	62.7768	-0.0183879	-0.017855	-0.0204954	-0.0159295
ENSMUSG00000038679	Trps1	56.931	52.6022	49.1275	69.8017	-0.0175651	-0.0190106	-0.0203552	-0.0143263
ENSMUSG00000039377	Hlx	34.6392	59.0878	49.1711	53.2481	-0.028869	-0.016924	-0.0203371	-0.01878
ENSMUSG00000028862	Map3k6	82.5904	136.721	49.247	58.5203	-0.0121079	-0.00731414	-0.0203058	-0.0170881
ENSMUSG00000049164	Zfp518a	87.0922	46.3381	49.3153	73.8837	-0.0114821	-0.0215805	-0.0202777	-0.0135348
ENSMUSG00000061039	Olfr920	stable	107.864	49.3416	92.3214	-0.000396879	-0.00927096	-0.0202669	-0.0108317
ENSMUSG00000040663	Clcf1	47.4129	110.482	49.3564	144.053	-0.0210913	-0.00905123	-0.0202608	-0.00694191
ENSMUSG00000043340	6530409C15Rik	53.9949	36.9244	49.3677	74.0212	-0.0185203	-0.0270824	-0.0202562	-0.0135096
ENSMUSG00000034430	Zxdc	46.2907	56.2057	49.4525	79.1677	-0.0216026	-0.0177918	-0.0202214	-0.0126314
ENSMUSG00000025195	Dnmbp	57.2319	54.976	49.4587	69.0456	-0.0174728	-0.0181897	-0.0202189	-0.0144832
ENSMUSG00000048756	Foxo3	31.5794	38.945	49.4812	45.5877	-0.0316662	-0.0256772	-0.0202097	-0.0219357
ENSMUSG00000044167	Foxo1	47.7087	47.3148	49.482	70.8821	-0.0209606	-0.021135	-0.0202094	-0.0141079
ENSMUSG00000020273	Papolg	38.3698	40.9013	49.5359	59.7955	-0.0260622	-0.0244491	-0.0201874	-0.0167237
ENSMUSG00000073478	D730003I15Rik	stable	169.525	49.559	82.8736	0.00351277	-0.00589883	-0.020178	-0.0120666
ENSMUSG00000033799	Fam208b	88.4267	57.1477	49.6174	63.6611	-0.0113088	-0.0174985	-0.0201542	-0.0157082
ENSMUSG00000022120	Rnf219	44.1846	39.6254	49.6445	58.0682	-0.0226323	-0.0252363	-0.0201432	-0.0172211
ENSMUSG00000074398	Gm15441	50.2662	59.4751	49.6756	49.5894	-0.0198941	-0.0168138	-0.0201306	-0.0201656
ENSMUSG00000074629	4930518I15Rik	89.5805	44.3488	49.711	68.1383	-0.0111631	-0.0225485	-0.0201163	-0.014676
ENSMUSG00000051367	Six1	43.6414	70.1007	49.7235	stable	-0.022914	-0.0142652	-0.0201112	0.0172571
ENSMUSG00000058881	Zfp516	44.2289	55.1907	49.7379	47.2571	-0.0226097	-0.018119	-0.0201054	-0.0211608
ENSMUSG00000083076	Gm11408	49.9411	116.858	49.8195	99.9199	-0.0200236	-0.0085574	-0.0200725	-0.010008
ENSMUSG00000003032	Klf4	77.0575	stable	49.8569	71.5103	-0.0129773	-0.0039253	-0.0200574	-0.013984
ENSMUSG00000049606	Zfp644	68.8208	56.5932	49.8837	77.5014	-0.0145305	-0.01767	-0.0200466	-0.012903
ENSMUSG00000037355	Uvssa	113.721	115.875	49.8878	147.201	-0.00879342	-0.00863	-0.020045	-0.00679344
ENSMUSG00000075040	Zfp408	47.0968	45.4106	50.0146	58.617	-0.0212329	-0.0220213	-0.0199942	-0.0170599
ENSMUSG00000026815	Gfi1b	37.5952	56.2568	50.041	94.3997	-0.0265991	-0.0177756	-0.0199836	-0.0105933
ENSMUSG00000074829	2010315B03Rik	stable	115.678	50.0634	171.201	-0.00073297	-0.00864469	-0.0199747	-0.00584109
ENSMUSG00000053007	Creb5	46.3683	63.9933	50.112	79.362	-0.0215665	-0.0156266	-0.0199553	-0.0126005
ENSMUSG00000032998	Foxj3	55.5474	66.174	50.1199	61.4942	-0.0180026	-0.0151117	-0.0199521	-0.0162617
ENSMUSG00000029312	Klhl8	79.8737	88.0098	50.1528	stable	-0.0125198	-0.0113624	-0.0199391	-0.000470975
ENSMUSG00000027439	Gzf1	63.74	53.1155	50.2759	65.6404	-0.0156887	-0.0188269	-0.0198903	-0.0152345
ENSMUSG00000040749	Siah1b	54.3942	34.6295	50.2832	71.4349	-0.0183843	-0.0288771	-0.0198874	-0.0139988
ENSMUSG00000017550	Atad5	54.4427	40.6699	50.4425	57.2053	-0.0183679	-0.0245882	-0.0198246	-0.0174809
ENSMUSG00000054519	Zfp867	79.0564	43.9404	50.4507	44.5438	-0.0126492	-0.0227581	-0.0198213	-0.0224498
ENSMUSG00000064345	mt-Nd2	70.9166	60.6487	50.4526	43.9892	-0.0141011	-0.0164884	-0.0198206	-0.0227328
ENSMUSG00000032475	Nck1	91.285	56.5242	50.5094	54.7189	-0.0109547	-0.0176915	-0.0197983	-0.0182752
ENSMUSG00000014039	Prdm15	71.8971	73.7953	50.5692	58.4509	-0.0139088	-0.013551	-0.0197749	-0.0171084
ENSMUSG00000044150	A830080D01Rik	stable	48.2259	50.5985	50.8921	-0.000998376	-0.0207357	-0.0197634	-0.0196494
ENSMUSG00000033871	Ppargc1b	35.2583	52.0037	50.6114	57.9285	-0.0283621	-0.0192294	-0.0197584	-0.0172627
ENSMUSG00000051977	Prdm9	stable	111.202	50.6765	stable	-0.00516824	-0.00899263	-0.019733	-0.00390407
ENSMUSG00000062101	Zfp119b	92.1696	34.0459	50.9468	59.4427	-0.0108496	-0.0293721	-0.0196283	-0.0168229
ENSMUSG00000097469	Gm26733	64.2231	42.4059	50.9578	51.2245	-0.0155707	-0.0235816	-0.0196241	-0.0195219
ENSMUSG00000039990	Edrf1	38.4104	38.6489	51.0431	113.786	-0.0260346	-0.0258739	-0.0195913	-0.00878842
ENSMUSG00000025058	5430427O19Rik	58.2872	37.9491	51.0489	63.8035	-0.0171564	-0.0263511	-0.0195891	-0.0156731
ENSMUSG00000045210	Vcpip1	57.6639	56.9658	51.0624	70.5254	-0.0173419	-0.0175544	-0.0195839	-0.0141793
ENSMUSG00000097893	1700034P13Rik	51.8022	51.8106	51.0665	49.2889	-0.0193042	-0.0193011	-0.0195823	-0.0202886
ENSMUSG00000051413	Plagl2	56.2804	79.7169	51.0696	65.8369	-0.0177682	-0.0125444	-0.0195811	-0.0151891
ENSMUSG00000018334	Ksr1	48.4854	46.7822	51.0796	61.7748	-0.0206248	-0.0213756	-0.0195773	-0.0161878
ENSMUSG00000070390	Nlrp1b	134.946	60.921	51.1344	161.954	-0.00741037	-0.0164147	-0.0195563	-0.00617459
ENSMUSG00000039789	Zfp597	98.0482	53.8636	51.1519	75.7975	-0.0101991	-0.0185654	-0.0195496	-0.013193
ENSMUSG00000020534	Shmt1	136.763	63.3795	51.1611	62.9466	-0.00731192	-0.015778	-0.0195461	-0.0158865
ENSMUSG00000007827	Ankrd26	stable	107.612	51.1827	77.6013	-0.00451566	-0.00929262	-0.0195379	-0.0128864
ENSMUSG00000038914	Dido1	60.0038	62.893	51.2077	54.6921	-0.0166656	-0.0159	-0.0195283	-0.0182842
ENSMUSG00000051316	Taf7	88.711	51.1799	51.2428	41.5677	-0.0112726	-0.0195389	-0.0195149	-0.0240571
ENSMUSG00000079043	Fastkd5	65.0495	55.6487	51.2776	80.2937	-0.0153729	-0.0179699	-0.0195017	-0.0124543
ENSMUSG00000051147	Nat2	109.095	62.596	51.2906	56.4733	-0.00916633	-0.0159755	-0.0194967	-0.0177075
ENSMUSG00000039646	Vasn	52.9281	76.5568	51.5229	51.8775	-0.0188936	-0.0130622	-0.0194089	-0.0192762
ENSMUSG00000037845	Fdxacb1	94.9092	64.1135	51.6655	69.5953	-0.0105364	-0.0155973	-0.0193553	-0.0143688
ENSMUSG00000031543	Ank1	stable	stable	51.7248	stable	-0.00529324	0.00652975	-0.0193331	0.00206434
ENSMUSG00000038902	Pogz	44.0871	61.8049	51.7526	50.9388	-0.0226824	-0.0161799	-0.0193227	-0.0196314
ENSMUSG00000040943	Tet2	66.6903	60.3745	51.7678	62.8001	-0.0149947	-0.0165633	-0.019317	-0.0159235
ENSMUSG00000041147	Brca2	96.1565	100.29	51.8071	stable	-0.0103997	-0.00997104	-0.0193024	-0.00435586
ENSMUSG00000051346	Spryd4	100.877	59.2034	51.8992	68.1373	-0.00991303	-0.0168909	-0.0192681	-0.0146762
ENSMUSG00000103899	Gm37940	145.002	144.717	51.9257	65.6869	-0.00689647	-0.00691003	-0.0192583	-0.0152237
ENSMUSG00000023473	Celsr3	64.076	39.8446	52.0228	179.128	-0.0156065	-0.0250975	-0.0192223	-0.00558259
ENSMUSG00000026349	Ccnt2	60.0298	53.8813	52.0588	65.6639	-0.0166584	-0.0185593	-0.0192091	-0.0152291
ENSMUSG00000097571	Jpx	stable	stable	52.1698	112.524	0.00114929	0.00597796	-0.0191682	-0.00888703
ENSMUSG00000039754	Alkbh4	25.9415	22.6732	52.182	43.5052	-0.0385482	-0.044105	-0.0191637	-0.0229857
ENSMUSG00000085788	4930470G03Rik	75.7026	39.7516	52.2357	78.8046	-0.0132096	-0.0251562	-0.019144	-0.0126896
ENSMUSG00000097125	Gm26885	60.3334	85.5343	52.2386	73.3369	-0.0165746	-0.0116912	-0.0191429	-0.0136357
ENSMUSG00000037536	Fbxo34	43.8921	47.6319	52.2648	65.1994	-0.0227831	-0.0209943	-0.0191333	-0.0153376
ENSMUSG00000003282	Plag1	45.061	43.2373	52.3073	69.1853	-0.0221921	-0.0231282	-0.0191178	-0.0144539
ENSMUSG00000101599	Gm20342	176.63	stable	52.4261	147.948	-0.00566156	-0.00174337	-0.0190745	-0.00675915
ENSMUSG00000030779	Rbbp6	74.386	72.6539	52.5452	76.3486	-0.0134434	-0.0137639	-0.0190312	-0.0130978
ENSMUSG00000025010	Ccnj	53.2079	50.6876	52.5774	54.0479	-0.0187942	-0.0197287	-0.0190196	-0.0185021
ENSMUSG00000050619	Zscan29	44.056	43.8746	52.581	59.5112	-0.0226984	-0.0227922	-0.0190183	-0.0168036
ENSMUSG00000038175	Mylip	52.4493	48.7357	52.6213	59.0767	-0.019066	-0.0205188	-0.0190037	-0.0169272
ENSMUSG00000024276	Zfp397	54.0101	46.8966	52.6401	55.0688	-0.0185151	-0.0213235	-0.0189969	-0.0181591
ENSMUSG00000020659	Cbll1	32.3507	39.957	52.6403	58.5396	-0.0309112	-0.0250269	-0.0189969	-0.0170825
ENSMUSG00000103558	Gm38220	32.9913	58.1817	52.6772	86.1755	-0.030311	-0.0171875	-0.0189836	-0.0116042
ENSMUSG00000097625	Gm26561	32.9914	53.4052	52.6772	86.1755	-0.030311	-0.0187248	-0.0189835	-0.0116042
ENSMUSG00000072568	Fam84b	90.1326	108.807	52.7037	80.9524	-0.0110948	-0.00919055	-0.018974	-0.0123529
ENSMUSG00000017764	Zswim1	37.8329	63.1569	52.7669	87.831	-0.026432	-0.0158336	-0.0189513	-0.0113855
ENSMUSG00000032469	Dbr1	73.1298	61.1792	52.7818	58.0373	-0.0136743	-0.0163454	-0.0189459	-0.0172303
ENSMUSG00000029714	Gigyf1	44.802	51.5957	52.8875	65.8163	-0.0223204	-0.0193814	-0.0189081	-0.0151938
ENSMUSG00000097272	Gm26649	57.3649	62.276	52.9119	87.1851	-0.0174323	-0.0160576	-0.0188993	-0.0114698
ENSMUSG00000024298	Zfp871	44.1405	45.6213	52.9799	52.9868	-0.0226549	-0.0219196	-0.0188751	-0.0188726
ENSMUSG00000021365	Nedd9	41.5316	45.382	53.1393	56.5923	-0.024078	-0.0220352	-0.0188185	-0.0176703
ENSMUSG00000026942	Traf2	45.5486	56.8251	53.1688	64.6969	-0.0219546	-0.0175979	-0.018808	-0.0154567
ENSMUSG00000049672	Zbtb14	55.4594	50.5796	53.2111	71.2811	-0.0180312	-0.0197708	-0.0187931	-0.014029
ENSMUSG00000071645	Tut1	52.704	61.7632	53.2254	60.1427	-0.0189739	-0.0161909	-0.018788	-0.0166271
ENSMUSG00000041695	Kcnj2	59.1546	52.1256	53.3401	55.5489	-0.0169049	-0.0191844	-0.0187476	-0.0180022
ENSMUSG00000026475	Rgs16	37.2941	62.708	53.3551	78.271	-0.0268139	-0.0159469	-0.0187424	-0.0127761
ENSMUSG00000024042	Sik1	38.3018	32.6163	53.3795	36.9613	-0.0261084	-0.0306596	-0.0187338	-0.0270553
ENSMUSG00000102725	Gm37939	51.8396	95.935	53.3963	67.8645	-0.0192903	-0.0104237	-0.0187279	-0.0147352
ENSMUSG00000043702	Pde12	66.2146	70.8643	53.4421	64.1023	-0.0151024	-0.0141115	-0.0187118	-0.0156001
ENSMUSG00000068917	Clk2	63.1454	51.9391	53.4643	71.1186	-0.0158365	-0.0192533	-0.0187041	-0.014061
ENSMUSG00000030929	Eri2	89.3783	42.5971	53.493	stable	-0.0111884	-0.0234758	-0.018694	-0.00354358
ENSMUSG00000041837	Pdcd7	92.5769	38.3758	53.5124	49.098	-0.0108018	-0.0260581	-0.0186872	-0.0203674
ENSMUSG00000048922	Cdca2	95.8494	117.906	53.5162	54.8043	-0.010433	-0.00848133	-0.0186859	-0.0182468
ENSMUSG00000059486	Kbtbd2	60.4277	68.2064	53.7355	64.3168	-0.0165487	-0.0146614	-0.0186097	-0.015548
ENSMUSG00000048921	Zfp689	35.0846	73.88	53.7364	77.4022	-0.0285026	-0.0135355	-0.0186093	-0.0129195
ENSMUSG00000021962	Dcp1a	50.3212	65.1864	53.7375	64.8776	-0.0198724	-0.0153406	-0.018609	-0.0154136
ENSMUSG00000037262	Kin	102.967	67.7537	53.7666	69.6924	-0.00971185	-0.0147594	-0.0185989	-0.0143488
ENSMUSG00000020644	Id2	66.9441	97.2693	53.792	79.4646	-0.0149378	-0.0102807	-0.0185901	-0.0125842
ENSMUSG00000005148	Klf5	66.536	86.849	53.8486	103.592	-0.0150295	-0.0115142	-0.0185706	-0.00965327
ENSMUSG00000040102	Klhl42	83.8575	69.4514	53.8814	56.521	-0.011925	-0.0143985	-0.0185593	-0.0176925
ENSMUSG00000062861	Zfp28	stable	92.0207	53.9437	121.108	-0.0033783	-0.0108671	-0.0185378	-0.00825707
ENSMUSG00000074578	1500012F01Rik	55.1511	32.5131	53.9678	81.2685	-0.018132	-0.0307568	-0.0185296	-0.0123049
ENSMUSG00000020893	Per1	56.2141	68.2144	53.9851	38.7983	-0.0177891	-0.0146597	-0.0185236	-0.0257744
ENSMUSG00000092368	A930015D03Rik	52.4114	31.0622	54.2059	78.0701	-0.0190798	-0.0321935	-0.0184482	-0.012809
ENSMUSG00000058761	Rnf169	47.8077	45.1952	54.2712	51.6934	-0.0209171	-0.0221262	-0.018426	-0.0193448
ENSMUSG00000034317	Trim59	99.582	89.4001	54.3495	166.917	-0.010042	-0.0111857	-0.0183994	-0.00599101
ENSMUSG00000078546	2210404O09Rik	stable	63.7254	54.4163	74.5573	0.00566082	-0.0156923	-0.0183769	-0.0134125
ENSMUSG00000033767	D930015E06Rik	113.823	102.957	54.4173	stable	-0.00878559	-0.00971275	-0.0183765	-0.00531836
ENSMUSG00000063108	Zfp26	65.9118	46.7493	54.4326	56.1866	-0.0151718	-0.0213907	-0.0183714	-0.0177978
ENSMUSG00000073062	Zxdb	131.534	89.132	54.4636	108.881	-0.00760258	-0.0112193	-0.0183609	-0.00918436
ENSMUSG00000039841	Zfp800	64.184	44.7955	54.4737	73.5883	-0.0155802	-0.0223237	-0.0183575	-0.0135891
ENSMUSG00000021385	Ippk	60.3106	95.975	54.5936	105.688	-0.0165808	-0.0104194	-0.0183172	-0.00946184
ENSMUSG00000036282	Naa30	99.4326	68.2731	54.6236	121.28	-0.0100571	-0.0146471	-0.0183071	-0.00824539
ENSMUSG00000049421	Zfp260	49.4284	50.4339	54.6333	63.4952	-0.0202313	-0.0198279	-0.0183039	-0.0157492
ENSMUSG00000029726	Mepce	34.0682	51.1866	54.6429	56.2937	-0.0293529	-0.0195364	-0.0183006	-0.017764
ENSMUSG00000051675	Trim32	50.0077	76.1163	54.7232	93.9334	-0.0199969	-0.0131378	-0.0182738	-0.0106458
ENSMUSG00000021738	Atxn7	75.5565	61.4579	54.8865	77.7037	-0.0132351	-0.0162713	-0.0182194	-0.0128694
ENSMUSG00000042447	Mios	51.1753	52.0051	54.9392	74.2856	-0.0195407	-0.0192289	-0.018202	-0.0134616
ENSMUSG00000035649	Zcchc7	70.2806	55.2916	55.1025	53.6165	-0.0142287	-0.0180859	-0.018148	-0.018651
ENSMUSG00000030064	Frmd4b	56.5678	66.4372	55.1206	89.3288	-0.0176779	-0.0150518	-0.018142	-0.0111946
ENSMUSG00000074733	5830428H23Rik	81.2809	52.2229	55.1586	54.6128	-0.012303	-0.0191487	-0.0181295	-0.0183107
ENSMUSG00000034781	Gna11	87.8876	65.8572	55.2218	61.4986	-0.0113782	-0.0151844	-0.0181088	-0.0162605
ENSMUSG00000038806	Sde2	45.2662	59.8893	55.244	64.8261	-0.0220916	-0.0166975	-0.0181015	-0.0154259
ENSMUSG00000031840	Rab3a	148.856	stable	55.4074	stable	-0.00671792	0.00833091	-0.0180481	0.00175199
ENSMUSG00000056501	Cebpb	43.8101	61.0617	55.4188	50.6571	-0.0228258	-0.0163769	-0.0180444	-0.0197406
ENSMUSG00000018572	Phf23	46.6467	57.4562	55.4192	62.4905	-0.0214378	-0.0174045	-0.0180443	-0.0160024
ENSMUSG00000061079	Zfp143	54.3515	71.3645	55.4643	56.1058	-0.0183987	-0.0140126	-0.0180296	-0.0178235
ENSMUSG00000004500	Zfp324	50.3409	49.4962	55.4697	74.0861	-0.0198646	-0.0202036	-0.0180279	-0.0134978
ENSMUSG00000026977	March7	57.8066	46.5184	55.5954	55.3529	-0.0172991	-0.0214969	-0.0179871	-0.0180659
ENSMUSG00000033054	Npat	75.8765	54.3307	55.643	81.6114	-0.0131793	-0.0184058	-0.0179717	-0.0122532
ENSMUSG00000032244	Fem1b	40.0048	42.0615	55.6554	64.5256	-0.024997	-0.0237747	-0.0179677	-0.0154977
ENSMUSG00000028654	Mycl	130.443	stable	55.6819	90.2698	-0.00766621	-0.00513539	-0.0179591	-0.0110779
ENSMUSG00000097565	Gm26965	32.4855	31.838	55.7148	50.7817	-0.030783	-0.031409	-0.0179485	-0.0196921
ENSMUSG00000028053	Ash1l	66.2559	60.6094	55.802	73.9473	-0.015093	-0.0164991	-0.0179205	-0.0135232
ENSMUSG00000034509	Mad2l1bp	44.369	43.8513	55.8575	70.9273	-0.0225382	-0.0228043	-0.0179027	-0.0140989
ENSMUSG00000013646	Sh3bp5l	39.7273	49.5612	55.8679	67.7487	-0.0251716	-0.0201771	-0.0178994	-0.0147604
ENSMUSG00000039911	Spsb1	43.8008	83.482	56.0329	86.3041	-0.0228307	-0.0119786	-0.0178467	-0.0115869
ENSMUSG00000033967	Rnf225	66.9294	stable	56.0617	121.947	-0.0149411	-0.00190291	-0.0178375	-0.00820027
ENSMUSG00000089998	Phtf1os	70.2364	45.3196	56.1763	57.3843	-0.0142376	-0.0220655	-0.0178011	-0.0174264
ENSMUSG00000068134	Zfp120	77.726	65.9961	56.2627	74.4914	-0.0128657	-0.0151524	-0.0177738	-0.0134244
ENSMUSG00000020770	Unk	52.6511	73.5476	56.3081	64.5431	-0.0189929	-0.0135966	-0.0177594	-0.0154935
ENSMUSG00000031925	Maml2	93.7368	108.688	56.3467	84.1893	-0.0106682	-0.00920064	-0.0177473	-0.011878
ENSMUSG00000044783	Hjurp	46.3003	45.889	56.4014	53.5933	-0.0215981	-0.0217917	-0.01773	-0.018659
ENSMUSG00000036478	Btg1	57.2415	70.9825	56.4067	73.5465	-0.0174698	-0.014088	-0.0177284	-0.0135968
ENSMUSG00000055202	Zfp811	stable	67.6934	56.4236	stable	-0.00119322	-0.0147725	-0.0177231	0.0101141
ENSMUSG00000046792	Zfp787	41.3036	72.8834	56.4572	57.261	-0.0242109	-0.0137205	-0.0177125	-0.0174639
ENSMUSG00000031504	Rab20	51.2558	71.1141	56.5127	58.1379	-0.01951	-0.0140619	-0.0176951	-0.0172005
ENSMUSG00000049680	Urgcp	54.4669	68.6599	56.5252	77.6679	-0.0183598	-0.0145645	-0.0176912	-0.0128753
ENSMUSG00000040414	Slc25a28	56.8559	61.4164	56.5399	71.8083	-0.0175883	-0.0162823	-0.0176866	-0.013926
ENSMUSG00000044197	Gpr146	47.8879	50.1272	56.5484	61.5791	-0.0208821	-0.0199492	-0.017684	-0.0162393
ENSMUSG00000097743	Gm16973	stable	56.5374	56.5564	145.239	-0.00523292	-0.0176874	-0.0176814	-0.00688522
ENSMUSG00000033313	Fbxl8	44.4021	57.5785	56.5644	76.1629	-0.0225215	-0.0173676	-0.017679	-0.0131297
ENSMUSG00000041598	Cdc42ep4	45.0522	55.0875	56.585	61.7301	-0.0221965	-0.0181529	-0.0176725	-0.0161995
ENSMUSG00000066278	Vps37b	58.1729	105.33	56.6097	76.6601	-0.0171901	-0.00949395	-0.0176648	-0.0130446
ENSMUSG00000029708	Gcc1	53.9115	93.2851	56.637	94.409	-0.0185489	-0.0107198	-0.0176563	-0.0105922
ENSMUSG00000092416	Zfp141	55.0552	65.0371	56.6388	54.1675	-0.0181636	-0.0153758	-0.0176557	-0.0184612
ENSMUSG00000071176	Arhgef10	stable	154.552	56.6839	stable	0.00211028	-0.00647033	-0.0176417	-0.000451014
ENSMUSG00000045268	Zfp691	37.3129	48.0116	56.8059	76.6092	-0.0268004	-0.0208283	-0.0176038	-0.0130533
ENSMUSG00000006307	Kmt2b	47.0526	69.513	56.8391	56.1738	-0.0212528	-0.0143858	-0.0175935	-0.0178019
ENSMUSG00000047466	8030462N17Rik	44.7296	52.8787	56.9086	60.3184	-0.0223565	-0.0189112	-0.017572	-0.0165787
ENSMUSG00000078995	Zfp456	26.6343	24.6278	56.9216	45.1429	-0.0375456	-0.0406046	-0.017568	-0.0221519
ENSMUSG00000063894	Zkscan8	71.1488	48.6036	56.9225	78.3727	-0.014055	-0.0205746	-0.0175677	-0.0127595
ENSMUSG00000044134	Fam109a	43.6159	45.1468	56.9525	64.0485	-0.0229274	-0.02215	-0.0175585	-0.0156132
ENSMUSG00000000078	Klf6	64.1879	71.538	56.9711	86.5856	-0.0155793	-0.0139786	-0.0175527	-0.0115493
ENSMUSG00000099632	2900093K20Rik	stable	59.5646	57.0212	stable	0.00330682	-0.0167885	-0.0175373	0.00398313
ENSMUSG00000076270	Mir719	stable	stable	57.0213	stable	0.00592838	0.00818927	-0.0175373	0.000908774
ENSMUSG00000022686	B3gnt5	stable	stable	57.0458	stable	-0.00346089	-0.00221288	-0.0175298	-0.00313452
ENSMUSG00000034083	Ccdc174	stable	61.3765	57.0627	69.2941	-0.0038579	-0.0162929	-0.0175246	-0.0144312
ENSMUSG00000044098	Rsbn1	64.3513	48.2918	57.1935	66.0914	-0.0155397	-0.0207074	-0.0174845	-0.0151306
ENSMUSG00000055184	Fam72a	64.434	45.3643	57.2297	92.2299	-0.0155198	-0.0220438	-0.0174734	-0.0108425
ENSMUSG00000029380	Cxcl1	108.694	stable	57.2602	stable	-0.00920017	0.00174528	-0.0174641	-0.00527173
ENSMUSG00000047824	Pygo2	53.2222	116.905	57.2729	78.2985	-0.0187892	-0.00855394	-0.0174603	-0.0127716
ENSMUSG00000074030	Exoc8	42.6938	63.3148	57.2953	47.7567	-0.0234226	-0.0157941	-0.0174534	-0.0209395
ENSMUSG00000018412	Kansl1	49.9894	62.2349	57.3115	55.2988	-0.0200042	-0.0160682	-0.0174485	-0.0180836
ENSMUSG00000036916	Zfp280c	stable	37.1824	57.336	82.9026	-0.00548962	-0.0268944	-0.0174411	-0.0120624
ENSMUSG00000060260	Pwwp2b	54.2596	45.6483	57.4531	40.7246	-0.0184299	-0.0219066	-0.0174055	-0.0245552
ENSMUSG00000037210	Fam193a	49.7722	56.915	57.4774	62.1089	-0.0200915	-0.0175701	-0.0173981	-0.0161008
ENSMUSG00000025959	Klf7	57.1692	68.0619	57.4903	83.241	-0.0174919	-0.0146925	-0.0173942	-0.0120133
ENSMUSG00000052031	Tagap1	54.0205	65.4547	57.5362	stable	-0.0185115	-0.0152777	-0.0173804	-0.00458157
ENSMUSG00000048410	Zfp407	37.8061	62.9601	57.6098	54.5125	-0.0264508	-0.0158831	-0.0173582	-0.0183444
ENSMUSG00000089736	Tgfbr3l	101.25	60.1021	57.6385	145.362	-0.00987655	-0.0166384	-0.0173495	-0.00687938
ENSMUSG00000097493	9930014A18Rik	82.2937	174.837	57.6471	90.9994	-0.0121516	-0.00571962	-0.0173469	-0.0109891
ENSMUSG00000046798	Cldn12	68.7702	37.9501	57.6484	53.1585	-0.0145412	-0.0263504	-0.0173465	-0.0188117
ENSMUSG00000103041	Gm37305	41.3636	69.2855	57.6959	49.9595	-0.0241759	-0.014433	-0.0173323	-0.0200162
ENSMUSG00000036875	Dna2	128.636	stable	57.7194	stable	-0.00777389	-0.00536097	-0.0173252	-0.00443584
ENSMUSG00000022009	Nufip1	62.5683	72.2363	57.7653	62.1154	-0.0159825	-0.0138435	-0.0173114	-0.0160991
ENSMUSG00000021215	Net1	65.8242	56.8013	57.7877	125.127	-0.015192	-0.0176052	-0.0173047	-0.00799187
ENSMUSG00000038866	Zcchc2	49.7663	60.9587	57.7967	65.1701	-0.0200939	-0.0164046	-0.017302	-0.0153445
ENSMUSG00000026729	4930562F07Rik	139.637	stable	57.82	58.5117	-0.00716143	-0.00482096	-0.0172951	-0.0170906
ENSMUSG00000028901	Gmeb1	56.564	66.748	57.8494	77.7928	-0.0176791	-0.0149817	-0.0172863	-0.0128547
ENSMUSG00000043881	Kbtbd7	63.2974	101.798	57.8499	49.935	-0.0157984	-0.00982336	-0.0172861	-0.020026
ENSMUSG00000048537	Phldb1	59.7425	66.0341	57.8756	stable	-0.0167385	-0.0151437	-0.0172784	-0.000493105
ENSMUSG00000032724	Abtb2	75.8422	127.609	57.9669	81.0006	-0.0131853	-0.00783642	-0.0172512	-0.0123456
ENSMUSG00000014767	Tbp	83.3152	99.8651	58.0739	76.5567	-0.0120026	-0.0100135	-0.0172194	-0.0130622
ENSMUSG00000036975	Tmem177	58.4939	43.2047	58.1712	91.4975	-0.0170958	-0.0231456	-0.0171906	-0.0109293
ENSMUSG00000062627	Mysm1	88.2562	45.7782	58.1755	66.7382	-0.0113306	-0.0218445	-0.0171894	-0.0149839
ENSMUSG00000102719	Gm37760	78.7376	53.1321	58.2257	90.5351	-0.0127004	-0.018821	-0.0171745	-0.0110454
ENSMUSG00000002307	Daxx	59.7995	69.9001	58.3329	71.6162	-0.0167225	-0.0143061	-0.017143	-0.0139633
ENSMUSG00000069893	9930111J21Rik1	50.2506	45.5747	58.3336	76.5463	-0.0199003	-0.021942	-0.0171428	-0.013064
ENSMUSG00000026640	Plxna2	143.37	stable	58.5422	164.811	-0.00697495	-0.00366288	-0.0170817	-0.00606755
ENSMUSG00000085880	Gm15229	106.89	42.1638	58.5733	155.247	-0.00935538	-0.023717	-0.0170726	-0.00644135
ENSMUSG00000059830	Gm16380	stable	stable	58.5741	stable	0.00391238	0.0016258	-0.0170724	-0.00271078
ENSMUSG00000078580	E430018J23Rik	31.9188	44.7252	58.6969	64.0226	-0.0313295	-0.0223588	-0.0170367	-0.0156195
ENSMUSG00000051351	Zfp46	56.0846	53.1341	58.7342	101.44	-0.0178302	-0.0188203	-0.0170258	-0.00985805
ENSMUSG00000046062	Ppp1r15b	51.4519	65.0603	58.7791	74.2265	-0.0194356	-0.0153703	-0.0170128	-0.0134723
ENSMUSG00000057367	Birc2	73.6519	55.5317	58.8731	85.5523	-0.0135774	-0.0180077	-0.0169857	-0.0116888
ENSMUSG00000004100	Ppan	35.5709	45.1301	58.898	35.0094	-0.0281129	-0.0221581	-0.0169785	-0.0285638
ENSMUSG00000037759	Ptger2	56.0105	70.9721	58.9421	100.015	-0.0178538	-0.01409	-0.0169658	-0.00999853
ENSMUSG00000039929	Urb1	60.1095	stable	58.9547	49.0037	-0.0166363	-0.00291199	-0.0169622	-0.0204066
ENSMUSG00000090031	4732440D04Rik	39.8614	stable	58.9718	112.787	-0.0250869	-0.00526114	-0.0169573	-0.00886627
ENSMUSG00000027438	Napb	143.787	107.838	58.9969	83.5182	-0.00695471	-0.00927317	-0.0169501	-0.0119734
ENSMUSG00000038910	Plcl2	69.0514	67.5381	59.0707	73.7001	-0.014482	-0.0148065	-0.0169289	-0.0135685
ENSMUSG00000085795	Zfp703	58.1487	114.311	59.0758	63.6073	-0.0171973	-0.00874808	-0.0169274	-0.0157215
ENSMUSG00000030203	Dusp16	56.8481	64.2969	59.1208	84.7391	-0.0175907	-0.0155528	-0.0169145	-0.0118009
ENSMUSG00000004562	Arhgef40	131.496	90.7793	59.1636	59.352	-0.00760481	-0.0110157	-0.0169023	-0.0168486
ENSMUSG00000037526	Atg14	40.5775	50.315	59.1975	94.3472	-0.0246442	-0.0198748	-0.0168926	-0.0105992
ENSMUSG00000018171	Vmp1	stable	83.0128	59.2086	65.0729	-0.0043735	-0.0120463	-0.0168894	-0.0153674
ENSMUSG00000038705	Gmeb2	56.537	100.208	59.2649	82.4453	-0.0176875	-0.00997924	-0.0168734	-0.0121293
ENSMUSG00000042364	Snx18	58.9598	64.9699	59.2711	76.6178	-0.0169607	-0.0153917	-0.0168716	-0.0130518
ENSMUSG00000051502	Ufsp1	98.2833	78.12	59.3006	170.821	-0.0101747	-0.0128008	-0.0168632	-0.00585408
ENSMUSG00000052253	Zfp622	70.9603	53.2535	59.3088	55.3562	-0.0140924	-0.0187781	-0.0168609	-0.0180648
ENSMUSG00000021754	Map3k1	42.966	80.1602	59.3829	68.5428	-0.0232742	-0.012475	-0.0168399	-0.0145894
ENSMUSG00000021895	Arhgef3	52.5851	75.5766	59.4317	92.1552	-0.0190168	-0.0132316	-0.016826	-0.0108513
ENSMUSG00000035293	G2e3	70.1064	35.7906	59.4373	60.9708	-0.014264	-0.0279403	-0.0168244	-0.0164013
ENSMUSG00000040506	Ambra1	85.1081	95.2552	59.4377	78.8547	-0.0117498	-0.0104981	-0.0168243	-0.0126816
ENSMUSG00000020385	Clk4	stable	57.5745	59.4585	63.7578	-0.00469185	-0.0173688	-0.0168184	-0.0156843
ENSMUSG00000099851	Gm29542	28.422	39.9533	59.4743	54.7757	-0.035184	-0.0250292	-0.016814	-0.0182563
ENSMUSG00000031832	Taf1c	59.9868	52.2247	59.5537	69.3237	-0.0166703	-0.019148	-0.0167916	-0.0144251
ENSMUSG00000049969	Plekhf2	57.997	52.8593	59.6143	71.7645	-0.0172423	-0.0189182	-0.0167745	-0.0139345
ENSMUSG00000040302	Rbm48	66.5012	54.1426	59.6332	170.176	-0.0150373	-0.0184698	-0.0167692	-0.00587627
ENSMUSG00000054520	Sh3bp2	41.7653	53.9825	59.6771	70.0416	-0.0239433	-0.0185245	-0.0167568	-0.0142772
ENSMUSG00000015127	Unkl	114.875	81.6032	59.6967	64.7621	-0.00870515	-0.0122544	-0.0167514	-0.0154411
ENSMUSG00000029204	Rhoh	43.1941	44.6414	59.7401	74.9087	-0.0231513	-0.0224007	-0.0167392	-0.0133496
ENSMUSG00000031861	Lpar2	stable	stable	59.9195	97.6325	-0.00486244	-0.0017174	-0.0166891	-0.0102425
ENSMUSG00000025612	Bach1	68.3571	90.5133	59.9485	85.7285	-0.0146291	-0.0110481	-0.016681	-0.0116647
ENSMUSG00000099681	1700052K11Rik	65.0817	70.5958	60.0792	81.9045	-0.0153653	-0.0141652	-0.0166447	-0.0122093
ENSMUSG00000072964	Bhlhb9	stable	stable	60.1156	stable	0.00512379	-0.000205902	-0.0166346	0.00764689
ENSMUSG00000022387	Brd1	59.3313	55.6379	60.186	65.1392	-0.0168545	-0.0179734	-0.0166152	-0.0153517
ENSMUSG00000022228	Zscan26	74.4852	41.7257	60.2239	84.341	-0.0134255	-0.0239661	-0.0166047	-0.0118566
ENSMUSG00000101014	Gm28289	78.714	79.561	60.2593	77.619	-0.0127042	-0.012569	-0.0165949	-0.0128834
ENSMUSG00000090069	E430024P14Rik	37.3957	38.5696	60.2733	57.0583	-0.0267411	-0.0259272	-0.0165911	-0.0175259
ENSMUSG00000038618	Rassf7	80.6003	73.1625	60.2768	96.1603	-0.0124069	-0.0136682	-0.0165901	-0.0103993
ENSMUSG00000043872	Zmym1	76.5138	61.0592	60.2777	45.7345	-0.0130695	-0.0163775	-0.0165899	-0.0218653
ENSMUSG00000034525	Ice1	59.2366	85.968	60.338	82.1181	-0.0168815	-0.0116322	-0.0165733	-0.0121776
ENSMUSG00000044309	Apol7c	140.205	61.8825	60.3752	53.3812	-0.00713242	-0.0161597	-0.0165631	-0.0187332
ENSMUSG00000033430	Terf2ip	72.5895	85.2468	60.4239	115.373	-0.0137761	-0.0117306	-0.0165497	-0.00866751
ENSMUSG00000033955	Tnks1bp1	stable	stable	60.4414	125.746	-0.00363101	-0.00314956	-0.016545	-0.00795251
ENSMUSG00000048732	Klhl11	92.3459	84.2753	60.4485	95.251	-0.0108288	-0.0118659	-0.016543	-0.0104986
ENSMUSG00000024014	Pim1	66.777	81.1513	60.4723	79.8419	-0.0149752	-0.0123227	-0.0165365	-0.0125248
ENSMUSG00000102752	Gm7694	57.0886	44.5861	60.5714	65.7098	-0.0175166	-0.0224285	-0.0165095	-0.0152184
ENSMUSG00000097300	Gm26835	stable	48.9212	60.5716	stable	-0.00472986	-0.020441	-0.0165094	-0.00386713
ENSMUSG00000046572	Zfp518b	54.1433	56.6219	60.6037	30.1312	-0.0184695	-0.017661	-0.0165007	-0.0331882
ENSMUSG00000040260	Daam2	60.0071	67.8891	60.6111	172.854	-0.0166647	-0.0147299	-0.0164986	-0.00578522
ENSMUSG00000028709	Mob3c	45.039	52.9164	60.6351	59.0674	-0.022203	-0.0188977	-0.0164921	-0.0169298
ENSMUSG00000071281	Zfp65	39.9753	54.7904	60.6522	84.5018	-0.0250155	-0.0182514	-0.0164874	-0.0118341
ENSMUSG00000048371	Pdp2	81.7889	122.334	60.6876	87.3551	-0.0122266	-0.00817432	-0.0164778	-0.0114475
ENSMUSG00000041180	Hectd2	stable	157.884	60.7048	stable	-0.00523521	-0.00633377	-0.0164732	0.00016775
ENSMUSG00000097589	Dleu2	111.374	65.4642	60.7092	61.7741	-0.00897879	-0.0152755	-0.016472	-0.016188
ENSMUSG00000042548	Asxl1	46.1194	69.1548	60.7208	84.3782	-0.0216828	-0.0144603	-0.0164688	-0.0118514
ENSMUSG00000029004	Kmt2e	57.8303	63.4388	60.761	66.2597	-0.017292	-0.0157632	-0.0164579	-0.0150921
ENSMUSG00000002617	Zfp40	56.6598	33.6103	60.7659	49.6361	-0.0176492	-0.0297528	-0.0164566	-0.0201466
ENSMUSG00000038848	Ythdf1	63.3778	82.4412	60.8263	75.2326	-0.0157784	-0.0121299	-0.0164403	-0.0132921
ENSMUSG00000052040	Klf13	67.2615	79.3197	60.8391	73.8261	-0.0148674	-0.0126072	-0.0164368	-0.0135454
ENSMUSG00000033952	Aspm	94.9787	95.6018	60.9109	100.144	-0.0105287	-0.0104601	-0.0164174	-0.00998564
ENSMUSG00000037944	Ccr7	38.6193	37.065	60.9238	49.4786	-0.0258938	-0.0269796	-0.0164139	-0.0202108
ENSMUSG00000038344	Txlng	100.993	84.9271	60.9706	132.894	-0.0099017	-0.0117748	-0.0164013	-0.00752481
ENSMUSG00000038174	Fam126b	152.051	73.0213	61.0204	117.619	-0.00657672	-0.0136946	-0.016388	-0.00850201
ENSMUSG00000028587	Orc1	58.5927	92.0363	61.0474	93.8524	-0.017067	-0.0108653	-0.0163807	-0.010655
ENSMUSG00000002814	Top3a	65.252	71.8779	61.0675	80.9722	-0.0153252	-0.0139125	-0.0163753	-0.0123499
ENSMUSG00000051721	BC068281	61.1649	55.0396	61.0907	78.9953	-0.0163492	-0.0181687	-0.0163691	-0.012659
ENSMUSG00000055116	Arntl	70.0899	98.7446	61.1146	107.439	-0.0142674	-0.0101271	-0.0163627	-0.0093076
ENSMUSG00000097231	Gm26852	81.6291	111.539	61.1256	90.498	-0.0122505	-0.00896546	-0.0163598	-0.01105
ENSMUSG00000028893	Sesn2	36.5149	42.6127	61.1445	63.6343	-0.0273861	-0.0234672	-0.0163547	-0.0157148
ENSMUSG00000020042	Btbd11	157.246	stable	61.1475	102.182	-0.00635946	-0.00449774	-0.0163539	-0.00978645
ENSMUSG00000031577	Tti2	107.28	69.9915	61.1788	124.103	-0.00932144	-0.0142874	-0.0163455	-0.00805779
ENSMUSG00000085337	Gm15964	stable	stable	61.1808	107.59	-0.000478458	-0.00320634	-0.016345	-0.00929452
ENSMUSG00000102336	Gm37233	85.0525	89.0034	61.1954	69.6299	-0.0117574	-0.0112355	-0.0163411	-0.0143616
ENSMUSG00000031365	Zfp275	61.1883	60.1594	61.2048	73.2793	-0.016343	-0.0166225	-0.0163386	-0.0136464
ENSMUSG00000074406	Zfp628	44.0146	73.783	61.2528	69.4984	-0.0227197	-0.0135533	-0.0163258	-0.0143888
ENSMUSG00000042557	Sin3a	59.5599	96.6456	61.2799	62.7895	-0.0167898	-0.0103471	-0.0163186	-0.0159262
ENSMUSG00000025049	Taf5	83.2796	71.8826	61.377	63.4604	-0.0120077	-0.0139116	-0.0162928	-0.0157579
ENSMUSG00000027300	Ubox5	57.9452	65.716	61.4108	75.8813	-0.0172577	-0.015217	-0.0162838	-0.0131785
ENSMUSG00000027806	Tsc22d2	54.9089	55.0845	61.5012	69.3766	-0.018212	-0.0181539	-0.0162598	-0.0144141
ENSMUSG00000037326	Capn15	51.7689	stable	61.5122	78.8439	-0.0193166	-0.00196558	-0.0162569	-0.0126833
ENSMUSG00000025997	Ikzf2	54.601	88.1256	61.5496	78.2768	-0.0183147	-0.0113474	-0.0162471	-0.0127752
ENSMUSG00000047878	A4galt	107.478	68.8918	61.5676	stable	-0.0093042	-0.0145155	-0.0162423	-0.0047615
ENSMUSG00000090141	Gm614	stable	115.494	61.5948	stable	0.00515108	-0.00865847	-0.0162351	-0.00454531
ENSMUSG00000022529	Zfp263	55.7261	63.4315	61.6022	75.6121	-0.0179449	-0.015765	-0.0162332	-0.0132254
ENSMUSG00000048763	Hoxb3	126.414	116.78	61.6326	92.2085	-0.0079105	-0.00856309	-0.0162252	-0.010845
ENSMUSG00000033434	Gtpbp6	56.9752	80.1623	61.633	83.4248	-0.0175515	-0.0124747	-0.0162251	-0.0119868
ENSMUSG00000021945	Zmym2	92.5512	80.541	61.6739	71.0692	-0.0108048	-0.012416	-0.0162143	-0.0140708
ENSMUSG00000004768	Rab23	59.5855	75.9067	61.6815	116.438	-0.0167826	-0.0131741	-0.0162123	-0.00858825
ENSMUSG00000021575	Ahrr	40.2769	140.012	61.7409	57.243	-0.0248281	-0.00714225	-0.0161967	-0.0174694
ENSMUSG00000025821	Zfp282	56.645	63.0544	61.7777	75.644	-0.0176538	-0.0158593	-0.0161871	-0.0132198
ENSMUSG00000074909	Ranbp6	83.6029	66.0452	61.7929	48.225	-0.0119613	-0.0151411	-0.0161831	-0.0207361
ENSMUSG00000027660	Skil	74.6292	65.2337	61.8174	99.778	-0.0133996	-0.0153295	-0.0161767	-0.0100223
ENSMUSG00000018599	Mief2	43.1266	52.1358	61.8623	53.1229	-0.0231875	-0.0191807	-0.0161649	-0.0188243
ENSMUSG00000034248	Slc25a37	65.2037	73.5725	61.8941	77.6532	-0.0153366	-0.013592	-0.0161566	-0.0128778
ENSMUSG00000037007	Zfp113	40.2441	42.4066	61.9891	stable	-0.0248483	-0.0235812	-0.0161319	-0.00340709
ENSMUSG00000033319	Fem1c	59.9015	56.312	62.1852	67.3889	-0.0166941	-0.0177582	-0.016081	-0.0148392
ENSMUSG00000027765	P2ry1	stable	79.6513	62.1961	92.5883	-0.00554877	-0.0125547	-0.0160782	-0.0108005
ENSMUSG00000041025	Iffo2	60.7156	66.6919	62.2129	78.8284	-0.0164702	-0.0149943	-0.0160738	-0.0126858
ENSMUSG00000029676	Pot1a	123.788	stable	62.2989	stable	-0.00807835	-6.56072e-05	-0.0160516	-0.00457261
ENSMUSG00000103845	Gm19026	86.7004	stable	62.4774	39.0035	-0.011534	-0.00164535	-0.0160058	-0.0256387
ENSMUSG00000063586	Gm5513	stable	stable	62.4994	84.7034	0.0107733	-0.00148094	-0.0160001	-0.0118059
ENSMUSG00000047446	Arl4a	80.8466	53.4677	62.5112	106.334	-0.0123691	-0.0187029	-0.0159971	-0.00940436
ENSMUSG00000053198	Prx	49.8409	45.9681	62.528	73.261	-0.0200639	-0.0217542	-0.0159928	-0.0136498
ENSMUSG00000043140	Tmem186	47.9959	67.5845	62.7162	55.8055	-0.0208351	-0.0147963	-0.0159449	-0.0179194
ENSMUSG00000095440	Fignl2	40.5035	119.573	62.7189	74.2003	-0.0246892	-0.00836309	-0.0159442	-0.013477
ENSMUSG00000021007	Spata7	65.8919	75.1524	62.7533	103.282	-0.0151764	-0.0133063	-0.0159354	-0.00968224
ENSMUSG00000030103	Bhlhe40	38.9973	50.2168	62.77	61.6319	-0.0256428	-0.0199137	-0.0159312	-0.0162254
ENSMUSG00000060862	Zbtb40	65.6974	44.7767	62.8109	70.3534	-0.0152213	-0.022333	-0.0159208	-0.014214
ENSMUSG00000022414	Tab1	54.4993	87.0067	62.8126	64.566	-0.0183488	-0.0114934	-0.0159204	-0.015488
ENSMUSG00000057982	Zfp809	42.1648	71.9103	62.8665	88.0292	-0.0237164	-0.0139062	-0.0159067	-0.0113599
ENSMUSG00000032405	Pias1	61.5293	71.8123	62.9429	99.2624	-0.0162524	-0.0139252	-0.0158874	-0.0100743
ENSMUSG00000031487	Brf2	45.0289	54.2645	63.0065	68.623	-0.022208	-0.0184283	-0.0158714	-0.0145724
ENSMUSG00000074345	Tnfaip8l3	stable	94.1843	63.1269	148.995	-0.00200236	-0.0106175	-0.0158411	-0.00671164
ENSMUSG00000022787	Wdr53	70.9485	94.7805	63.2004	66.1059	-0.0140947	-0.0105507	-0.0158227	-0.0151272
ENSMUSG00000032119	Hinfp	63.8174	65.9185	63.3321	78.9111	-0.0156697	-0.0151702	-0.0157898	-0.0126725
ENSMUSG00000071267	Zfp942	75.0572	43.6265	63.3751	53.4871	-0.0133232	-0.0229218	-0.0157791	-0.0186961
ENSMUSG00000029283	Cdc7	98.0192	71.674	63.4376	94.8188	-0.0102021	-0.0139521	-0.0157635	-0.0105464
ENSMUSG00000091474	2610021A01Rik	96.4065	59.1802	63.4965	73.2919	-0.0103727	-0.0168975	-0.0157489	-0.0136441
ENSMUSG00000041961	Znrf3	65.4463	129.439	63.5433	95.7609	-0.0152797	-0.00772562	-0.0157373	-0.0104427
ENSMUSG00000027427	Polr3f	114.39	82.9677	63.8337	89.7872	-0.008742	-0.0120529	-0.0156657	-0.0111374
ENSMUSG00000092354	Gm20548	63.4397	stable	63.8641	stable	-0.015763	0.0031482	-0.0156582	-0.00297771
ENSMUSG00000097340	Gm26617	124.184	96.286	63.9566	80.6658	-0.00805259	-0.0103857	-0.0156356	-0.0123968
ENSMUSG00000020882	Cacnb1	175.216	stable	63.9833	60.5821	-0.00570724	0.000899668	-0.0156291	-0.0165065
ENSMUSG00000024986	Hhex	109.458	stable	64.0168	97.8803	-0.00913591	-0.00553552	-0.0156209	-0.0102166
ENSMUSG00000048154	Kmt2d	79.9327	106.407	64.1083	81.306	-0.0125105	-0.0093979	-0.0155986	-0.0122992
ENSMUSG00000049323	Smcr8	54.6156	65.8106	64.25	87.9855	-0.0183098	-0.0151951	-0.0155642	-0.0113655
ENSMUSG00000033943	Mga	69.2181	71.7256	64.3751	76.9782	-0.0144471	-0.013942	-0.015534	-0.0129907
ENSMUSG00000037243	Zfp692	stable	108.806	64.3761	125.536	-0.00289954	-0.00919069	-0.0155337	-0.00796587
ENSMUSG00000051586	Mical3	80.0965	stable	64.5329	stable	-0.0124849	-0.00132219	-0.015496	-0.00386532
ENSMUSG00000035666	Gtf3c4	78.3714	156.213	64.583	105.65	-0.0127598	-0.00640152	-0.0154839	-0.00946524
ENSMUSG00000079144	A130010J15Rik	51.3965	82.4153	64.6721	71.2533	-0.0194566	-0.0121337	-0.0154626	-0.0140344
ENSMUSG00000028282	Casp8ap2	102.85	54.9581	64.6999	52.5341	-0.00972287	-0.0181957	-0.015456	-0.0190352
ENSMUSG00000038533	Cbfa2t2	57.9648	75.0332	64.7214	67.5858	-0.0172518	-0.0133274	-0.0154508	-0.014796
ENSMUSG00000052155	Acvr2a	47.362	50.5536	64.7324	60.1252	-0.021114	-0.019781	-0.0154482	-0.016632
ENSMUSG00000035967	Ddx26b	155.536	68.6168	64.7779	113.034	-0.00642939	-0.0145737	-0.0154374	-0.00884686
ENSMUSG00000090115	Usp49	151.585	54.9402	64.8576	54.289	-0.00659694	-0.0182016	-0.0154184	-0.0184199
ENSMUSG00000023341	Mx2	33.5144	28.0887	64.9184	69.6572	-0.0298379	-0.0356015	-0.015404	-0.014356
ENSMUSG00000037958	Ccdc55	84.8797	58.0061	64.9303	86.5327	-0.0117814	-0.0172396	-0.0154011	-0.0115563
ENSMUSG00000037174	Elf2	70.7029	68.9863	64.9349	60.7383	-0.0141437	-0.0144956	-0.0154	-0.0164641
ENSMUSG00000056145	AI504432	82.8899	66.3598	64.955	116.535	-0.0120642	-0.0150694	-0.0153953	-0.0085811
ENSMUSG00000044501	Zfp758	115.709	83.9045	64.9952	61.8697	-0.00864235	-0.0119183	-0.0153858	-0.016163
ENSMUSG00000001630	Stk38l	102.701	64.2264	65.0301	87.7071	-0.00973702	-0.0155699	-0.0153775	-0.0114016
ENSMUSG00000024843	Chka	121.716	stable	65.0933	168.578	-0.00821585	-0.00261403	-0.0153626	-0.00593197
ENSMUSG00000041264	Uspl1	59.8188	61.3738	65.1137	63.5951	-0.0167171	-0.0162936	-0.0153578	-0.0157245
ENSMUSG00000022335	Zfat	53.5628	69.9446	65.2115	89.7155	-0.0186697	-0.014297	-0.0153347	-0.0111463
ENSMUSG00000040717	Il17rd	101.921	79.1201	65.3302	stable	-0.00981157	-0.012639	-0.0153069	-0.00330423
ENSMUSG00000090946	Ccdc71l	66.2104	56.3814	65.3369	87.7583	-0.0151034	-0.0177363	-0.0153053	-0.0113949
ENSMUSG00000028807	Zbtb8a	111.431	96.4747	65.3516	88.1775	-0.00897413	-0.0103654	-0.0153018	-0.0113408
ENSMUSG00000028128	F3	92.8253	119.213	65.3649	136.634	-0.0107729	-0.00838833	-0.0152987	-0.00731882
ENSMUSG00000036206	Sh3bp4	59.2009	81.4281	65.4129	96.4551	-0.0168916	-0.0122808	-0.0152875	-0.0103675
ENSMUSG00000063808	Gpatch1	153.13	132.726	65.4721	113.974	-0.00653041	-0.0075343	-0.0152737	-0.00877391
ENSMUSG00000029507	Pus1	75.7691	111.254	65.4728	stable	-0.013198	-0.00898843	-0.0152735	-0.00520559
ENSMUSG00000022974	Paxbp1	stable	87.8366	65.562	124.689	-0.00253083	-0.0113848	-0.0152527	-0.00801993
ENSMUSG00000015501	Hivep2	84.315	86.1195	65.6179	85.3894	-0.0118603	-0.0116118	-0.0152397	-0.0117111
ENSMUSG00000097078	Gm26566	76.3971	stable	65.6306	44.6783	-0.0130895	-0.00463242	-0.0152368	-0.0223822
ENSMUSG00000035545	Leng8	102.72	76.7604	65.6648	87.4283	-0.00973516	-0.0130276	-0.0152289	-0.0114379
ENSMUSG00000021713	Ppwd1	99.9221	52.2938	65.682	69.0554	-0.0100078	-0.0191227	-0.0152249	-0.0144811
ENSMUSG00000039164	Naif1	59.0057	67.8059	65.7003	87.8579	-0.0169475	-0.014748	-0.0152206	-0.011382
ENSMUSG00000053347	Zfp943	stable	132.24	65.8219	89.957	0.00233942	-0.00756203	-0.0151925	-0.0111164
ENSMUSG00000048897	Zfp710	49.2042	82.3006	65.8405	84.2435	-0.0203235	-0.0121506	-0.0151882	-0.0118704
ENSMUSG00000033594	Spata2l	54.6573	63.1766	65.9085	74.9113	-0.0182958	-0.0158286	-0.0151726	-0.0133491
ENSMUSG00000052407	Ccdc171	117.165	stable	65.9401	165.762	-0.00853495	0.000815537	-0.0151653	-0.00603274
ENSMUSG00000074743	Thbd	30.2659	89.2534	66.1585	75.7457	-0.0330405	-0.0112041	-0.0151152	-0.0132021
ENSMUSG00000061374	Fiz1	46.0823	53.7382	66.2094	86.9316	-0.0217003	-0.0186087	-0.0151036	-0.0115033
ENSMUSG00000035399	Oser1	105.737	63.4287	66.2164	100.074	-0.00945741	-0.0157657	-0.015102	-0.00999259
ENSMUSG00000029570	Lfng	62.5811	stable	66.2475	78.9893	-0.0159793	-0.00329262	-0.0150949	-0.0126599
ENSMUSG00000001632	Brpf1	58.9336	75.6268	66.3278	71.2542	-0.0169683	-0.0132228	-0.0150766	-0.0140343
ENSMUSG00000040624	Plekhg1	94.5251	98.9631	66.331	66.8071	-0.0105792	-0.0101048	-0.0150759	-0.0149685
ENSMUSG00000073888	Ccl27a	stable	106.82	66.3414	154.257	0.00714015	-0.00936157	-0.0150736	-0.00648269
ENSMUSG00000058298	Mcm9	86.79	123.803	66.3429	88.4394	-0.0115221	-0.00807732	-0.0150732	-0.0113072
ENSMUSG00000039753	Fbxl5	64.8277	51.5964	66.3814	68.4031	-0.0154255	-0.0193812	-0.0150645	-0.0146192
ENSMUSG00000045098	Suv420h1	77.4364	59.2898	66.4076	85.1124	-0.0129138	-0.0168663	-0.0150585	-0.0117492
ENSMUSG00000037216	Lipt1	81.3066	62.0873	66.4269	104.231	-0.0122991	-0.0161064	-0.0150542	-0.00959406
ENSMUSG00000026289	Atg16l1	107.635	104.548	66.4701	96.3219	-0.00929065	-0.00956502	-0.0150444	-0.0103819
ENSMUSG00000090125	Pou3f1	135.279	stable	66.5063	100.888	-0.00739213	-0.00489143	-0.0150362	-0.00991198
ENSMUSG00000020530	Ggnbp2	93.5911	68.7852	66.5069	94.3181	-0.0106848	-0.014538	-0.015036	-0.0106024
ENSMUSG00000054280	Prr14l	53.9499	58.4776	66.5354	67.2541	-0.0185357	-0.0171006	-0.0150296	-0.014869
ENSMUSG00000039531	Zufsp	stable	76.193	66.6285	95.7124	-0.0039174	-0.0131246	-0.0150086	-0.010448
ENSMUSG00000020782	Llgl2	65.03	116.636	66.7122	50.5682	-0.0153775	-0.00857365	-0.0149898	-0.0197753
ENSMUSG00000019564	Arid3a	36.9865	86.5145	66.7961	58.6812	-0.0270369	-0.0115588	-0.0149709	-0.0170412
ENSMUSG00000049225	Pdp1	76.3869	47.6525	66.8158	89.8516	-0.0130912	-0.0209853	-0.0149665	-0.0111295
ENSMUSG00000046111	Cep295	stable	104.905	66.8452	stable	-0.00288829	-0.0095324	-0.0149599	0.00170678
ENSMUSG00000041057	Wdr43	153.319	119.906	66.8862	83.6175	-0.00652236	-0.00833984	-0.0149508	-0.0119592
ENSMUSG00000041075	Fzd7	67.9915	96.5594	66.9295	96.4105	-0.0147077	-0.0103563	-0.0149411	-0.0103723
ENSMUSG00000048707	Tprn	39.6682	75.3595	66.9314	61.2741	-0.0252091	-0.0132697	-0.0149407	-0.0163201
ENSMUSG00000031540	Kat6a	84.4082	105.266	66.9357	95.1084	-0.0118472	-0.00949974	-0.0149397	-0.0105143
ENSMUSG00000025001	Hells	stable	83.1548	66.9567	stable	-0.00372049	-0.0120258	-0.014935	-0.00221228
ENSMUSG00000025571	Tnrc6c	stable	173.663	66.9664	stable	-0.00472661	-0.00575827	-0.0149329	-0.00482498
ENSMUSG00000021767	Kat6b	47.683	83.2103	67.0969	70.2433	-0.0209719	-0.0120177	-0.0149038	-0.0142362
ENSMUSG00000062007	Hsh2d	87.956	80.7931	67.1109	135.247	-0.0113693	-0.0123773	-0.0149007	-0.00739387
ENSMUSG00000061175	Fnip2	56.0024	57.7413	67.1665	77.2821	-0.0178564	-0.0173186	-0.0148884	-0.0129396
ENSMUSG00000055485	Soga1	40.0879	73.0913	67.2474	67.86	-0.0249452	-0.0136815	-0.0148705	-0.0147362
ENSMUSG00000045817	Zfp36l2	82.0161	171.93	67.3145	130.43	-0.0121927	-0.00581631	-0.0148556	-0.00766697
ENSMUSG00000037982	Gm9725	80.2495	97.6057	67.344	67.098	-0.0124611	-0.0102453	-0.0148491	-0.0149036
ENSMUSG00000047710	Champ1	56.6367	67.894	67.3657	72.8481	-0.0176564	-0.0147288	-0.0148444	-0.0137272
ENSMUSG00000026715	Serpinc1	112.582	41.1008	67.4129	stable	-0.00888243	-0.0243304	-0.014834	0.000656239
ENSMUSG00000009569	Mkl2	73.2701	76.4678	67.4551	118.124	-0.0136481	-0.0130774	-0.0148247	-0.00846571
ENSMUSG00000059288	Cdyl	108.08	139.934	67.4635	121.294	-0.00925241	-0.00714625	-0.0148228	-0.00824444
ENSMUSG00000022508	Bcl6	58.5246	102.297	67.6244	104.52	-0.0170868	-0.00977548	-0.0147876	-0.00956755
ENSMUSG00000029655	N4bp2l2	71.9356	59.0369	67.627	64.4148	-0.0139013	-0.0169386	-0.014787	-0.0155244
ENSMUSG00000023034	Nr4a1	57.6055	125.545	67.689	73.2033	-0.0173594	-0.00796528	-0.0147735	-0.0136606
ENSMUSG00000035713	Usp35	64.3619	41.4506	67.7021	79.3444	-0.0155371	-0.0241251	-0.0147706	-0.0126033
ENSMUSG00000039842	Mcph1	77.2612	81.4484	67.7656	117.322	-0.0129431	-0.0122777	-0.0147567	-0.00852357
ENSMUSG00000033972	Zfp944	stable	60.8024	67.7922	stable	0.00782203	-0.0164467	-0.014751	-0.00289122
ENSMUSG00000062944	9130023H24Rik	60.3688	72.14	67.8053	75.1595	-0.0165648	-0.0138619	-0.0147481	-0.013305
ENSMUSG00000037885	Stk35	70.6894	113.773	67.91	79.7259	-0.0141464	-0.00878946	-0.0147254	-0.012543
ENSMUSG00000047407	Tgif1	51.1527	58.5949	67.9484	74.8723	-0.0195493	-0.0170663	-0.014717	-0.0133561
ENSMUSG00000055024	Ep300	66.3662	85.2248	67.9561	84.2278	-0.0150679	-0.0117337	-0.0147154	-0.0118726
ENSMUSG00000037017	Zscan21	59.1523	47.0839	67.971	90.9875	-0.0169055	-0.0212387	-0.0147122	-0.0109905
ENSMUSG00000027722	Spata5	65.0878	37.2555	67.9758	58.0371	-0.0153639	-0.0268417	-0.0147111	-0.0172304
ENSMUSG00000026657	Frmd4a	74.9386	92.7207	67.9843	84.0237	-0.0133442	-0.0107851	-0.0147093	-0.0119014
ENSMUSG00000008200	Fnbp4	148.996	90.6945	68.023	116.388	-0.0067116	-0.011026	-0.0147009	-0.00859195
ENSMUSG00000027845	Dclre1b	68.2896	96.8753	68.0588	91.2604	-0.0146435	-0.0103226	-0.0146932	-0.0109576
ENSMUSG00000026516	Nvl	98.5792	65.0988	68.0754	82.7776	-0.0101441	-0.0153613	-0.0146896	-0.0120806
ENSMUSG00000102662	Gm38377	159.565	61.6776	68.0843	162.502	-0.00626704	-0.0162134	-0.0146877	-0.00615376
ENSMUSG00000046862	Pramef8	60.2115	58.4654	68.1618	102.351	-0.0166081	-0.0171041	-0.014671	-0.00977027
ENSMUSG00000078486	Perm1	172.09	101.575	68.1789	147.362	-0.00581091	-0.00984492	-0.0146673	-0.006786
ENSMUSG00000070923	Klhl9	121.697	72.4613	68.2137	67.7765	-0.0082171	-0.0138005	-0.0146598	-0.0147544
ENSMUSG00000009905	Kdsr	stable	56.3414	68.2155	stable	-0.00395479	-0.0177489	-0.0146594	-0.00176475
ENSMUSG00000033697	Arhgap39	67.6034	138.709	68.2189	stable	-0.0147922	-0.00720935	-0.0146587	-0.00509086
ENSMUSG00000051098	Mblac2	stable	stable	68.2251	155.898	-0.0052929	-0.00329584	-0.0146574	-0.00641446
ENSMUSG00000066829	Zfp810	76.2688	stable	68.2255	144.224	-0.0131115	-0.00493776	-0.0146573	-0.00693367
ENSMUSG00000035401	2210018M11Rik	88.0862	93.5727	68.2834	138.585	-0.0113525	-0.0106869	-0.0146448	-0.0072158
ENSMUSG00000097566	A930024N18Rik	65.694	52.9792	68.2903	85.0254	-0.0152221	-0.0188753	-0.0146434	-0.0117612
ENSMUSG00000035992	Fnip1	72.1298	76.7787	68.305	83.7997	-0.0138639	-0.0130245	-0.0146402	-0.0119332
ENSMUSG00000035011	Zbtb7a	51.8499	80.2053	68.3497	79.7255	-0.0192865	-0.012468	-0.0146306	-0.012543
ENSMUSG00000027318	Adam33	113.059	42.0988	68.4431	66.9848	-0.00884491	-0.0237536	-0.0146107	-0.0149288
ENSMUSG00000047368	Abhd17b	103.989	65.5582	68.4481	99.1349	-0.00961644	-0.0152536	-0.0146096	-0.0100873
ENSMUSG00000035365	Parpbp	stable	63.7837	68.4494	stable	-0.00148985	-0.015678	-0.0146093	-0.00185704
ENSMUSG00000057409	Zfp53	158.72	79.3385	68.4746	97.0106	-0.0063004	-0.0126042	-0.014604	-0.0103082
ENSMUSG00000014353	Tmem87b	85.3945	57.745	68.509	75.9194	-0.0117104	-0.0173175	-0.0145966	-0.0131719
ENSMUSG00000035342	Lzts2	102.792	97.3469	68.5683	122.132	-0.00972841	-0.0102725	-0.014584	-0.00818785
ENSMUSG00000072082	Ccnf	32.0101	37.8892	68.5731	65.7344	-0.0312402	-0.0263928	-0.014583	-0.0152127
ENSMUSG00000085028	Slc2a4rg-ps	stable	166.195	68.5742	stable	0.000328149	-0.00601702	-0.0145827	-0.0044089
ENSMUSG00000102780	Gm38253	70.2371	41.9346	68.6134	99.2493	-0.0142375	-0.0238466	-0.0145744	-0.0100756
ENSMUSG00000092103	Gm17039	29.5743	31.1231	68.6765	57.5678	-0.0338132	-0.0321305	-0.014561	-0.0173708
ENSMUSG00000059060	Rad51b	stable	165.41	68.7121	stable	0.00681169	-0.00604557	-0.0145535	0.000397748
ENSMUSG00000073492	Gm10521	stable	stable	68.7168	113.592	0.0027803	-0.0029905	-0.0145525	-0.00880341
ENSMUSG00000050310	Rictor	121.528	78.1539	68.7635	94.138	-0.00822852	-0.0127953	-0.0145426	-0.0106227
ENSMUSG00000047371	Zfp768	45.2332	66.0785	68.9016	86.9549	-0.0221077	-0.0151335	-0.0145135	-0.0115002
ENSMUSG00000070808	Gltscr1	48.5432	100.4	68.9323	84.2533	-0.0206002	-0.00996014	-0.014507	-0.011869
ENSMUSG00000054178	Gm9938	stable	stable	68.9543	stable	0.00378565	0.00639912	-0.0145024	-0.00398728
ENSMUSG00000022601	Zbtb11	76.3824	46.6799	69.0303	78.1513	-0.013092	-0.0214225	-0.0144864	-0.0127957
ENSMUSG00000022504	Ciita	78.4469	105.544	69.1213	102.638	-0.0127475	-0.00947475	-0.0144673	-0.00974296
ENSMUSG00000072770	Acrbp	stable	stable	69.1383	92.03	-0.00179406	-0.00188529	-0.0144638	-0.010866
ENSMUSG00000053877	Srcap	64.1915	87.3824	69.1598	86.4951	-0.0155784	-0.0114439	-0.0144593	-0.0115613
ENSMUSG00000047496	Rnf152	122.479	stable	69.1727	105.049	-0.00816468	-0.00519772	-0.0144566	-0.00951937
ENSMUSG00000101778	Gm29488	stable	stable	69.2561	stable	0.00798466	-0.00452539	-0.0144392	0.000279365
ENSMUSG00000037730	Mynn	115.111	72.9335	69.3057	80.2519	-0.00868727	-0.0137111	-0.0144288	-0.0124608
ENSMUSG00000071350	Setdb2	92.6017	76.6878	69.3473	85.7876	-0.0107989	-0.0130399	-0.0144202	-0.0116567
ENSMUSG00000051469	Zfp191	61.9387	58.9725	69.3599	70.3829	-0.016145	-0.0169571	-0.0144176	-0.014208
ENSMUSG00000104235	Gm37589	75.273	115.331	69.3674	138.492	-0.013285	-0.00867071	-0.014416	-0.00722063
ENSMUSG00000038535	Zfp280d	105.266	68.4109	69.4096	76.7799	-0.00949971	-0.0146176	-0.0144072	-0.0130242
ENSMUSG00000050567	Maml1	57.2266	88.3293	69.443	77.4746	-0.0174744	-0.0113213	-0.0144003	-0.0129075
ENSMUSG00000046999	1110032F04Rik	stable	77.0742	69.4607	stable	0.00547336	-0.0129745	-0.0143966	-0.00496153
ENSMUSG00000029075	Tnfrsf4	176.831	70.7172	69.5111	156.759	-0.00565511	-0.0141408	-0.0143862	-0.00637921
ENSMUSG00000048905	4930539E08Rik	stable	stable	69.5534	stable	0.000391967	-0.00161583	-0.0143774	-0.00237496
ENSMUSG00000030256	Bhlhe41	67.6213	79.7454	69.5683	stable	-0.0147882	-0.0125399	-0.0143744	-0.00114099
ENSMUSG00000033909	Usp36	46.3213	64.7293	69.5868	65.4417	-0.0215883	-0.0154489	-0.0143705	-0.0152808
ENSMUSG00000020561	Twistnb	stable	64.5649	69.609	101.401	-0.00312638	-0.0154883	-0.014366	-0.00986186
ENSMUSG00000102140	Gm38058	84.8479	stable	69.6561	162.493	-0.0117858	-0.00209724	-0.0143562	-0.00615412
ENSMUSG00000034832	Tet3	55.6115	80.8323	69.6945	61.5033	-0.0179819	-0.0123713	-0.0143483	-0.0162593
ENSMUSG00000032174	Icam5	134.058	stable	69.7209	stable	-0.00745944	-0.00186354	-0.0143429	0.00461273
ENSMUSG00000079014	Serpina3i	105.418	stable	69.7439	107.195	-0.00948607	0.00471496	-0.0143382	-0.00932881
ENSMUSG00000066175	2510046G10Rik	stable	stable	69.748	171.59	-0.000209009	-0.00255433	-0.0143373	-0.00582786
ENSMUSG00000003226	Ranbp2	162.447	77.3339	69.7786	88.2891	-0.00615584	-0.0129309	-0.014331	-0.0113264
ENSMUSG00000021712	Trim23	133.111	stable	69.8924	stable	-0.00751254	-0.00398658	-0.0143077	-0.00142749
ENSMUSG00000097000	Gm17435	65.4533	48.6702	69.9856	68.311	-0.0152781	-0.0205464	-0.0142886	-0.0146389
ENSMUSG00000020134	Peli1	107.068	89.9125	69.9889	98.0396	-0.00933985	-0.0111219	-0.014288	-0.0102
ENSMUSG00000036054	Sugp2	138.201	75.4723	70.0265	150.785	-0.00723582	-0.0132499	-0.0142803	-0.00663197
ENSMUSG00000086329	Gm14233	stable	117.56	70.1198	stable	-0.00268349	-0.00850626	-0.0142613	-0.00439848
ENSMUSG00000028121	Bcar3	48.6921	98.3142	70.1419	87.3533	-0.0205372	-0.0101715	-0.0142568	-0.0114478
ENSMUSG00000051378	Kif18b	56.8536	72.619	70.1834	111.937	-0.017589	-0.0137705	-0.0142484	-0.00893361
ENSMUSG00000035983	Gm7008	39.6704	55.3075	70.1923	115.638	-0.0252077	-0.0180807	-0.0142466	-0.00864764
ENSMUSG00000038369	Ncoa6	73.3432	91.566	70.2193	90.7627	-0.0136345	-0.0109211	-0.0142411	-0.0110177
ENSMUSG00000074064	Mlycd	97.8781	123.466	70.2196	113.656	-0.0102168	-0.00809939	-0.014241	-0.0087985
ENSMUSG00000101609	Kcnq1ot1	stable	stable	70.2504	stable	-0.00447908	-0.000480289	-0.0142348	-0.00517751
ENSMUSG00000031652	N4bp1	73.7812	83.0223	70.2844	96.223	-0.0135536	-0.012045	-0.0142279	-0.0103925
ENSMUSG00000038876	Rnf146	77.8315	64.8626	70.3929	74.4366	-0.0128483	-0.0154172	-0.014206	-0.0134342
ENSMUSG00000022313	Utp23	95.6385	66.329	70.4153	100.459	-0.010456	-0.0150764	-0.0142014	-0.00995431
ENSMUSG00000094870	Zfp131	135.872	54.3452	70.4377	85.2036	-0.00735989	-0.0184009	-0.014197	-0.0117366
ENSMUSG00000030956	Fam53b	51.7952	77.0954	70.4424	108.354	-0.0193068	-0.0129709	-0.014196	-0.00922898
ENSMUSG00000021495	Fam193b	95.0549	94.1099	70.4593	59.6092	-0.0105202	-0.0106259	-0.0141926	-0.0167759
ENSMUSG00000020397	Med7	115.768	75.5684	70.4735	69.1232	-0.00863799	-0.013233	-0.0141897	-0.0144669
ENSMUSG00000006638	Abhd1	63.2723	170.15	70.4947	120.346	-0.0158047	-0.00587716	-0.0141855	-0.00830937
ENSMUSG00000018476	Kdm6b	59.4638	134.278	70.5151	94.2788	-0.016817	-0.00744723	-0.0141814	-0.0106068
ENSMUSG00000082163	Gm14276	stable	77.0737	70.5296	153.88	0.000523077	-0.0129746	-0.0141784	-0.00649857
ENSMUSG00000037926	Ssh2	74.2957	91.7676	70.557	103.547	-0.0134597	-0.0108971	-0.0141729	-0.00965742
ENSMUSG00000059981	Taok2	68.5906	89.8928	70.6019	91.1093	-0.0145793	-0.0111244	-0.0141639	-0.0109758
ENSMUSG00000038290	Smg6	82.7006	176.889	70.6167	96.8046	-0.0120918	-0.00565327	-0.014161	-0.0103301
ENSMUSG00000053332	Gas5	39.1936	20.3773	70.8234	29.3056	-0.0255144	-0.0490742	-0.0141196	-0.0341232
ENSMUSG00000036052	Dnajb5	50.3911	77.8423	70.8276	91.4005	-0.0198448	-0.0128465	-0.0141188	-0.0109409
ENSMUSG00000029442	Wdr66	97.8449	stable	70.847	stable	-0.0102203	-0.00366585	-0.0141149	-0.00336949
ENSMUSG00000026082	Rev1	stable	74.2906	70.8717	114.547	-0.00534218	-0.0134606	-0.01411	-0.00873006
ENSMUSG00000016239	Lonrf3	140.737	90.5454	70.937	113.478	-0.00710545	-0.0110442	-0.014097	-0.00881225
ENSMUSG00000053684	BC048403	92.814	160.522	71.0333	128.208	-0.0107742	-0.00622968	-0.0140779	-0.00779983
ENSMUSG00000026333	Gin1	stable	76.6977	71.0894	stable	-0.00241356	-0.0130382	-0.0140668	-0.00185531
ENSMUSG00000022526	Zfp251	87.9299	95.7361	71.1928	108.47	-0.0113727	-0.0104454	-0.0140464	-0.00921915
ENSMUSG00000037548	H2-DMb2	stable	stable	71.2328	stable	-0.00472555	-0.00238353	-0.0140385	0.00659852
ENSMUSG00000032621	Srek1	stable	73.9478	71.2703	stable	-0.0044575	-0.0135231	-0.0140311	-0.00418601
ENSMUSG00000037573	Tob1	78.6996	131.464	71.2729	86.3761	-0.0127065	-0.00760664	-0.0140306	-0.0115773
ENSMUSG00000079104	Prps1l3	131.588	119.862	71.3134	98.5493	-0.00759946	-0.00834292	-0.0140226	-0.0101472
ENSMUSG00000043858	Nup62	45.9577	58.7044	71.3387	77.495	-0.0217591	-0.0170345	-0.0140176	-0.0129041
ENSMUSG00000032567	Aste1	stable	141.604	71.3818	126.004	-0.00541857	-0.00706195	-0.0140092	-0.00793624
ENSMUSG00000042138	Msantd2	stable	87.7948	71.4083	127.739	-0.0045641	-0.0113902	-0.014004	-0.00782844
ENSMUSG00000032558	Nphp3	stable	stable	71.5217	stable	0.00108761	-0.00496455	-0.0139818	0.00224754
ENSMUSG00000097811	2810425M01Rik	70.8237	90.7892	71.5877	102.831	-0.0141196	-0.0110145	-0.0139689	-0.0097247
ENSMUSG00000031976	Urb2	96.7351	114.325	71.6078	116.3	-0.0103375	-0.00874702	-0.013965	-0.00859844
ENSMUSG00000069495	Epc2	57.5133	55.3971	71.6404	73.5934	-0.0173873	-0.0180515	-0.0139586	-0.0135882
ENSMUSG00000062232	Rapgef2	104.44	113.13	71.6534	111.196	-0.00957489	-0.00883942	-0.0139561	-0.00899316
ENSMUSG00000028028	Alpk1	94.7452	64.1182	71.6954	98.2204	-0.0105546	-0.0155962	-0.0139479	-0.0101812
ENSMUSG00000021697	Depdc1b	64.7312	61.2841	71.7181	54.1056	-0.0154485	-0.0163174	-0.0139435	-0.0184824
ENSMUSG00000044791	Setd2	93.2517	85.1216	71.7418	93.8496	-0.0107237	-0.0117479	-0.0139389	-0.0106553
ENSMUSG00000072889	Nfxl1	stable	129.455	71.771	120.771	-0.00418715	-0.00772467	-0.0139332	-0.00828016
ENSMUSG00000070520	Ndnl2	119.055	87.4785	71.7961	114.066	-0.00839946	-0.0114314	-0.0139283	-0.00876686
ENSMUSG00000048118	Arid4a	131.631	82.683	71.8423	126.287	-0.00759698	-0.0120944	-0.0139194	-0.00791847
ENSMUSG00000028629	Exo5	61.8611	79.8307	71.8973	52.249	-0.0161653	-0.0125265	-0.0139087	-0.0191391
ENSMUSG00000032580	Rbm5	73.2292	74.3675	71.9461	90.4808	-0.0136558	-0.0134467	-0.0138993	-0.0110521
ENSMUSG00000053641	Dennd4a	100.755	86.5411	71.9826	111.626	-0.00992511	-0.0115552	-0.0138922	-0.00895852
ENSMUSG00000048047	Zbtb33	68.9681	74.5388	72.0389	106.161	-0.0144995	-0.0134158	-0.0138814	-0.00941968
ENSMUSG00000015312	Gadd45b	48.8502	56.7539	72.109	71.1764	-0.0204707	-0.0176199	-0.0138679	-0.0140496
ENSMUSG00000091050	9330020H09Rik	stable	131.924	72.1291	65.519	0.00375962	-0.0075801	-0.013864	-0.0152627
ENSMUSG00000025184	R3hcc1l	72.8898	58.223	72.1522	86.635	-0.0137193	-0.0171753	-0.0138596	-0.0115427
ENSMUSG00000020175	Rab36	stable	stable	72.1729	stable	-0.000259721	0.00116861	-0.0138556	-0.00546307
ENSMUSG00000044068	Zrsr1	111.597	72.4113	72.2088	115.113	-0.00896082	-0.01381	-0.0138487	-0.00868709
ENSMUSG00000033364	Usp37	92.3651	59.4356	72.2559	81.1173	-0.0108266	-0.0168249	-0.0138397	-0.0123278
ENSMUSG00000074355	Gm10676	stable	stable	72.2876	stable	-0.000396752	-0.000671196	-0.0138336	-0.00269695
ENSMUSG00000054079	Utp18	99.3565	stable	72.2878	62.5006	-0.0100648	0.0014006	-0.0138336	-0.0159998
ENSMUSG00000032253	Phip	stable	69.2336	72.3047	157.181	-0.00465783	-0.0144439	-0.0138304	-0.00636208
ENSMUSG00000024539	Ptpn2	stable	stable	72.3496	102.653	-0.0018544	-0.00295228	-0.0138218	-0.0097416
ENSMUSG00000031822	Gse1	70.5777	135.439	72.3526	113.306	-0.0141688	-0.00738342	-0.0138212	-0.00882569
ENSMUSG00000047959	Kcna3	69.7502	77.294	72.3919	85.4746	-0.0143369	-0.0129376	-0.0138137	-0.0116994
ENSMUSG00000084998	Gm16279	144.177	111.651	72.412	75.8008	-0.0069359	-0.0089565	-0.0138099	-0.0131925
ENSMUSG00000086513	9130208D14Rik	stable	stable	72.4128	92.3218	-0.0025634	-0.00495308	-0.0138097	-0.0108317
ENSMUSG00000073664	Nbeal1	stable	158.88	72.4477	stable	-0.00127931	-0.00629405	-0.0138031	-0.00414102
ENSMUSG00000018733	Pex12	149.071	72.5061	72.5349	138.094	-0.00670821	-0.0137919	-0.0137865	-0.00724145
ENSMUSG00000034459	Ifit1	stable	104.97	72.544	105.909	-0.00354095	-0.00952653	-0.0137847	-0.00944208
ENSMUSG00000028106	Rprd2	66.711	78.1161	72.5682	81.8047	-0.01499	-0.0128015	-0.0137801	-0.0122242
ENSMUSG00000059866	Tnip2	47.2072	52.8962	72.6459	84.032	-0.0211832	-0.0189049	-0.0137654	-0.0119002
ENSMUSG00000034110	Kctd7	86.3635	57.6443	72.6526	stable	-0.011579	-0.0173478	-0.0137641	-0.00102258
ENSMUSG00000029844	Hoxa1	35.6868	42.0451	72.6849	60.6984	-0.0280216	-0.023784	-0.013758	-0.0164749
ENSMUSG00000090077	Lime1	122.883	93.9235	72.7714	150.73	-0.00813779	-0.010647	-0.0137417	-0.00663439
ENSMUSG00000033458	Fan1	stable	107.723	72.7762	104.752	0.0030083	-0.0092831	-0.0137408	-0.00954632
ENSMUSG00000014158	Trpv4	174.495	stable	72.8336	stable	-0.00573081	-0.000114721	-0.0137299	0.00168279
ENSMUSG00000093752	Gm20716	70.8715	64.6158	72.856	86.1848	-0.01411	-0.0154761	-0.0137257	-0.011603
ENSMUSG00000038451	Spsb2	61.8862	stable	72.866	92.1643	-0.0161587	-0.000740569	-0.0137238	-0.0108502
ENSMUSG00000022999	Lmbr1l	70.1959	46.6318	72.9438	150.196	-0.0142458	-0.0214446	-0.0137092	-0.00665795
ENSMUSG00000033323	Ctdp1	62.7072	150.153	72.9514	101.177	-0.0159471	-0.00665986	-0.0137078	-0.00988365
ENSMUSG00000085609	1700016P03Rik	63.1272	stable	72.9782	stable	-0.015841	0.0019603	-0.0137027	-3.49799e-05
ENSMUSG00000032077	Bud13	72.026	90.045	73.0232	102.841	-0.0138839	-0.0111056	-0.0136943	-0.00972375
ENSMUSG00000034575	Papd7	109.763	stable	73.0937	108.517	-0.00911055	-0.00517275	-0.0136811	-0.00921519
ENSMUSG00000048661	Lemd3	88.1905	117.055	73.1004	125.821	-0.0113391	-0.00854302	-0.0136798	-0.00794779
ENSMUSG00000085152	Gm11496	stable	stable	73.1062	stable	0.0011403	0.00710489	-0.0136787	0.00261036
ENSMUSG00000022801	Lrch3	108.607	94.6436	73.1488	106.46	-0.00920748	-0.0105659	-0.0136708	-0.00939319
ENSMUSG00000030527	Crtc3	60.5011	104.215	73.1989	80.3292	-0.0165286	-0.00959551	-0.0136614	-0.0124488
ENSMUSG00000001627	Ifrd1	39.5928	48.7264	73.2233	102.125	-0.0252571	-0.0205228	-0.0136569	-0.00979194
ENSMUSG00000033237	Arid2	105.349	119.453	73.2287	99.9793	-0.00949226	-0.00837147	-0.0136558	-0.0100021
ENSMUSG00000033439	Trmt13	89.8909	50.3748	73.2293	95.1535	-0.0111246	-0.0198512	-0.0136557	-0.0105093
ENSMUSG00000052713	Zfp608	57.0328	105.517	73.3547	80.6569	-0.0175338	-0.00947713	-0.0136324	-0.0123982
ENSMUSG00000005621	Zfp592	71.5977	82.3236	73.4102	70.352	-0.0139669	-0.0121472	-0.0136221	-0.0142142
ENSMUSG00000035569	Ankrd11	54.562	62.4193	73.4248	76.7559	-0.0183278	-0.0160207	-0.0136194	-0.0130283
ENSMUSG00000022637	Cblb	68.1936	94.9533	73.4634	88.7032	-0.0146641	-0.0105315	-0.0136122	-0.0112735
ENSMUSG00000038250	Usp38	89.4972	82.0353	73.4707	91.7155	-0.0111735	-0.0121899	-0.0136109	-0.0109033
ENSMUSG00000005267	Zfp287	56.7986	112.02	73.5941	74.0386	-0.0176061	-0.00892701	-0.013588	-0.0135065
ENSMUSG00000097392	D930016D06Rik	121.455	41.2396	73.6347	70.0888	-0.00823353	-0.0242485	-0.0135806	-0.0142676
ENSMUSG00000054364	Rhob	36.6181	44.9915	73.6472	46.958	-0.0273089	-0.0222264	-0.0135782	-0.0212956
ENSMUSG00000049516	Spty2d1	92.4177	106.431	73.6476	113.81	-0.0108204	-0.00939572	-0.0135782	-0.00878657
ENSMUSG00000097546	Gm26749	stable	101.657	73.6696	134.003	-0.0040784	-0.009837	-0.0135741	-0.00746249
ENSMUSG00000053870	Fpgt	122.51	102.176	73.6753	109.377	-0.00816261	-0.00978702	-0.0135731	-0.00914267
ENSMUSG00000040312	Cchcr1	stable	stable	73.6933	155.753	-0.00260184	-0.00474647	-0.0135698	-0.00642043
ENSMUSG00000022247	Brix1	145.465	94.0555	73.6992	142.17	-0.00687453	-0.010632	-0.0135687	-0.00703386
ENSMUSG00000032641	Gpr19	103.45	stable	73.8933	143.583	-0.00966652	-0.00398902	-0.013533	-0.0069646
ENSMUSG00000018143	Mafk	85.9331	125.426	73.9283	111.624	-0.011637	-0.0079728	-0.0135266	-0.00895867
ENSMUSG00000071477	Zfp777	58.4905	74.0059	73.9465	86.6031	-0.0170968	-0.0135124	-0.0135233	-0.0115469
ENSMUSG00000038668	Lpar1	50.4459	76.6796	74.0032	88.7766	-0.0198232	-0.0130413	-0.0135129	-0.0112642
ENSMUSG00000083064	Gm7785	42.7301	134.873	74.0959	stable	-0.0234027	-0.00741441	-0.013496	-0.00116147
ENSMUSG00000038534	Osbpl7	46.9528	77.3765	74.1012	60.9824	-0.021298	-0.0129238	-0.0134951	-0.0163982
ENSMUSG00000043059	Zfp513	60.4984	60.6567	74.1694	73.2599	-0.0165294	-0.0164862	-0.0134827	-0.01365
ENSMUSG00000037808	Fam76b	stable	107.207	74.2253	89.2531	-0.00469493	-0.00932775	-0.0134725	-0.0112041
ENSMUSG00000025094	Slc18a2	stable	167.268	74.266	101.447	0.0140732	-0.00597844	-0.0134651	-0.00985741
ENSMUSG00000055228	Zfp935	42.833	43.7877	74.2669	46.2057	-0.0233465	-0.0228375	-0.013465	-0.0216423
ENSMUSG00000041444	Arhgap32	94.2333	142.159	74.4886	152.301	-0.010612	-0.00703439	-0.0134249	-0.00656594
ENSMUSG00000063049	Ing2	stable	43.1423	74.5075	171.828	-0.00418684	-0.0231791	-0.0134215	-0.00581979
ENSMUSG00000039033	Tasp1	stable	stable	74.5804	stable	0.00912824	-0.00347668	-0.0134083	0.00118866
ENSMUSG00000038612	Mcl1	67.6542	59.087	74.5852	80.6432	-0.0147811	-0.0169242	-0.0134075	-0.0124003
ENSMUSG00000033760	Rbm4b	37.7736	54.0179	74.6241	109.304	-0.0264735	-0.0185124	-0.0134005	-0.00914882
ENSMUSG00000084960	B430010I23Rik	stable	72.4307	74.6301	stable	-0.0018186	-0.0138063	-0.0133994	-0.000920574
ENSMUSG00000029178	Klf3	51.9561	73.0859	74.6648	95.932	-0.019247	-0.0136825	-0.0133932	-0.010424
ENSMUSG00000020863	Luc7l3	stable	61.0102	74.692	154.72	-0.00099253	-0.0163907	-0.0133883	-0.00646327
ENSMUSG00000019214	Chtf18	stable	stable	74.8634	stable	0.00183992	-0.0047628	-0.0133577	0.0032717
ENSMUSG00000051246	Msantd1	62.5209	134.783	74.8796	stable	-0.0159946	-0.00741934	-0.0133548	-0.0018285
ENSMUSG00000048796	Cyb561d1	71.1916	86.3256	74.9806	122.441	-0.0140466	-0.011584	-0.0133368	-0.00816723
ENSMUSG00000039158	Akna	40.4059	55.1928	74.9978	70.2456	-0.0247489	-0.0181183	-0.0133337	-0.0142358
ENSMUSG00000085316	D330050G23Rik	stable	153.007	75.0148	stable	-0.00322264	-0.00653566	-0.0133307	-0.00536718
ENSMUSG00000027200	Sema6d	69.3748	71.0419	75.0546	68.3856	-0.0144145	-0.0140762	-0.0133236	-0.014623
ENSMUSG00000057842	Zfp595	73.6534	42.6119	75.0575	88.0601	-0.0135771	-0.0234676	-0.0133231	-0.0113559
ENSMUSG00000070002	Ell	59.9574	101.564	75.1103	79.9678	-0.0166785	-0.00984598	-0.0133137	-0.012505
ENSMUSG00000058440	Nrf1	99.9734	120.12	75.1404	107.973	-0.0100027	-0.00832499	-0.0133084	-0.00926161
ENSMUSG00000056608	Chd9	133.514	102.276	75.1607	131.528	-0.00748986	-0.00977751	-0.0133048	-0.00760295
ENSMUSG00000044037	Als2cl	101.968	stable	75.1881	70.0385	-0.00980697	0.00183126	-0.0133	-0.0142779
ENSMUSG00000020329	Polrmt	130.344	96.6867	75.1937	stable	-0.00767198	-0.0103427	-0.013299	-0.00523239
ENSMUSG00000040865	Ino80d	61.8703	86.0069	75.2721	109.294	-0.0161629	-0.011627	-0.0132851	-0.00914965
ENSMUSG00000036769	Wdr44	136.733	stable	75.3342	97.4993	-0.00731352	-0.00390927	-0.0132742	-0.0102565
ENSMUSG00000073902	Gm1966	93.5613	54.6697	75.3748	94.8134	-0.0106882	-0.0182917	-0.013267	-0.010547
ENSMUSG00000040123	Zmym5	72.9042	52.2149	75.398	77.2854	-0.0137166	-0.0191516	-0.0132629	-0.0129391
ENSMUSG00000018654	Ikzf1	81.7902	121.601	75.4079	112.937	-0.0122264	-0.00822363	-0.0132612	-0.00885449
ENSMUSG00000059183	Mtfmt	79.7248	81.5894	75.6483	115.231	-0.0125432	-0.0122565	-0.0132191	-0.00867826
ENSMUSG00000024912	Fosl1	27.5722	51.6687	75.7331	72.3489	-0.0362685	-0.0193541	-0.0132043	-0.0138219
ENSMUSG00000046058	Eid2	130.395	147.276	75.7332	60.4177	-0.007669	-0.00678998	-0.0132043	-0.0165514
ENSMUSG00000081884	Gm11821	stable	stable	75.7332	stable	0.00413049	0.0163102	-0.0132042	-0.000628381
ENSMUSG00000079491	H2-T10	57.2172	54.5885	75.7782	93.0323	-0.0174773	-0.0183189	-0.0131964	-0.010749
ENSMUSG00000046962	Zbtb21	46.4344	56.1582	75.7916	91.7596	-0.0215357	-0.0178069	-0.0131941	-0.010898
ENSMUSG00000024750	Zfand5	72.3133	65.191	75.82	70.1089	-0.0138287	-0.0153395	-0.0131891	-0.0142635
ENSMUSG00000005774	Rfx5	75.6448	82.2289	75.897	87.485	-0.0132197	-0.0121612	-0.0131758	-0.0114305
ENSMUSG00000041775	Mapk1ip1	97.4891	53.3291	75.9911	82.3209	-0.0102576	-0.0187515	-0.0131594	-0.0121476
ENSMUSG00000056153	Socs6	87.9131	88.1456	75.9943	96.7725	-0.0113749	-0.0113449	-0.0131589	-0.0103335
ENSMUSG00000034917	Tjp3	stable	179.625	76.0284	stable	-0.000614977	-0.00556715	-0.013153	-0.00125779
ENSMUSG00000074738	B930041F14Rik	stable	stable	76.0425	stable	-0.00196908	-0.00192383	-0.0131505	0.000279412
ENSMUSG00000087153	Gm6483	stable	51.0889	76.1078	94.3361	-0.00350449	-0.0195737	-0.0131393	-0.0106004
ENSMUSG00000049807	Arhgap23	56.633	100.127	76.1497	97.1923	-0.0176575	-0.00998736	-0.013132	-0.0102889
ENSMUSG00000032609	Klhdc8b	stable	stable	76.1933	133.351	0.0200815	0.0162847	-0.0131245	-0.00749902
ENSMUSG00000027620	Rbm39	stable	89.9934	76.1951	104.221	-0.00414878	-0.0111119	-0.0131242	-0.00959497
ENSMUSG00000087515	Gm13554	stable	112.139	76.219	stable	0.000316624	-0.00891749	-0.0131201	-6.54318e-05
ENSMUSG00000044030	Irf2bp1	59.5999	99.2127	76.3059	96.0619	-0.0167786	-0.0100794	-0.0131051	-0.01041
ENSMUSG00000053580	Tanc2	87.5892	114.084	76.3195	88.7811	-0.0114169	-0.00876551	-0.0131028	-0.0112637
ENSMUSG00000019878	Hsf2	102.042	125.176	76.3345	125.439	-0.0097999	-0.00798873	-0.0131002	-0.00797199
ENSMUSG00000031530	Dusp4	58.6682	79.9551	76.3561	62.0485	-0.017045	-0.012507	-0.0130965	-0.0161164
ENSMUSG00000020544	Cox11	stable	122.834	76.3832	92.4212	-0.000700282	-0.00814109	-0.0130919	-0.01082
ENSMUSG00000046169	Adamts6	92.6393	51.669	76.3855	118.19	-0.0107946	-0.019354	-0.0130915	-0.00846095
ENSMUSG00000085731	Gm16229	75.2731	142.419	76.4792	89.841	-0.013285	-0.00702153	-0.0130755	-0.0111308
ENSMUSG00000023087	Ccrn4l	60.2391	72.427	76.5207	120.254	-0.0166005	-0.013807	-0.0130684	-0.00831574
ENSMUSG00000036819	Jmjd4	60.0586	84.8822	76.5344	91.9612	-0.0166504	-0.011781	-0.013066	-0.0108742
ENSMUSG00000082476	Gm12242	stable	stable	76.5505	stable	0.00403421	0.0131695	-0.0130633	0.00564039
ENSMUSG00000087366	Junos	119.258	55.9651	76.5817	46.5579	-0.00838518	-0.0178683	-0.013058	-0.0214786
ENSMUSG00000007035	Msh5	stable	stable	76.5873	stable	0.0119402	-0.00500046	-0.013057	0.000127705
ENSMUSG00000054737	Zfp182	stable	81.7397	76.6909	74.1513	-0.00311211	-0.012234	-0.0130394	-0.0134859
ENSMUSG00000001065	Zfp276	58.2746	104.191	76.7447	92.3157	-0.0171601	-0.00959778	-0.0130302	-0.0108324
ENSMUSG00000021285	Ppp1r13b	84.2273	159.023	76.8052	110.301	-0.0118726	-0.00628839	-0.0130199	-0.0090661
ENSMUSG00000070461	9230112E08Rik	52.6989	53.405	76.8115	76.591	-0.0189757	-0.0187248	-0.0130189	-0.0130564
ENSMUSG00000003778	Brd8	83.8719	72.2686	76.839	116.663	-0.0119229	-0.0138373	-0.0130142	-0.00857173
ENSMUSG00000069892	9930111J21Rik2	84.6011	50.1147	76.8397	90.1607	-0.0118202	-0.0199542	-0.0130141	-0.0110913
ENSMUSG00000029438	Bcl7a	77.8542	156.484	76.8504	82.913	-0.0128445	-0.00639041	-0.0130123	-0.0120608
ENSMUSG00000031480	Thsd1	139.117	stable	76.8746	133.85	-0.00718818	-0.00325236	-0.0130082	-0.00747106
ENSMUSG00000036432	Siah2	66.5514	73.6322	76.8822	107.079	-0.015026	-0.013581	-0.0130069	-0.00933887
ENSMUSG00000032356	Rasgrf1	stable	stable	76.891	stable	0.00460209	-0.00291533	-0.0130054	0.0111015
ENSMUSG00000073434	Wdr90	158.944	stable	76.9403	stable	-0.00629153	-0.00515488	-0.0129971	0.00340096
ENSMUSG00000019944	Rhobtb1	118.239	124.76	76.9565	128.496	-0.00845742	-0.00801538	-0.0129944	-0.00778236
ENSMUSG00000057156	Homez	91.7617	67.9345	76.9841	stable	-0.0108978	-0.0147201	-0.0129897	-0.00363062
ENSMUSG00000040350	Trim7	stable	stable	76.9998	stable	-0.00278805	-0.00283966	-0.012987	0.0147825
ENSMUSG00000037995	Igsf9	176.765	81.1859	77.0728	164.919	-0.00565724	-0.0123174	-0.0129747	-0.00606357
ENSMUSG00000003526	Prodh	stable	175.368	77.0853	stable	0.0102119	-0.0057023	-0.0129726	0.0105141
ENSMUSG00000057101	Zfp180	94.5166	102.827	77.1172	80.6166	-0.0105802	-0.00972509	-0.0129673	-0.0124044
ENSMUSG00000026107	Nabp1	stable	100.666	77.145	97.0557	-0.00543998	-0.00993385	-0.0129626	-0.0103034
ENSMUSG00000038729	Akap2	116.88	stable	77.233	stable	-0.00855576	-0.00455031	-0.0129478	-0.00287543
ENSMUSG00000019338	Zfp687	84.6551	99.7425	77.2518	95.2552	-0.0118126	-0.0100258	-0.0129447	-0.0104981
ENSMUSG00000045664	Cdc42ep2	44.1717	60.1101	77.2578	102.804	-0.0226389	-0.0166361	-0.0129437	-0.00972722
ENSMUSG00000037940	Inpp4b	stable	stable	77.2838	72.4961	-0.00239139	-0.00093173	-0.0129393	-0.0137938
ENSMUSG00000085913	Gm15601	138.747	84.3802	77.3577	149.581	-0.00720738	-0.0118511	-0.012927	-0.00668536
ENSMUSG00000048621	Gm6377	141.417	90.7359	77.4802	96.2316	-0.00707129	-0.011021	-0.0129065	-0.0103916
ENSMUSG00000071661	Zbtb3	27.5504	45.0859	77.5074	62.2179	-0.0362971	-0.0221799	-0.012902	-0.0160725
ENSMUSG00000079036	Alkbh1	57.498	50.1205	77.5402	98.5028	-0.0173919	-0.0199519	-0.0128965	-0.010152
ENSMUSG00000018986	Slfn3	102.237	81.2733	77.5848	72.0716	-0.00978115	-0.0123042	-0.0128891	-0.0138751
ENSMUSG00000048329	Mfsd6l	stable	153.925	77.5992	stable	-0.00223947	-0.00649668	-0.0128867	-0.00197126
ENSMUSG00000045094	Arhgef37	110.68	stable	77.6127	148.579	-0.0090351	-0.000467303	-0.0128845	-0.00673045
ENSMUSG00000051149	Adnp	68.0528	61.1373	77.6413	80.6512	-0.0146945	-0.0163566	-0.0128797	-0.0123991
ENSMUSG00000086886	Gm15135	stable	59.1773	77.6809	82.1675	-0.0051204	-0.0168984	-0.0128732	-0.0121703
ENSMUSG00000029217	Tec	48.8588	51.6896	77.6961	95.3008	-0.0204671	-0.0193462	-0.0128707	-0.0104931
ENSMUSG00000024163	Mapk8ip3	98.858	74.5878	77.7447	100.415	-0.0101155	-0.013407	-0.0128626	-0.00995863
ENSMUSG00000104443	4932442E05Rik	79.9833	58.1997	77.7641	101.817	-0.0125026	-0.0171822	-0.0128594	-0.00982156
ENSMUSG00000027787	Nmd3	stable	98.5442	77.7731	90.5758	-0.00545978	-0.0101477	-0.0128579	-0.0110405
ENSMUSG00000024580	Grpel2	133.616	61.5855	77.8167	74.3779	-0.00748412	-0.0162376	-0.0128507	-0.0134449
ENSMUSG00000028944	Prkag2	stable	stable	77.8428	stable	-0.0014629	-0.005413	-0.0128464	-0.000140588
ENSMUSG00000030468	Siglecg	stable	stable	77.9032	stable	0.00544272	0.015416	-0.0128364	0.00542513
ENSMUSG00000007880	Arid1a	72.8606	116.682	77.9041	106.914	-0.0137248	-0.00857033	-0.0128363	-0.00935335
ENSMUSG00000070697	Utp3	136.788	74.5133	78.0619	87.1757	-0.00731059	-0.0134204	-0.0128104	-0.0114711
ENSMUSG00000050332	Amer1	121.011	110.496	78.0911	90.9526	-0.00826374	-0.00905007	-0.0128056	-0.0109947
ENSMUSG00000040761	Spen	58.6506	90.3713	78.0962	81.9324	-0.0170501	-0.0110655	-0.0128047	-0.0122052
ENSMUSG00000098905	Zfp953	89.3122	90.3442	78.1239	59.3922	-0.0111967	-0.0110688	-0.0128002	-0.0168372
ENSMUSG00000004455	Ppp1cc	stable	115.041	78.1623	113.99	-0.00328451	-0.00869253	-0.0127939	-0.00877267
ENSMUSG00000071652	Ints5	70.3606	71.1635	78.176	105.438	-0.0142125	-0.0140522	-0.0127916	-0.00948425
ENSMUSG00000030839	Sergef	98.3793	stable	78.2167	stable	-0.0101647	0.00592569	-0.012785	-0.00373203
ENSMUSG00000034997	Htr2a	stable	stable	78.2277	stable	-0.00392897	-0.00350082	-0.0127832	0.00244112
ENSMUSG00000054648	Zfp869	38.1826	41.7234	78.2617	42.8094	-0.02619	-0.0239674	-0.0127776	-0.0233594
ENSMUSG00000028717	Tal1	78.4128	126.566	78.2697	97.6267	-0.012753	-0.00790102	-0.0127763	-0.0102431
ENSMUSG00000097139	Gm26626	47.4106	stable	78.2808	68.9732	-0.0210923	-0.00381189	-0.0127745	-0.0144984
ENSMUSG00000040327	Cul9	stable	148.95	78.3063	stable	-0.00472948	-0.00671368	-0.0127704	-0.00347157
ENSMUSG00000035455	Fignl1	87.681	83.3902	78.3599	74.9194	-0.011405	-0.0119918	-0.0127616	-0.0133477
ENSMUSG00000030924	2610020H08Rik	stable	49.8386	78.4003	164.674	-0.000345265	-0.0200648	-0.0127551	-0.00607261
ENSMUSG00000081887	Gm12097	stable	stable	78.4225	135.342	-0.00278151	0.000303023	-0.0127514	-0.0073887
ENSMUSG00000079109	Pms2	stable	76.8282	78.4837	141.808	-0.00338037	-0.0130161	-0.0127415	-0.00705178
ENSMUSG00000040025	Ythdf2	64.1869	74.8127	78.5321	92.69	-0.0155795	-0.0133667	-0.0127337	-0.0107887
ENSMUSG00000091509	Gm17066	stable	83.9994	78.6607	120.545	-0.00224571	-0.0119048	-0.0127128	-0.00829569
ENSMUSG00000036461	Elf1	122.978	103.845	78.6657	129.983	-0.00813153	-0.00962976	-0.012712	-0.0076933
ENSMUSG00000015850	Adamtsl4	stable	stable	78.6725	57.257	0.00139436	0.00867393	-0.0127109	-0.0174651
ENSMUSG00000025730	Rab40c	78.8051	63.5732	78.701	53.6394	-0.0126895	-0.0157299	-0.0127063	-0.018643
ENSMUSG00000033083	Tbc1d4	stable	stable	78.7421	stable	0.00485634	-0.0028306	-0.0126997	-0.00293883
ENSMUSG00000035969	Rusc2	100.825	stable	78.7466	stable	-0.00991822	-0.00245017	-0.012699	-0.00464284
ENSMUSG00000036202	Rif1	stable	112.712	78.748	92.6691	-0.00309781	-0.00887215	-0.0126987	-0.0107911
ENSMUSG00000028920	Fbxo42	64.7927	93.9564	78.7612	94.4903	-0.0154338	-0.0106432	-0.0126966	-0.0105831
ENSMUSG00000087354	4930404I05Rik	stable	51.3983	78.769	77.5083	-0.00352146	-0.0194559	-0.0126954	-0.0129019
ENSMUSG00000090570	Gm17041	33.8095	48.7039	78.8982	60.0071	-0.0295775	-0.0205322	-0.0126746	-0.0166647
ENSMUSG00000042197	Zfp451	100.534	78.7897	78.9187	85.1759	-0.00994687	-0.012692	-0.0126713	-0.0117404
ENSMUSG00000026754	Golga1	stable	121.518	78.9217	stable	-0.00388896	-0.00822926	-0.0126708	-0.00452945
ENSMUSG00000039968	Rsbn1l	73.0895	68.4184	78.9253	100.306	-0.0136819	-0.014616	-0.0126702	-0.00996953
ENSMUSG00000066640	Fbxl18	93.2161	91.6994	78.9867	88.7435	-0.0107278	-0.0109052	-0.0126604	-0.0112684
ENSMUSG00000048439	Nupl2	130.692	stable	79.0065	stable	-0.00765155	-0.00540988	-0.0126572	-0.00282534
ENSMUSG00000085341	Gm15863	82.3904	stable	79.1054	stable	-0.0121373	-0.00534903	-0.0126414	-0.000434111
ENSMUSG00000085126	Gm12589	stable	stable	79.1059	stable	0.0123647	-0.00138467	-0.0126413	-0.00398727
ENSMUSG00000020032	Nuak1	56.7198	69.302	79.1071	stable	-0.0176305	-0.0144296	-0.0126411	0.0224295
ENSMUSG00000004508	Gab2	78.5079	103.946	79.1478	114.519	-0.0127376	-0.00962041	-0.0126346	-0.00873219
ENSMUSG00000037443	Cep85	152.045	stable	79.206	149.489	-0.00657698	-0.00479328	-0.0126253	-0.00668945
ENSMUSG00000052384	Nrros	62.3989	102.986	79.2377	106.08	-0.0160259	-0.00971005	-0.0126203	-0.00942683
ENSMUSG00000061603	Akap6	178.322	stable	79.2657	stable	-0.00560785	-0.00505882	-0.0126158	0.000345733
ENSMUSG00000057329	Bcl2	stable	stable	79.276	119.083	-0.00404239	-0.000666084	-0.0126142	-0.00839752
ENSMUSG00000038538	Ubn2	91.7328	74.2256	79.3429	104.287	-0.0109012	-0.0134724	-0.0126035	-0.00958889
ENSMUSG00000074802	Gas2l3	96.7986	79.7587	79.3559	99.9183	-0.0103307	-0.0125378	-0.0126015	-0.0100082
ENSMUSG00000027204	Fbn1	stable	stable	79.3781	123.826	0.00227833	3.35041e-05	-0.0125979	-0.00807588
ENSMUSG00000035164	Zc3h12c	117.599	116.135	79.3828	115.926	-0.00850346	-0.00861067	-0.0125972	-0.00862618
ENSMUSG00000042063	Zfp386	stable	59.5002	79.3904	65.9917	-0.00426717	-0.0168067	-0.012596	-0.0151534
ENSMUSG00000032883	Acsl3	168.992	stable	79.3994	175.175	-0.00591744	0.000102709	-0.0125946	-0.00570857
ENSMUSG00000052609	Plekhg3	42.4462	44.3489	79.4006	78.4957	-0.0235592	-0.0225485	-0.0125944	-0.0127396
ENSMUSG00000020541	Tom1l1	stable	163.396	79.4126	stable	0.000166263	-0.00612011	-0.0125925	-0.00476811
ENSMUSG00000097457	2310031A07Rik	159.419	78.4736	79.4423	67.4346	-0.00627276	-0.0127431	-0.0125878	-0.0148292
ENSMUSG00000044949	Ubtd2	stable	105.09	79.4576	stable	-0.00428128	-0.00951567	-0.0125853	-0.00534329
ENSMUSG00000071757	Zhx2	108.135	stable	79.4761	stable	-0.00924773	-0.0039177	-0.0125824	-0.00536809
ENSMUSG00000026605	Cenpf	86.5083	116.71	79.4863	stable	-0.0115596	-0.00856822	-0.0125808	0.00456853
ENSMUSG00000022864	D16Ertd472e	75.4272	67.7601	79.4933	61.0026	-0.0132578	-0.0147579	-0.0125797	-0.0163927
ENSMUSG00000098134	Rnf113a2	74.7628	71.175	79.5032	62.8087	-0.0133756	-0.0140499	-0.0125781	-0.0159214
ENSMUSG00000018930	Ccl4	stable	stable	79.555	stable	-0.00429324	-0.00281498	-0.0125699	-0.0055222
ENSMUSG00000002897	Il17ra	53.6774	74.4648	79.5677	102.627	-0.0186298	-0.0134292	-0.0125679	-0.00974404
ENSMUSG00000043467	Zbtb37	108.55	56.9252	79.6132	127.015	-0.00921237	-0.0175669	-0.0125607	-0.00787306
ENSMUSG00000082738	Gm15422	stable	179.624	79.636	stable	0.00233263	-0.00556719	-0.0125571	0.00188299
ENSMUSG00000027508	Pag1	56.1683	75.2383	79.7592	115.442	-0.0178036	-0.0132911	-0.0125377	-0.00866235
ENSMUSG00000040586	Ofd1	stable	stable	79.7737	stable	0.00477414	-0.00431649	-0.0125355	-0.0037856
ENSMUSG00000052125	F730043M19Rik	118.746	63.0562	79.7747	stable	-0.00842136	-0.0158589	-0.0125353	-0.00450137
ENSMUSG00000043923	Ccdc84	stable	120.53	79.8646	stable	0.0045833	-0.00829671	-0.0125212	-0.00295936
ENSMUSG00000040209	Zfp704	99.3066	158.259	79.9241	stable	-0.0100698	-0.00631877	-0.0125119	0.00129445
ENSMUSG00000079481	Nhsl2	179.763	stable	79.9298	167.724	-0.00556287	-0.000160664	-0.012511	-0.00596219
ENSMUSG00000028438	Kif24	67.9364	74.5457	79.9438	74.53	-0.0147197	-0.0134146	-0.0125088	-0.0134174
ENSMUSG00000026708	Cenpl	115.055	67.9613	80.0167	120.922	-0.00869146	-0.0147143	-0.0124974	-0.00826977
ENSMUSG00000020023	Tmcc3	127.927	100.902	80.0322	112.33	-0.00781698	-0.00991064	-0.012495	-0.00890234
ENSMUSG00000049504	Proser1	60.0393	96.7185	80.0354	97.4365	-0.0166558	-0.0103393	-0.0124945	-0.0102631
ENSMUSG00000038056	Kmt2c	98.6485	97.1181	80.1615	102.174	-0.010137	-0.0102967	-0.0124748	-0.00978723
ENSMUSG00000040570	Rundc3b	stable	134.374	80.2143	stable	0.00140995	-0.00744194	-0.0124666	-0.000459386
ENSMUSG00000036281	Snapc4	83.929	168.928	80.2545	61.6122	-0.0119148	-0.00591969	-0.0124604	-0.0162306
ENSMUSG00000039873	Neurl2	153.609	stable	80.2547	122.079	-0.00651003	-0.00430088	-0.0124603	-0.00819142
ENSMUSG00000028630	Dyrk2	68.5455	95.3226	80.2895	107.705	-0.0145889	-0.0104907	-0.0124549	-0.0092846
ENSMUSG00000039477	Tnrc18	75.8408	stable	80.3155	92.2302	-0.0131855	-0.00475496	-0.0124509	-0.0108424
ENSMUSG00000027739	Rab33b	stable	147.728	80.3591	171.902	-0.00444354	-0.00676922	-0.0124441	-0.00581727
ENSMUSG00000016087	Fli1	51.7107	84.1261	80.3599	83.629	-0.0193384	-0.0118869	-0.012444	-0.0119576
ENSMUSG00000060475	Wtap	115.982	164.297	80.4639	83.5925	-0.00862201	-0.00608655	-0.0124279	-0.0119628
ENSMUSG00000098573	Gm27232	109.317	138.203	80.5065	110.078	-0.00914774	-0.00723575	-0.0124214	-0.00908446
ENSMUSG00000036568	Gltscr1l	79.266	133.964	80.5116	96.2214	-0.0126157	-0.00746467	-0.0124206	-0.0103927
ENSMUSG00000041498	Kif14	105.677	stable	80.6035	121.799	-0.00946277	-0.00321583	-0.0124064	-0.00821027
ENSMUSG00000037474	Dtl	stable	stable	80.6242	80.166	-0.00134801	0.00177951	-0.0124032	-0.0124741
ENSMUSG00000034297	Med13	103.155	100.132	80.8136	114.58	-0.00969418	-0.0099868	-0.0123742	-0.00872754
ENSMUSG00000063286	Gm8995	135.898	65.6384	80.8449	101.808	-0.00735845	-0.015235	-0.0123694	-0.00982237
ENSMUSG00000091514	Gm17484	stable	stable	80.8884	160.654	-0.00157136	-4.18078e-05	-0.0123627	-0.00622455
ENSMUSG00000021720	Rnf180	112.78	161.739	80.8934	106.999	-0.0088668	-0.00618278	-0.0123619	-0.00934589
ENSMUSG00000035367	Rmi1	53.9281	58.459	80.8953	85.0337	-0.0185432	-0.017106	-0.0123617	-0.01176
ENSMUSG00000015468	Notch4	stable	stable	80.9235	45.3842	0.00396419	0.00850197	-0.0123574	-0.0220341
ENSMUSG00000032258	Lca5	53.2163	61.654	81.0099	82.6101	-0.0187912	-0.0162195	-0.0123442	-0.0121051
ENSMUSG00000052331	Ankrd44	stable	stable	81.0767	113.954	-0.000499755	-0.00392167	-0.012334	-0.00877547
ENSMUSG00000037172	E330009J07Rik	stable	stable	81.0993	stable	-0.00227393	-0.00354361	-0.0123306	-0.00212097
ENSMUSG00000027905	Ddx20	67.3673	57.8067	81.1861	103.385	-0.014844	-0.017299	-0.0123174	-0.00967261
ENSMUSG00000036995	Asap3	stable	123.784	81.2955	stable	-0.00226288	-0.00807858	-0.0123008	-0.00355264
ENSMUSG00000020709	Adap2	98.4718	80.6885	81.3258	104.285	-0.0101552	-0.0123933	-0.0122962	-0.00958912
ENSMUSG00000020063	Sirt1	95.8073	61.9198	81.3355	76.9916	-0.0104376	-0.0161499	-0.0122947	-0.0129884
ENSMUSG00000048106	4632415L05Rik	56.1144	62.486	81.3708	88.3897	-0.0178207	-0.0160036	-0.0122894	-0.0113135
ENSMUSG00000026743	Mllt10	101.011	76.5741	81.4095	105.331	-0.00989988	-0.0130592	-0.0122836	-0.00949385
ENSMUSG00000040433	Zbtb38	148.723	78.1353	81.4511	101.367	-0.00672389	-0.0127983	-0.0122773	-0.00986512
ENSMUSG00000039831	Arhgap29	stable	stable	81.4821	stable	-0.00375573	-0.00194506	-0.0122726	-0.00125771
ENSMUSG00000044847	Lsm11	80.2962	72.6758	81.4831	93.4658	-0.0124539	-0.0137597	-0.0122725	-0.0106991
ENSMUSG00000026637	Traf5	77.9799	55.5785	81.4914	101.699	-0.0128238	-0.0179926	-0.0122712	-0.00983298
ENSMUSG00000026646	Suv39h2	128.73	77.459	81.5357	65.9155	-0.00776821	-0.0129101	-0.0122646	-0.0151709
ENSMUSG00000045165	AI467606	45.7094	87.244	81.5376	98.1306	-0.0218773	-0.0114621	-0.0122643	-0.0101905
ENSMUSG00000024232	Bambi	61.0085	75.8961	81.629	71.7393	-0.0163912	-0.0131759	-0.0122505	-0.0139394
ENSMUSG00000032217	Rnf111	64.1402	72.1668	81.6637	90.516	-0.0155909	-0.0138568	-0.0122453	-0.0110478
ENSMUSG00000047193	Dync2h1	stable	stable	81.6728	99.1309	0.00242613	0.00082427	-0.012244	-0.0100877
ENSMUSG00000029638	Glcci1	164.106	178.665	81.7307	stable	-0.00609363	-0.00559706	-0.0122353	-0.00494197
ENSMUSG00000056260	Lrif1	stable	107.448	81.7681	77.7082	0.00262794	-0.00930684	-0.0122297	-0.0128687
ENSMUSG00000100131	Gm28439	stable	84.2064	81.7775	58.5716	-0.00248128	-0.0118756	-0.0122283	-0.0170731
ENSMUSG00000002486	Tchp	50.2866	92.0068	81.9319	stable	-0.019886	-0.0108688	-0.0122053	0.000106674
ENSMUSG00000070565	Rasal2	101.965	95.9423	81.9443	142.221	-0.00980732	-0.0104229	-0.0122034	-0.00703132
ENSMUSG00000037572	Wdhd1	75.755	99.2056	81.9534	stable	-0.0132004	-0.0100801	-0.0122021	-0.000819595
ENSMUSG00000091993	B930036N10Rik	53.1145	38.2999	81.9558	32.093	-0.0188273	-0.0261097	-0.0122017	-0.0311594
ENSMUSG00000023852	Chd1	125.764	106.354	81.9604	124.799	-0.00795139	-0.00940258	-0.012201	-0.0080129
ENSMUSG00000042759	Apobr	stable	stable	82.0044	174.112	-0.00194451	-0.00342339	-0.0121945	-0.00574343
ENSMUSG00000040616	Tmem51	65.4969	130.471	82.0194	105.445	-0.0152679	-0.00766452	-0.0121922	-0.00948365
ENSMUSG00000040034	Nup43	143.808	91.1471	82.0237	147.865	-0.0069537	-0.0109713	-0.0121916	-0.00676295
ENSMUSG00000058755	Osm	46.564	stable	82.0422	stable	-0.0214758	-0.00486429	-0.0121889	-0.00274421
ENSMUSG00000020455	Trim11	92.1109	93.4117	82.0586	125.046	-0.0108565	-0.0107053	-0.0121864	-0.00799704
ENSMUSG00000082530	Gm12168	159.563	stable	82.0659	stable	-0.00626711	-0.00461238	-0.0121853	-0.00417239
ENSMUSG00000101013	A630072M18Rik	119.302	81.0323	82.1247	stable	-0.00838209	-0.0123408	-0.0121766	-0.00465302
ENSMUSG00000067203	H2-K2	84.5005	57.9417	82.1264	84.9399	-0.0118343	-0.0172587	-0.0121763	-0.011773
ENSMUSG00000048280	Zfp738	58.448	44.8833	82.1308	39.8135	-0.0171092	-0.02228	-0.0121757	-0.0251171
ENSMUSG00000000732	Icosl	54.481	72.4641	82.1678	112.298	-0.018355	-0.0137999	-0.0121702	-0.00890491
ENSMUSG00000030213	Atf7ip	59.1061	71.281	82.1722	128.497	-0.0169187	-0.014029	-0.0121696	-0.00778225
ENSMUSG00000020184	Mdm2	stable	107.63	82.2572	105.724	-0.00523685	-0.00929105	-0.012157	-0.00945863
ENSMUSG00000034216	Vps18	44.2068	63.7732	82.2982	79.2478	-0.022621	-0.0156806	-0.0121509	-0.0126187
ENSMUSG00000005370	Msh6	71.0551	55.9157	82.3325	95.1234	-0.0140736	-0.017884	-0.0121459	-0.0105127
ENSMUSG00000089945	Pakap	161.384	stable	82.3811	175.944	-0.00619641	-0.00289042	-0.0121387	-0.00568362
ENSMUSG00000061411	Nol4l	60.762	134.194	82.3889	110.524	-0.0164577	-0.0074519	-0.0121376	-0.00904782
ENSMUSG00000029173	Sepsecs	141.083	89.3857	82.399	stable	-0.00708801	-0.0111875	-0.0121361	-0.00265465
ENSMUSG00000036661	Dennd3	86.5161	stable	82.6052	stable	-0.0115585	-0.00155567	-0.0121058	-0.00365279
ENSMUSG00000018541	Cwc25	97.8925	114.216	82.6356	120.375	-0.0102153	-0.00875533	-0.0121013	-0.00830735
ENSMUSG00000062743	Zfp677	92.4184	31.4707	82.6647	36.7933	-0.0108204	-0.0317756	-0.0120971	-0.0271788
ENSMUSG00000078676	Casc3	68.9135	79.2251	82.7185	90.4705	-0.0145109	-0.0126223	-0.0120892	-0.0110533
ENSMUSG00000039756	Dnttip2	164.65	81.3523	82.7393	95.8606	-0.00607351	-0.0122922	-0.0120862	-0.0104318
ENSMUSG00000085012	Gm15492	55.7929	70.0637	82.7931	56.3718	-0.0179234	-0.0142727	-0.0120783	-0.0177394
ENSMUSG00000032841	Prr5l	59.9384	63.9903	82.8588	87.8538	-0.0166838	-0.0156274	-0.0120687	-0.0113826
ENSMUSG00000033014	Trim33	87.1385	93.9111	82.9079	132.127	-0.011476	-0.0106484	-0.0120616	-0.00756849
ENSMUSG00000019907	Ppp1r12a	stable	118.605	82.9319	124.837	-0.00415548	-0.00843136	-0.0120581	-0.00801046
ENSMUSG00000059273	Zc3h4	99.5135	stable	82.9457	115.883	-0.0100489	-0.00403122	-0.0120561	-0.00862941
ENSMUSG00000056144	Trim34a	135.695	86.9982	82.9605	89.1283	-0.00736948	-0.0114945	-0.0120539	-0.0112198
ENSMUSG00000029009	Mthfr	78.9694	90.9464	83.0452	110.941	-0.0126631	-0.0109955	-0.0120416	-0.00901379
ENSMUSG00000053390	Zfp952	171.596	93.0024	83.0661	125.043	-0.00582763	-0.0107524	-0.0120386	-0.00799722
ENSMUSG00000069678	Pcgf1	70.4126	102.773	83.1084	144.003	-0.014202	-0.00973022	-0.0120325	-0.00694431
ENSMUSG00000044066	Cep68	81.0248	85.7832	83.2036	stable	-0.0123419	-0.0116573	-0.0120187	-0.00499025
ENSMUSG00000045282	Tmem86b	stable	90.3049	83.3066	139.451	-0.00294171	-0.0110736	-0.0120039	-0.007171
ENSMUSG00000056602	Fry	117.364	stable	83.3333	stable	-0.00852048	-0.00375268	-0.012	-0.00402185
ENSMUSG00000031200	Mtcp1	stable	118.251	83.345	stable	0.00211882	-0.00845661	-0.0119983	-0.00296227
ENSMUSG00000039253	Fn3krp	stable	118.683	83.3864	114.277	-0.00225845	-0.00842581	-0.0119924	-0.00875066
ENSMUSG00000038126	Mphosph9	116.51	86.4212	83.4249	stable	-0.00858294	-0.0115712	-0.0119868	0.0026845
ENSMUSG00000090942	F830016B08Rik	stable	72.0606	83.4697	93.8038	-0.00555361	-0.0138772	-0.0119804	-0.0106606
ENSMUSG00000093862	Gm5117	stable	69.1227	83.671	106.625	0.0133926	-0.014467	-0.0119516	-0.00937866
ENSMUSG00000023764	Sfi1	77.5017	67.903	83.7883	112.158	-0.0129029	-0.0147269	-0.0119348	-0.00891596
ENSMUSG00000041649	Klf8	stable	161.513	83.86	131.135	-0.0034468	-0.00619144	-0.0119246	-0.00762575
ENSMUSG00000024081	Cebpz	stable	82.8895	83.9131	stable	-0.00398177	-0.0120643	-0.0119171	-0.00476268
ENSMUSG00000028850	Gpatch3	54.5618	77.4688	83.9272	87.7881	-0.0183278	-0.0129084	-0.0119151	-0.0113911
ENSMUSG00000029422	Rsrc2	stable	67.9161	84.0622	80.3077	-0.00552526	-0.014724	-0.011896	-0.0124521
ENSMUSG00000026565	Pou2f1	71.5513	152.634	84.0908	stable	-0.013976	-0.00655163	-0.0118919	-0.00488209
ENSMUSG00000025645	Ccdc51	53.1032	48.0854	84.1383	84.5857	-0.0188313	-0.0207963	-0.0118852	-0.0118223
ENSMUSG00000050592	Fam78a	46.4073	stable	84.1983	54.2007	-0.0215483	0.000193183	-0.0118767	-0.01845
ENSMUSG00000026987	Baz2b	127.252	115.213	84.2477	106.078	-0.00785841	-0.00867956	-0.0118698	-0.00942702
ENSMUSG00000090394	4930523C07Rik	93.8742	87.9692	84.3072	170.729	-0.0106526	-0.0113676	-0.0118614	-0.00585723
ENSMUSG00000021519	Mterf3	131.084	162.886	84.3594	83.6457	-0.0076287	-0.00613927	-0.011854	-0.0119552
ENSMUSG00000049717	Lig4	stable	109.405	84.3988	85.0558	-0.00388189	-0.00914032	-0.0118485	-0.011757
ENSMUSG00000056459	Zbtb25	59.8723	54.889	84.4648	81.5282	-0.0167022	-0.0182186	-0.0118393	-0.0122657
ENSMUSG00000051220	Ercc6l	152.479	82.5208	84.4695	156.954	-0.00655828	-0.0121181	-0.0118386	-0.00637129
ENSMUSG00000049305	Ccdc71	62.4915	66.4046	84.4754	77.5764	-0.0160022	-0.0150592	-0.0118378	-0.0128905
ENSMUSG00000029068	Ccnl2	99.4865	63.7031	84.5163	113.872	-0.0100516	-0.0156978	-0.011832	-0.00878182
ENSMUSG00000024483	Ankhd1	87.027	70.0268	84.5385	100.503	-0.0114907	-0.0142802	-0.0118289	-0.00994997
ENSMUSG00000078317	F8a	56.3605	103.108	84.5819	112.292	-0.0177429	-0.0096986	-0.0118229	-0.00890532
ENSMUSG00000031578	Mak16	stable	155.023	84.5967	stable	-0.00086429	-0.00645065	-0.0118208	-0.00429297
ENSMUSG00000024831	Ighmbp2	70.2548	95.8847	84.6348	81.3556	-0.0142339	-0.0104292	-0.0118155	-0.0122917
ENSMUSG00000037791	Phf12	62.634	92.0773	84.6431	96.871	-0.0159658	-0.0108604	-0.0118143	-0.010323
ENSMUSG00000023980	Taf8	95.9264	157.357	84.6777	88.5997	-0.0104247	-0.00635499	-0.0118095	-0.0112867
ENSMUSG00000037075	Rnf139	160.604	140.697	84.6919	107.449	-0.00622651	-0.00710748	-0.0118075	-0.0093067
ENSMUSG00000058427	Cxcl2	stable	stable	84.7213	stable	-0.00480352	0.00224273	-0.0118034	-0.000407469
ENSMUSG00000032633	Flcn	66.4813	stable	84.7365	85.263	-0.0150418	-0.00387996	-0.0118013	-0.0117284
ENSMUSG00000030166	Rad52	61.5358	72.2872	84.7828	69.9806	-0.0162507	-0.0138337	-0.0117948	-0.0142897
ENSMUSG00000083258	Gm5939	94.9558	121.971	84.7858	69.9946	-0.0105312	-0.00819866	-0.0117944	-0.0142868
ENSMUSG00000026358	Rgs1	51.9706	44.9326	84.798	stable	-0.0192416	-0.0222556	-0.0117927	-0.0029821
ENSMUSG00000081865	Gm15484	stable	90.9143	84.8381	stable	0.00682916	-0.0109994	-0.0117872	0.00392942
ENSMUSG00000043432	Leng9	93.235	82.3072	84.8473	119.877	-0.0107256	-0.0121496	-0.0117859	-0.0083419
ENSMUSG00000027326	Casc5	stable	90.5754	85.0186	stable	-0.00555041	-0.0110405	-0.0117621	-0.00283307
ENSMUSG00000027242	Wdr76	107.594	63.9798	85.0271	stable	-0.00929416	-0.0156299	-0.011761	-0.00157809
ENSMUSG00000027551	Zfp64	85.3269	163.142	85.0959	130.628	-0.0117196	-0.00612963	-0.0117514	-0.0076553
ENSMUSG00000059708	Akap17b	118.301	57.4983	85.1995	90.4479	-0.00845302	-0.0173918	-0.0117372	-0.0110561
ENSMUSG00000029439	Sfswap	71.9563	127.878	85.2117	121.644	-0.0138973	-0.00781994	-0.0117355	-0.00822073
ENSMUSG00000082336	Gm8401	48.0859	92.5236	85.2266	109.362	-0.0207961	-0.010808	-0.0117334	-0.00914399
ENSMUSG00000025722	Wdr73	114.33	168.801	85.2729	stable	-0.00874658	-0.00592415	-0.0117271	-0.00542682
ENSMUSG00000036864	Proser3	64.3216	stable	85.3388	96.0119	-0.0155469	-0.000411501	-0.011718	-0.0104154
ENSMUSG00000015711	Prune	60.0777	114.068	85.3591	154.428	-0.0166451	-0.00876671	-0.0117152	-0.00647551
ENSMUSG00000032846	Zswim6	50.5834	78.134	85.3895	98.1315	-0.0197693	-0.0127985	-0.011711	-0.0101904
ENSMUSG00000048911	Rnf24	82.1898	129.902	85.4441	96.9514	-0.012167	-0.00769812	-0.0117036	-0.0103144
ENSMUSG00000038692	Hoxb4	101.583	stable	85.4497	stable	-0.00984417	-0.00439132	-0.0117028	-0.00470782
ENSMUSG00000049184	Purg	stable	stable	85.4524	53.2742	-0.00549426	0.00212212	-0.0117024	-0.0187708
ENSMUSG00000036989	Trim3	121.429	stable	85.4633	147.456	-0.00823528	-0.00426966	-0.0117009	-0.00678169
ENSMUSG00000027939	Nup210l	stable	68.9102	85.5331	95.3574	-0.0055536	-0.0145116	-0.0116914	-0.0104869
ENSMUSG00000034438	Gbp8	stable	94.2116	85.681	stable	-0.00499934	-0.0106144	-0.0116712	-0.00486106
ENSMUSG00000038742	Angptl6	stable	stable	85.683	stable	-0.0052737	-0.00360407	-0.0116709	-0.00507265
ENSMUSG00000050605	Zfp61	42.9539	41.6758	85.6858	72.0655	-0.0232808	-0.0239948	-0.0116705	-0.0138763
ENSMUSG00000039782	Cpeb2	141.146	108.701	85.6998	130.595	-0.00708484	-0.00919953	-0.0116686	-0.00765729
ENSMUSG00000083512	Gm12749	stable	stable	85.7114	stable	0.00114034	-0.00130053	-0.0116671	-0.00496151
ENSMUSG00000086013	Gm15706	stable	stable	85.7114	stable	0.00494205	0.000152512	-0.0116671	0.00398312
ENSMUSG00000015305	Sash1	71.5652	101.809	85.7892	105.581	-0.0139733	-0.00982232	-0.0116565	-0.00947136
ENSMUSG00000036225	Kctd1	74.5507	107.304	85.8238	166.92	-0.0134137	-0.0093193	-0.0116518	-0.00599088
ENSMUSG00000028580	Pum1	104.343	108.152	85.8501	142.924	-0.00958374	-0.00924628	-0.0116482	-0.00699672
ENSMUSG00000021786	Oxsm	133.193	148.255	85.873	122.337	-0.0075079	-0.00674515	-0.0116451	-0.00817412
ENSMUSG00000026546	Cfap45	stable	stable	85.8744	130.521	-0.00425274	0.00427364	-0.0116449	-0.00766163
ENSMUSG00000045636	Mtus1	stable	160.13	85.9749	140.185	-0.0053581	-0.00624494	-0.0116313	-0.00713343
ENSMUSG00000036928	Stag3	stable	73.8595	86.0577	140.438	5.54581e-05	-0.0135392	-0.0116201	-0.00712057
ENSMUSG00000023994	Nfya	87.2615	100.255	86.0612	115.137	-0.0114598	-0.00997455	-0.0116196	-0.00868528
ENSMUSG00000035572	Dcaf10	136.282	90.1719	86.1005	145.333	-0.00733774	-0.0110899	-0.0116143	-0.00688076
ENSMUSG00000079470	Utp14b	50.1119	55.3549	86.2986	35.3366	-0.0199553	-0.0180652	-0.0115877	-0.0282993
ENSMUSG00000062098	Btbd3	62.4594	69.7756	86.322	109.672	-0.0160104	-0.0143316	-0.0115845	-0.00911814
ENSMUSG00000085977	Gm5970	115.457	46.4534	86.4377	99.2063	-0.00866125	-0.0215269	-0.011569	-0.01008
ENSMUSG00000029670	Ing3	178.207	129.601	86.4545	125.752	-0.00561145	-0.00771597	-0.0115668	-0.00795219
ENSMUSG00000020614	Fam20a	stable	stable	86.48	stable	-0.00287007	0.00233241	-0.0115634	-0.000374449
ENSMUSG00000037369	Kdm6a	113.024	104.166	86.4943	93.89	-0.00884769	-0.00960006	-0.0115615	-0.0106508
ENSMUSG00000096401	Gm21811	stable	50.4565	86.5117	stable	0.0113436	-0.019819	-0.0115591	-0.00517958
ENSMUSG00000031714	Gab1	54.9894	48.7687	86.5467	68.1611	-0.0181853	-0.0205049	-0.0115545	-0.0146711
ENSMUSG00000083736	Gm6039	stable	stable	86.6027	stable	8.32554e-05	-0.00133532	-0.011547	0.00105931
ENSMUSG00000022353	Mtss1	55.1007	84.2935	86.6114	113.804	-0.0181486	-0.0118633	-0.0115458	-0.00878704
ENSMUSG00000086237	Gm15591	73.1287	115.72	86.7168	41.4777	-0.0136745	-0.00864154	-0.0115318	-0.0241093
ENSMUSG00000025782	Taf3	75.04	137.146	86.8034	131.378	-0.0133262	-0.0072915	-0.0115203	-0.00761162
ENSMUSG00000028688	Toe1	82.1062	103.068	86.8548	97.0674	-0.0121794	-0.00970233	-0.0115135	-0.0103021
ENSMUSG00000055204	Ankrd17	100.564	104.688	86.8642	105.538	-0.00994392	-0.00955218	-0.0115122	-0.00947522
ENSMUSG00000034751	Mast4	148.259	stable	87.0685	149.27	-0.00674496	-0.00525171	-0.0114852	-0.00669928
ENSMUSG00000025323	Sp4	95.8976	80.9301	87.1047	101.172	-0.0104278	-0.0123563	-0.0114804	-0.00988415
ENSMUSG00000064030	Wibg	69.5884	84.6394	87.114	85.4193	-0.0143702	-0.0118148	-0.0114792	-0.011707
ENSMUSG00000034820	Cpsf7	84.9669	128.106	87.2241	113.643	-0.0117693	-0.00780602	-0.0114647	-0.00879952
ENSMUSG00000035168	Tanc1	76.2306	126.046	87.2567	113.669	-0.0131181	-0.00793359	-0.0114604	-0.0087975
ENSMUSG00000098912	1500004A13Rik	stable	stable	87.2582	161.837	-0.00327244	-0.00367956	-0.0114602	-0.00617906
ENSMUSG00000037674	Rfx7	stable	stable	87.3158	108.381	-0.00483462	-0.00450205	-0.0114527	-0.00922673
ENSMUSG00000049106	Dcaf5	77.8415	86.0702	87.3781	106.809	-0.0128466	-0.0116184	-0.0114445	-0.00936247
ENSMUSG00000099760	Gm28800	103.886	36.9332	87.3892	stable	-0.00962595	-0.0270759	-0.0114431	-0.00484716
ENSMUSG00000032000	Birc3	85.0139	82.5687	87.4357	152.475	-0.0117628	-0.0121111	-0.011437	-0.00655844
ENSMUSG00000015597	Zfp318	86.5533	53.7069	87.4921	135.788	-0.0115536	-0.0186196	-0.0114296	-0.0073644
ENSMUSG00000021179	Nrde2	66.198	89.4786	87.5041	92.9086	-0.0151062	-0.0111759	-0.011428	-0.0107633
ENSMUSG00000039456	Morc3	stable	122.902	87.5141	137.282	-0.00390614	-0.00813655	-0.0114267	-0.0072843
ENSMUSG00000025271	Pfkfb1	stable	stable	87.527	stable	0.00394198	-0.00262374	-0.011425	-0.000855618
ENSMUSG00000036553	Sh3tc1	49.963	156.863	87.5517	stable	-0.0200148	-0.00637497	-0.0114218	-0.00504771
ENSMUSG00000027956	Tmem144	stable	157.924	87.5881	stable	0.00358071	-0.00633215	-0.0114171	0.00506318
ENSMUSG00000037697	Ddhd1	116.924	120.762	87.6933	93.3383	-0.00855256	-0.00828077	-0.0114034	-0.0107137
ENSMUSG00000061371	Zfp873	50.7378	112.331	87.7731	108.364	-0.0197092	-0.00890227	-0.011393	-0.00922815
ENSMUSG00000036572	Upf3b	stable	83.7125	87.8443	stable	0.0121183	-0.0119456	-0.0113838	-0.00114433
ENSMUSG00000041417	Pik3r1	125.241	120.701	87.8533	136.721	-0.00798458	-0.0082849	-0.0113826	-0.00731415
ENSMUSG00000023066	Rttn	164.256	stable	87.879	120.132	-0.00608804	-0.00359819	-0.0113793	-0.0083242
ENSMUSG00000024985	Tcf7l2	100.338	stable	87.977	169.898	-0.00996636	5.74146e-05	-0.0113666	-0.00588588
ENSMUSG00000038042	Ptpdc1	stable	stable	87.9912	stable	0.0166288	-0.00222223	-0.0113648	0.000730933
ENSMUSG00000002068	Ccne1	stable	stable	88.0066	stable	-0.00161172	-0.00308451	-0.0113628	-0.00481396
ENSMUSG00000051224	Tceanc	stable	100.413	88.0572	stable	0.0049311	-0.00995892	-0.0113562	-0.00274933
ENSMUSG00000067916	Gm13139	stable	103.661	88.1269	stable	0.0018538	-0.00964681	-0.0113473	0.000413412
ENSMUSG00000038611	Phrf1	58.266	82.6202	88.1394	95.1083	-0.0171627	-0.0121036	-0.0113457	-0.0105143
ENSMUSG00000097560	Gm26904	100.708	stable	88.1877	116.199	-0.00992971	-0.00494245	-0.0113394	-0.00860595
ENSMUSG00000051379	Flrt3	75.6774	66.4995	88.2839	89.103	-0.013214	-0.0150377	-0.0113271	-0.011223
ENSMUSG00000047821	Trim16	68.8683	88.9406	88.2947	157.765	-0.0145205	-0.0112435	-0.0113257	-0.00633854
ENSMUSG00000025450	Gm9752	47.0668	140.758	88.4335	stable	-0.0212464	-0.0071044	-0.0113079	-0.00223197
ENSMUSG00000099843	Gm7160	122.172	79.1912	88.45	102.123	-0.00818515	-0.0126277	-0.0113058	-0.00979216
ENSMUSG00000033209	Ttc28	stable	stable	88.4846	stable	-0.000140057	-0.00310622	-0.0113014	-0.0032891
ENSMUSG00000038046	Rnmtl1	57.9287	96.108	88.4989	49.6255	-0.0172626	-0.010405	-0.0112996	-0.0201509
ENSMUSG00000032688	Malt1	stable	104.586	88.5057	117.496	-0.00553894	-0.00956151	-0.0112987	-0.00851093
ENSMUSG00000102559	Gm37570	70.3848	stable	88.5079	94.0447	-0.0142076	-5.13551e-05	-0.0112984	-0.0106332
ENSMUSG00000034792	Gna15	stable	stable	88.5657	162.586	-0.00540634	-0.00281471	-0.0112911	-0.00615059
ENSMUSG00000020692	Nle1	stable	121.483	88.6197	127.793	-0.00156196	-0.00823158	-0.0112842	-0.00782515
ENSMUSG00000029149	Krtcap3	40.7421	45.7176	88.6953	stable	-0.0245447	-0.0218734	-0.0112746	-0.000544535
ENSMUSG00000021796	Bmpr1a	stable	60.4329	88.7355	stable	0.0039605	-0.0165473	-0.0112694	-0.00453147
ENSMUSG00000063281	Zfp35	82.0078	72.9308	88.7852	90.0312	-0.012194	-0.0137116	-0.0112631	-0.0111073
ENSMUSG00000051890	Klhdc1	stable	126.148	88.8149	76.7113	-0.00271204	-0.00792722	-0.0112594	-0.0130359
ENSMUSG00000027582	Zgpat	81.3169	70.4756	88.8399	88.8043	-0.0122976	-0.0141893	-0.0112562	-0.0112607
ENSMUSG00000024795	Kif20b	stable	57.8224	88.863	137.581	-0.00168535	-0.0172943	-0.0112533	-0.00726846
ENSMUSG00000039086	Ss18l1	112.951	66.1647	88.9204	107.48	-0.00885342	-0.0151138	-0.011246	-0.00930406
ENSMUSG00000054611	Kdm2a	74.958	74.0427	88.9392	94.5566	-0.0133408	-0.0135057	-0.0112436	-0.0105757
ENSMUSG00000046909	Tefm	147.377	91.4511	88.9723	111.967	-0.00678534	-0.0109348	-0.0112395	-0.0089312
ENSMUSG00000027628	Aar2	79.3421	161.5	89.1281	131.908	-0.0126037	-0.00619194	-0.0112198	-0.00758102
ENSMUSG00000041297	Cdk13	107.596	103.537	89.1306	111.101	-0.009294	-0.00965837	-0.0112195	-0.00900084
ENSMUSG00000037395	Rcor3	112.279	stable	89.2008	136.621	-0.00890638	-0.00501137	-0.0112107	-0.00731954
ENSMUSG00000025241	Fyco1	130.677	75.5269	89.2998	125.19	-0.00765248	-0.0132403	-0.0111982	-0.00798788
ENSMUSG00000097572	Gm26797	stable	stable	89.3794	stable	-0.00298854	-0.00485022	-0.0111883	-0.00532721
ENSMUSG00000030322	Mbd4	78.8866	50.2108	89.4368	97.1778	-0.0126764	-0.019916	-0.0111811	-0.0102904
ENSMUSG00000064341	mt-Nd1	stable	171.257	89.5416	82.3346	-0.0045907	-0.00583916	-0.011168	-0.0121456
ENSMUSG00000027881	Prpf38b	stable	90.4908	89.5704	123.397	-0.00519131	-0.0110508	-0.0111644	-0.0081039
ENSMUSG00000069089	Cdk7	stable	101.744	89.5929	177.76	-0.0018182	-0.00982858	-0.0111616	-0.00562557
ENSMUSG00000045751	Mms22l	stable	stable	89.6334	166.133	-0.00195165	-0.00311861	-0.0111566	-0.00601928
ENSMUSG00000031758	Cdyl2	161.751	stable	89.6417	stable	-0.00618232	-0.00390923	-0.0111555	-0.00549549
ENSMUSG00000022952	Runx1	66.6771	128.371	89.6546	97.4105	-0.0149977	-0.00778993	-0.0111539	-0.0102658
ENSMUSG00000045251	Zfp688	47.9024	stable	89.6752	90.706	-0.0208758	-0.00355397	-0.0111514	-0.0110246
ENSMUSG00000019992	Mtfr2	stable	stable	89.7782	141.536	-0.00121392	-0.00255033	-0.0111386	-0.00706534
ENSMUSG00000054115	Skp2	stable	91.7654	89.7849	149.004	-0.00495363	-0.0108973	-0.0111377	-0.00671124
ENSMUSG00000084799	Ino80dos	146.113	stable	89.8336	79.2785	-0.00684403	0.00555604	-0.0111317	-0.0126138
ENSMUSG00000024457	Trim26	145.911	172.788	89.8957	133.989	-0.00685351	-0.00578744	-0.011124	-0.00746328
ENSMUSG00000033055	Ankrd54	62.0896	78.1972	89.9055	121.519	-0.0161058	-0.0127882	-0.0111228	-0.00822918
ENSMUSG00000027878	Notch2	87.6575	121.366	89.9926	105.9	-0.011408	-0.00823957	-0.011112	-0.00944288
ENSMUSG00000033705	Stard9	86.563	57.8885	90.0058	132.973	-0.0115523	-0.0172746	-0.0111104	-0.00752035
ENSMUSG00000028248	Pnisr	108.849	50.3894	90.0144	172.847	-0.00918705	-0.0198454	-0.0111093	-0.00578546
ENSMUSG00000032783	Troap	71.3421	137.257	90.0506	175.941	-0.014017	-0.00728559	-0.0111049	-0.00568374
ENSMUSG00000083139	Gm12418	171.99	65.0278	90.0565	118.19	-0.0058143	-0.015378	-0.0111041	-0.00846093
ENSMUSG00000042579	4632404H12Rik	stable	stable	90.0567	57.059	0.0025695	-0.00374545	-0.0111041	-0.0175257
ENSMUSG00000102861	Gm37637	stable	162.003	90.0572	stable	-0.00319277	-0.00617273	-0.0111041	-0.00496149
ENSMUSG00000001588	Acap1	stable	stable	90.1112	126.441	-0.00108884	0.00224571	-0.0110974	-0.00790884
ENSMUSG00000074873	AI606181	stable	112.519	90.1199	94.7628	-0.00537615	-0.00888738	-0.0110963	-0.0105527
ENSMUSG00000046982	Tshz1	83.586	130.647	90.3249	173.195	-0.0119637	-0.00765423	-0.0110711	-0.00577384
ENSMUSG00000039781	Cep131	54.0789	stable	90.3289	stable	-0.0184915	-0.00321288	-0.0110707	-0.00330648
ENSMUSG00000030966	Trim21	131.824	122.509	90.4333	139.083	-0.00758587	-0.00816266	-0.0110579	-0.00718996
ENSMUSG00000090246	Gm17017	63.6793	57.4688	90.5621	102.163	-0.0157037	-0.0174007	-0.0110422	-0.00978827
ENSMUSG00000037795	N4bp2	stable	stable	90.6852	stable	-0.00209884	0.00396126	-0.0110272	-0.00434722
ENSMUSG00000041849	Card6	56.3393	69.8031	90.7428	65.1775	-0.0177496	-0.014326	-0.0110202	-0.0153427
ENSMUSG00000038271	Iffo1	148.916	128.131	90.8133	67.49	-0.00671521	-0.00780454	-0.0110116	-0.014817
ENSMUSG00000020696	Rffl	102.021	71.537	90.8305	106.269	-0.00980186	-0.0139788	-0.0110095	-0.00941009
ENSMUSG00000035673	Sbno2	95.337	stable	90.8668	111.43	-0.0104891	-0.00397182	-0.0110051	-0.00897426
ENSMUSG00000000489	Pdgfb	40.9083	64.3466	90.8814	stable	-0.0244449	-0.0155408	-0.0110034	-0.00540213
ENSMUSG00000022119	Rbm26	stable	105.261	90.8896	stable	-0.00383434	-0.00950021	-0.0110024	-0.00456096
ENSMUSG00000022521	Crebbp	75.8689	128.512	90.9305	125.898	-0.0131806	-0.00778139	-0.0109974	-0.00794291
ENSMUSG00000004113	Cacna1b	138.23	162.461	91.0153	53.0721	-0.0072343	-0.00615532	-0.0109872	-0.0188423
ENSMUSG00000039738	Slx4	70.7376	89.0658	91.0372	92.9858	-0.0141367	-0.0112277	-0.0109845	-0.0107543
ENSMUSG00000095306	Gm21807	114.667	stable	91.1063	stable	-0.00872093	-0.00119566	-0.0109762	-0.00526819
ENSMUSG00000041037	Irgq	52.9068	53.2931	91.1826	79.5511	-0.0189012	-0.0187642	-0.010967	-0.0125705
ENSMUSG00000020439	Smtn	141.32	stable	91.2132	stable	-0.00707613	-0.00348121	-0.0109633	0.000633457
ENSMUSG00000024283	Wac	105.535	90.138	91.2481	130.725	-0.00947549	-0.0110941	-0.0109591	-0.00764963
ENSMUSG00000028016	Ints12	78.5274	71.3496	91.2703	128.877	-0.0127344	-0.0140155	-0.0109565	-0.00775934
ENSMUSG00000040857	Erf	55.2287	99.4574	91.2807	61.8492	-0.0181065	-0.0100546	-0.0109552	-0.0161684
ENSMUSG00000053286	Trmt1l	127.07	161.277	91.294	97.0394	-0.00786967	-0.00620051	-0.0109536	-0.0103051
ENSMUSG00000025209	Peo1	48.5036	56.2974	91.2947	178.864	-0.020617	-0.0177628	-0.0109535	-0.00559084
ENSMUSG00000030753	Prkrir	175.912	101.773	91.3071	stable	-0.00568467	-0.00982576	-0.010952	-0.00527934
ENSMUSG00000047414	Flrt2	136.595	158.772	91.416	155.638	-0.00732093	-0.00629833	-0.010939	-0.00642517
ENSMUSG00000054814	Usp46	stable	stable	91.4476	stable	0.00402568	0.000998314	-0.0109352	-0.00260285
ENSMUSG00000029684	Wasl	99.1771	118.817	91.4622	85.8911	-0.010083	-0.00841627	-0.0109335	-0.0116426
ENSMUSG00000031642	Sh3rf1	stable	stable	91.4816	101.161	-0.00506877	-0.00232675	-0.0109312	-0.00988525
ENSMUSG00000044950	Pwwp2a	63.4198	64.7751	91.4847	91.507	-0.0157679	-0.015438	-0.0109308	-0.0109281
ENSMUSG00000017677	Wsb1	108.326	116.477	91.5144	126.659	-0.00923138	-0.00858541	-0.0109272	-0.0078952
ENSMUSG00000062127	Cttnbp2nl	100.207	144.101	91.5279	114.714	-0.0099793	-0.00693958	-0.0109256	-0.00871734
ENSMUSG00000020888	Dvl2	113.095	174.766	91.5519	176.132	-0.00884212	-0.00572194	-0.0109228	-0.00567755
ENSMUSG00000030177	Ccdc77	stable	stable	91.5606	stable	-0.00341746	-0.00434484	-0.0109217	-0.00353115
ENSMUSG00000052707	Tnrc6a	84.2891	68.3721	91.5941	109.838	-0.0118639	-0.0146259	-0.0109177	-0.0091043
ENSMUSG00000034154	Ino80	146.853	128.324	91.6059	109.756	-0.00680955	-0.00779275	-0.0109163	-0.00911114
ENSMUSG00000034543	Morc2a	163.696	137.805	91.6324	89.3805	-0.00610889	-0.00725662	-0.0109132	-0.0111881
ENSMUSG00000036882	Arhgap33	101.534	stable	91.6536	51.9289	-0.00984887	-0.00312477	-0.0109106	-0.0192571
ENSMUSG00000067370	B3galt4	44.323	80.1483	91.7672	106.63	-0.0225616	-0.0124769	-0.0108971	-0.00937824
ENSMUSG00000028358	Zfp618	123.933	61.7386	91.8405	116.385	-0.00806888	-0.0161973	-0.0108884	-0.00859216
ENSMUSG00000021374	Nup153	81.9188	81.9223	91.9415	stable	-0.0122072	-0.0122067	-0.0108765	-0.0048807
ENSMUSG00000045624	Esf1	stable	69.78	91.9895	157.649	0.00326986	-0.0143308	-0.0108708	-0.00634322
ENSMUSG00000033016	Nfatc1	64.6692	103.517	92.0169	152.051	-0.0154633	-0.00966023	-0.0108676	-0.00657672
ENSMUSG00000058729	Lin9	stable	102.205	92.0947	stable	-0.00400275	-0.0097843	-0.0108584	-0.00220838
ENSMUSG00000000320	Alox12	stable	stable	92.126	stable	-0.000576726	0.00750932	-0.0108547	-0.00362065
ENSMUSG00000078773	Rad54b	stable	143.819	92.1509	155.759	-0.000320485	-0.00695318	-0.0108518	-0.00642017
ENSMUSG00000022419	Deptor	stable	stable	92.1574	stable	0.001461	-0.0001288	-0.010851	-8.04284e-05
ENSMUSG00000051705	Senp8	166.564	133.86	92.1703	157.701	-0.00600368	-0.00747049	-0.0108495	-0.00634112
ENSMUSG00000082253	Gm14639	stable	stable	92.2031	85.7975	-0.00124437	0.00246957	-0.0108456	-0.0116554
ENSMUSG00000078151	Gm12226	76.2818	158.379	92.2065	89.165	-0.0131093	-0.00631398	-0.0108452	-0.0112152
ENSMUSG00000022811	Zfp148	100.339	73.3028	92.2115	136.277	-0.00996623	-0.013642	-0.0108446	-0.00733798
ENSMUSG00000032177	Pde4a	78.9979	128.162	92.2317	109.787	-0.0126586	-0.00780264	-0.0108423	-0.00910855
ENSMUSG00000063952	Brpf3	101.269	117.163	92.2611	128.357	-0.00987474	-0.00853508	-0.0108388	-0.00779074
ENSMUSG00000029699	Ssc4d	156.463	124.683	92.27	stable	-0.00639127	-0.00802036	-0.0108378	-0.00550412
ENSMUSG00000083162	Gm4917	145.002	stable	92.3064	stable	-0.00689646	-0.00463556	-0.0108335	0.00594541
ENSMUSG00000024201	Kdm4b	140.892	stable	92.3163	stable	-0.00709762	-0.00182311	-0.0108323	-0.00398132
ENSMUSG00000046688	Tifa	147.337	122.394	92.3325	113.214	-0.00678717	-0.00817034	-0.0108304	-0.00883281
ENSMUSG00000040651	Fam208a	stable	108.399	92.3618	143.708	-0.00534887	-0.00922515	-0.010827	-0.00695856
ENSMUSG00000090083	Rnf8	65.6533	69.3362	92.3999	109.914	-0.0152315	-0.0144225	-0.0108225	-0.00909805
ENSMUSG00000042487	Leo1	stable	stable	92.4127	176.112	-0.00103825	-0.005519	-0.010821	-0.00567819
ENSMUSG00000022377	Asap1	130.569	stable	92.4717	stable	-0.00765877	-0.00446217	-0.0108141	-0.00485034
ENSMUSG00000021965	Ska3	63.6559	113.656	92.5171	179.022	-0.0157095	-0.00879849	-0.0108088	-0.0055859
ENSMUSG00000021254	Gpatch2l	66.9039	108.654	92.5527	131.703	-0.0149468	-0.00920349	-0.0108047	-0.00759284
ENSMUSG00000029557	Ftsj2	63.0719	156.846	92.6315	72.944	-0.0158549	-0.00637566	-0.0107955	-0.0137091
ENSMUSG00000040464	Gtpbp10	stable	79.7108	92.7432	stable	0.0035932	-0.0125454	-0.0107825	-0.00540242
ENSMUSG00000051727	Kctd14	71.491	83.0954	92.7564	stable	-0.0139878	-0.0120344	-0.0107809	-0.00268272
ENSMUSG00000103439	Gm7019	88.5012	144.335	93.0836	stable	-0.0112993	-0.00692834	-0.010743	-0.00451592
ENSMUSG00000025489	Ifitm5	108.998	57.9072	93.0928	stable	-0.00917447	-0.017269	-0.010742	-0.0036618
ENSMUSG00000039485	Tspyl4	stable	139.455	93.1503	99.9194	0.00211448	-0.00717079	-0.0107353	-0.0100081
ENSMUSG00000063550	Nup98	144.321	stable	93.2252	116.483	-0.00692898	-0.00519558	-0.0107267	-0.00858496
ENSMUSG00000048878	Hexim1	109.582	84.0208	93.2468	90.0879	-0.00912556	-0.0119018	-0.0107242	-0.0111003
ENSMUSG00000055725	Paqr3	94.348	132.61	93.4255	101.959	-0.0105991	-0.0075409	-0.0107037	-0.0098079
ENSMUSG00000053754	Chd8	140.607	110.075	93.4401	144.227	-0.00711202	-0.00908475	-0.010702	-0.0069335
ENSMUSG00000026094	Stk17b	178.99	120.671	93.4625	155.31	-0.00558689	-0.00828701	-0.0106995	-0.00643873
ENSMUSG00000097333	Zfp87	stable	46.5616	93.4648	48.7556	-0.00548957	-0.0214769	-0.0106992	-0.0205104
ENSMUSG00000035877	Zhx3	49.6624	94.9043	93.4949	stable	-0.020136	-0.0105369	-0.0106958	-0.00527557
ENSMUSG00000028634	Hivep3	67.5886	114.733	93.5059	156.818	-0.0147954	-0.00871587	-0.0106945	-0.00637683
ENSMUSG00000075000	Nrbf2	91.0084	109.515	93.51	88.8267	-0.010988	-0.00913117	-0.010694	-0.0112579
ENSMUSG00000027981	Rnpc3	stable	142.464	93.5703	145.869	-0.00201525	-0.00701933	-0.0106872	-0.00685546
ENSMUSG00000053536	Cstf2t	95.2597	98.0062	93.5829	100.143	-0.0104976	-0.0102034	-0.0106857	-0.0099857
ENSMUSG00000021693	Kif2a	166.326	160.763	93.6326	stable	-0.00601228	-0.00622033	-0.01068	-0.00545802
ENSMUSG00000048832	Vps37c	75.6002	150.491	93.6674	129.453	-0.0132275	-0.00664491	-0.0106761	-0.0077248
ENSMUSG00000090551	A730015C16Rik	85.1052	146.402	93.7439	102.243	-0.0117502	-0.00683052	-0.0106674	-0.00978059
ENSMUSG00000010608	Rbm25	stable	78.9101	93.7665	173.28	-0.00551946	-0.0126727	-0.0106648	-0.00577099
ENSMUSG00000090222	Gm16340	stable	62.2909	93.7847	119.174	-0.00136381	-0.0160537	-0.0106627	-0.00839108
ENSMUSG00000035840	Lysmd3	stable	stable	93.8447	99.6412	-0.00393279	-0.00480118	-0.0106559	-0.010036
ENSMUSG00000087177	E130307A14Rik	stable	108.264	93.8691	107.151	-0.00263229	-0.00923668	-0.0106531	-0.00933259
ENSMUSG00000050721	Plekho2	61.4933	129.733	93.8974	122.975	-0.0162619	-0.00770815	-0.0106499	-0.00813177
ENSMUSG00000057963	Itpk1	88.8309	90.2774	93.9054	110.174	-0.0112573	-0.011077	-0.010649	-0.00907654
ENSMUSG00000048997	Atxn7l2	112.679	stable	93.9915	82.4326	-0.00887479	-0.00249088	-0.0106393	-0.0121311
ENSMUSG00000103733	Gm6162	36.5822	65.9223	93.9921	98.0169	-0.0273357	-0.0151694	-0.0106392	-0.0102023
ENSMUSG00000029095	Ablim2	stable	stable	94.0195	stable	-0.00180487	0.00267595	-0.0106361	-0.0029284
ENSMUSG00000032673	Prorsd1	stable	stable	94.1591	stable	0.00778079	-0.00452363	-0.0106203	-0.00144949
ENSMUSG00000025949	Pikfyve	stable	stable	94.3023	104.585	-0.00163232	-0.00470633	-0.0106042	-0.0095616
ENSMUSG00000030967	Zranb1	stable	135.122	94.3162	stable	-0.00543247	-0.00740071	-0.0106026	-0.00533833
ENSMUSG00000030259	Rassf8	stable	75.3756	94.3402	stable	-0.0043501	-0.0132669	-0.0105999	0.00105283
ENSMUSG00000021282	Eif5	101.002	106.747	94.4269	141.238	-0.00990076	-0.00936794	-0.0105902	-0.00708024
ENSMUSG00000082179	Gm11407	stable	stable	94.5279	124.019	-0.0014276	-0.00364548	-0.0105789	-0.00806329
ENSMUSG00000022385	Gtse1	113.975	stable	94.6026	140.74	-0.00877384	-0.00383601	-0.0105705	-0.0071053
ENSMUSG00000054199	Gon4l	123.905	152.272	94.6465	103.118	-0.00807068	-0.0065672	-0.0105656	-0.00969762
ENSMUSG00000074825	Itpripl1	49.5059	69.5457	94.6801	93.7496	-0.0201996	-0.014379	-0.0105619	-0.0106667
ENSMUSG00000030346	Rad51ap1	164.133	177.954	94.7074	stable	-0.00609263	-0.00561943	-0.0105588	-0.000377625
ENSMUSG00000026319	2310035C23Rik	stable	96.9826	94.8065	159.052	-0.00158332	-0.0103111	-0.0105478	-0.00628727
ENSMUSG00000058230	Arhgap35	59.4308	74.2468	94.8363	166.023	-0.0168263	-0.0134686	-0.0105445	-0.00602326
ENSMUSG00000019823	Mical1	93.3853	111.384	94.8548	stable	-0.0107083	-0.00897798	-0.0105424	-0.00423597
ENSMUSG00000025019	Lcor	142.048	101.585	94.9065	98.7895	-0.00703987	-0.00984395	-0.0105367	-0.0101225
ENSMUSG00000073775	Kti12	83.2626	122.616	94.943	101.057	-0.0120102	-0.00815556	-0.0105326	-0.00989542
ENSMUSG00000023393	Slc17a9	stable	stable	95.0367	stable	-0.000831905	0.0020374	-0.0105222	-0.000155657
ENSMUSG00000037606	Osbpl5	stable	stable	95.046	stable	-0.00202748	0.00492542	-0.0105212	-0.00100369
ENSMUSG00000054598	9130230L23Rik	stable	67.8835	95.1247	stable	0.00730415	-0.0147311	-0.0105125	0.00356979
ENSMUSG00000041124	Msantd4	166.27	83.3701	95.1418	113.991	-0.00601433	-0.0119947	-0.0105106	-0.0087726
ENSMUSG00000025231	Sufu	108.503	stable	95.1575	150.621	-0.00921636	-0.00447759	-0.0105089	-0.0066392
ENSMUSG00000024431	Nr3c1	stable	161.221	95.183	148.87	-0.00450582	-0.00620268	-0.0105061	-0.00671726
ENSMUSG00000054387	Mdm4	114.75	65.5772	95.2566	98.7675	-0.0087146	-0.0152492	-0.010498	-0.0101248
ENSMUSG00000032525	Nktr	121.269	73.9727	95.286	115.911	-0.00824615	-0.0135185	-0.0104947	-0.00862731
ENSMUSG00000035378	Shq1	101.145	113.551	95.3151	76.2861	-0.00988682	-0.00880659	-0.0104915	-0.0131086
ENSMUSG00000041552	Ptchd1	stable	135.087	95.3208	99.0035	-0.00476569	-0.00740264	-0.0104909	-0.0101007
ENSMUSG00000029313	Aff1	122.87	stable	95.4432	160.923	-0.0081387	-0.00430902	-0.0104774	-0.00621415
ENSMUSG00000045391	1700120B22Rik	stable	stable	95.4677	stable	0.00248315	0.00618973	-0.0104747	-0.00176703
ENSMUSG00000038342	Mlxip	73.6623	109.103	95.56	108.524	-0.0135755	-0.00916567	-0.0104646	-0.00921456
ENSMUSG00000030047	Arhgap25	100.865	127.465	95.568	109.043	-0.00991425	-0.0078453	-0.0104638	-0.00917067
ENSMUSG00000029475	Kdm2b	115.826	stable	95.5796	stable	-0.00863367	-0.00525642	-0.0104625	-0.0032046
ENSMUSG00000064367	mt-Nd5	170.833	128.938	95.6031	84.5536	-0.00585366	-0.00775568	-0.0104599	-0.0118268
ENSMUSG00000034663	Bmp2k	170.644	136.601	95.6324	118.502	-0.00586015	-0.00732058	-0.0104567	-0.00843867
ENSMUSG00000025993	Slc40a1	119.002	stable	95.7116	73.9721	-0.00840325	-0.000599745	-0.0104481	-0.0135186
ENSMUSG00000026596	Abl2	55.4611	71.4068	95.7922	103.131	-0.0180306	-0.0140043	-0.0104393	-0.00969644
ENSMUSG00000029179	Zcchc4	stable	133.904	95.7969	stable	-0.00413973	-0.00746804	-0.0104387	-0.00398639
ENSMUSG00000024137	E4f1	93.0067	124.809	95.9497	74.7657	-0.0107519	-0.00801226	-0.0104221	-0.0133751
ENSMUSG00000037029	Zfp146	64.1333	67.499	95.9844	63.5451	-0.0155925	-0.014815	-0.0104184	-0.0157369
ENSMUSG00000039182	AW209491	70.6226	68.8475	96.0074	97.203	-0.0141598	-0.0145249	-0.0104159	-0.0102877
ENSMUSG00000090110	Mtcp1	stable	stable	96.0606	stable	0.000494507	-0.00353475	-0.0104101	0.000416907
ENSMUSG00000029192	Tbc1d14	stable	stable	96.2353	175.307	-0.0053362	-0.00478714	-0.0103912	-0.00570428
ENSMUSG00000060012	Kif13b	110.898	127.728	96.2768	stable	-0.0090173	-0.00782913	-0.0103867	-0.00376322
ENSMUSG00000001998	Ap4e1	stable	178.695	96.3835	stable	-0.00364382	-0.00559613	-0.0103752	-0.00410706
ENSMUSG00000034998	Foxn2	117.397	163.144	96.443	101.954	-0.0085181	-0.00612957	-0.0103688	-0.00980838
ENSMUSG00000033949	Trim36	82.5989	68.7849	96.4572	99.876	-0.0121067	-0.0145381	-0.0103673	-0.0100124
ENSMUSG00000052632	Asap2	157.798	175.111	96.4861	stable	-0.0063372	-0.00571066	-0.0103642	-0.00133213
ENSMUSG00000027109	Sp3	143.422	86.9473	96.4935	103.827	-0.00697242	-0.0115012	-0.0103634	-0.00963144
ENSMUSG00000048379	Socs4	131.231	94.1107	96.5524	101.356	-0.00762015	-0.0106258	-0.0103571	-0.00986622
ENSMUSG00000058638	Zfp110	66.5862	75.925	96.5704	64.5688	-0.0150181	-0.0131709	-0.0103551	-0.0154873
ENSMUSG00000034621	Gpatch8	82.1028	124.427	96.5796	151.163	-0.0121798	-0.00803683	-0.0103542	-0.00661536
ENSMUSG00000042292	Mkl1	59.3223	stable	96.5855	120.436	-0.0168571	-0.00514716	-0.0103535	-0.00830318
ENSMUSG00000021669	Col4a3bp	stable	120.233	96.622	124.251	-0.00513416	-0.00831721	-0.0103496	-0.00804824
ENSMUSG00000026628	Atf3	60.9294	78.3884	96.626	109.362	-0.0164124	-0.012757	-0.0103492	-0.00914394
ENSMUSG00000022687	Boc	92.6733	stable	96.649	stable	-0.0107906	0.00619072	-0.0103467	0.00831852
ENSMUSG00000087233	4930594C11Rik	stable	stable	96.7166	125.76	0.00330682	-0.00367308	-0.0103395	-0.00795164
ENSMUSG00000071648	Rom1	stable	stable	96.8601	stable	0.0039124	0.0136787	-0.0103242	-0.00368492
ENSMUSG00000042408	Zmym6	stable	stable	96.875	stable	-0.00268894	-0.00472501	-0.0103226	-0.00308787
ENSMUSG00000024151	Msh2	stable	stable	96.9351	139.929	-0.000472777	-0.00296476	-0.0103162	-0.00714647
ENSMUSG00000047749	Zc3hav1l	113.944	64.1464	96.9936	117.805	-0.00877625	-0.0155893	-0.01031	-0.00848861
ENSMUSG00000024045	Akap8	159.614	101.487	96.9986	132.399	-0.00626511	-0.00985348	-0.0103094	-0.00755293
ENSMUSG00000021028	Mbip	162.949	78.9877	97.0034	83.0698	-0.0061369	-0.0126602	-0.0103089	-0.0120381
ENSMUSG00000047804	Akap10	112.972	74.2834	97.0214	153.942	-0.00885178	-0.013462	-0.010307	-0.00649594
ENSMUSG00000049792	Bag5	67.6153	101.183	97.0427	126.673	-0.0147896	-0.00988308	-0.0103047	-0.00789434
ENSMUSG00000038518	Jarid2	92.28	83.5965	97.1815	110.946	-0.0108366	-0.0119622	-0.01029	-0.00901337
ENSMUSG00000103178	Fgfr3-ps	57.3417	stable	97.227	158.871	-0.0174393	-0.00109577	-0.0102852	-0.00629441
ENSMUSG00000038831	Ralgps1	stable	stable	97.2483	stable	-0.0042812	-0.00482934	-0.010283	-0.00492795
ENSMUSG00000026923	Notch1	96.293	stable	97.2618	138.449	-0.010385	-0.00397912	-0.0102815	-0.00722289
ENSMUSG00000039210	Gpatch2	107.146	89.6868	97.2894	stable	-0.00933305	-0.0111499	-0.0102786	-0.00468432
ENSMUSG00000018697	Aatf	stable	135.189	97.4073	80.6763	-0.00249002	-0.00739703	-0.0102662	-0.0123952
ENSMUSG00000087141	Plcxd2	100.931	stable	97.4855	stable	-0.00990779	-0.00312657	-0.0102579	-0.00500187
ENSMUSG00000097242	Gm16907	145.156	109.085	97.5213	147.425	-0.00688912	-0.00916714	-0.0102542	-0.00678312
ENSMUSG00000048852	Gm12185	128.28	82.5895	97.6131	93.1347	-0.00779546	-0.0121081	-0.0102445	-0.0107371
ENSMUSG00000022237	Ankrd33b	84.5616	81.1962	97.6417	91.4777	-0.0118257	-0.0123159	-0.0102415	-0.0109316
ENSMUSG00000026584	Scyl3	107.831	stable	97.6761	133.865	-0.00927375	-0.00471054	-0.0102379	-0.0074702
ENSMUSG00000082154	Gm16464	stable	102.407	97.6851	177.963	-0.00517386	-0.00976492	-0.010237	-0.00561915
ENSMUSG00000021639	Gtf2h2	stable	136.84	97.6951	58.3897	0.00291648	-0.0073078	-0.0102359	-0.0171263
ENSMUSG00000063273	Naa15	stable	stable	97.7323	133.304	0.00100166	-0.004008	-0.010232	-0.00750165
ENSMUSG00000102049	Zbed6	stable	stable	97.7918	109.23	-0.0040875	-0.00457426	-0.0102258	-0.00915502
ENSMUSG00000046808	Atp10d	46.014	120.759	97.8403	39.7385	-0.0217325	-0.00828099	-0.0102207	-0.0251645
ENSMUSG00000020889	Nr1d1	143.483	stable	97.8718	71.5392	-0.00696948	0.00133306	-0.0102174	-0.0139783
ENSMUSG00000031445	Proz	stable	stable	97.8994	stable	-0.00234654	-0.00427858	-0.0102146	-0.00364242
ENSMUSG00000026773	Pfkfb3	81.3867	134.911	97.9253	141.739	-0.012287	-0.00741231	-0.0102119	-0.00705522
ENSMUSG00000090264	Eif4ebp3	78.2534	69.8932	97.9265	87.8563	-0.012779	-0.0143075	-0.0102117	-0.0113822
ENSMUSG00000058794	Nfe2	128.285	72.6851	97.9696	157.856	-0.00779512	-0.013758	-0.0102072	-0.00633487
ENSMUSG00000021134	Srsf5	stable	92.2645	97.9746	118.493	-0.00196752	-0.0108384	-0.0102067	-0.00843934
ENSMUSG00000032977	Fam207a	77.962	137.059	98.0662	105.017	-0.0128268	-0.00729611	-0.0101972	-0.00952228
ENSMUSG00000038508	Gdf15	77.243	stable	98.088	stable	-0.0129462	-0.00131924	-0.0101949	-0.00223186
ENSMUSG00000024220	Zfp523	stable	stable	98.1152	120.055	-0.00398193	-0.00410572	-0.0101921	-0.00832953
ENSMUSG00000043587	Pxylp1	72.168	stable	98.1243	stable	-0.0138566	0.00325748	-0.0101912	0.000278402
ENSMUSG00000003119	Cdk12	88.6144	125.045	98.14	118.71	-0.0112849	-0.00799712	-0.0101895	-0.00842387
ENSMUSG00000049502	Dtx3l	106.264	103.069	98.1531	121.995	-0.00941057	-0.00970227	-0.0101882	-0.00819707
ENSMUSG00000103316	Coil	109.744	stable	98.1567	142.558	-0.0091121	-0.00466601	-0.0101878	-0.00701469
ENSMUSG00000041747	Utp15	136.687	112.419	98.2203	162.545	-0.00731601	-0.00889533	-0.0101812	-0.00615215
ENSMUSG00000002625	Akap8l	stable	103.331	98.272	stable	-0.00304859	-0.00967766	-0.0101758	-0.00553763
ENSMUSG00000052423	B4galt3	108.354	stable	98.2777	stable	-0.009229	0.000436223	-0.0101752	-0.00229808
ENSMUSG00000022489	Pde1b	stable	102.664	98.2869	stable	-0.00217318	-0.00974054	-0.0101743	-0.00368227
ENSMUSG00000032624	Eml4	109.33	87.7275	98.3622	118.708	-0.00914666	-0.0113989	-0.0101665	-0.00842406
ENSMUSG00000031403	Dkc1	stable	stable	98.381	119.574	-0.000109408	-0.000552153	-0.0101646	-0.008363
ENSMUSG00000018377	Vezf1	170.287	123.177	98.3957	96.6833	-0.00587244	-0.00811837	-0.010163	-0.010343
ENSMUSG00000021990	Spata13	73.1387	105.755	98.4613	102.657	-0.0136727	-0.00945586	-0.0101563	-0.0097412
ENSMUSG00000097439	Gm16754	135.101	stable	98.4796	137.759	-0.00740188	-0.00534812	-0.0101544	-0.00725903
ENSMUSG00000042104	Uggt2	92.1208	95.4154	98.5404	stable	-0.0108553	-0.0104805	-0.0101481	-0.00443839
ENSMUSG00000026779	Mastl	stable	125.828	98.5417	stable	0.002726	-0.00794733	-0.010148	-0.00540125
ENSMUSG00000069874	Irgm2	106.29	142.227	98.5576	157.76	-0.00940825	-0.00703102	-0.0101464	-0.00633873
ENSMUSG00000035958	Tdp2	178.778	109.392	98.6309	149.683	-0.00559353	-0.00914144	-0.0101388	-0.00668077
ENSMUSG00000074063	Osgin1	54.9622	stable	98.6571	90.3658	-0.0181943	-0.00499641	-0.0101361	-0.0110661
ENSMUSG00000097804	Gm16685	stable	131.071	98.713	115.837	-0.0018884	-0.00762947	-0.0101304	-0.00863285
ENSMUSG00000099779	Gm8228	stable	71.6906	98.7171	85.0722	0.00864576	-0.0139488	-0.01013	-0.0117547
ENSMUSG00000026273	Mterf4	87.8652	73.9503	98.7197	101.809	-0.0113811	-0.0135226	-0.0101297	-0.0098223
ENSMUSG00000035351	Nup37	stable	158.976	98.8241	159.339	-0.00028159	-0.00629027	-0.010119	-0.00627591
ENSMUSG00000020027	Socs2	stable	stable	98.8261	92.1395	-0.00033542	0.00461731	-0.0101188	-0.0108531
ENSMUSG00000008301	Phax	104.592	73.9854	98.8281	78.6347	-0.00956098	-0.0135162	-0.0101186	-0.012717
ENSMUSG00000020694	Tlk2	113.792	106.771	98.8844	122.075	-0.00878795	-0.00936588	-0.0101128	-0.00819168
ENSMUSG00000036376	Abt1	116.523	121.646	98.906	123.452	-0.008582	-0.00822055	-0.0101106	-0.00810031
ENSMUSG00000034303	Ccdc15	stable	60.7527	98.9504	stable	-0.00102623	-0.0164602	-0.0101061	0.00614954
ENSMUSG00000017861	Mybl2	78.4247	151.495	98.956	stable	-0.0127511	-0.00660089	-0.0101055	-0.000641175
ENSMUSG00000038664	Herc1	103.246	84.8786	98.965	109.704	-0.00968556	-0.0117815	-0.0101046	-0.00911541
ENSMUSG00000054321	Taf4b	stable	97.4591	98.9852	stable	-0.00515177	-0.0102607	-0.0101025	-0.00482266
ENSMUSG00000074024	4632427E13Rik	96.3067	43.862	99.019	42.8097	-0.0103835	-0.0227988	-0.0100991	-0.0233592
ENSMUSG00000022833	Ccdc14	68.9525	71.3079	99.0486	stable	-0.0145027	-0.0140237	-0.0100961	-0.00418473
ENSMUSG00000034442	Trmt5	75.9601	94.6553	99.0574	122.932	-0.0131648	-0.0105646	-0.0100952	-0.00813455
ENSMUSG00000034206	Polq	160.824	116.021	99.0699	stable	-0.00621797	-0.00861916	-0.0100939	-0.00194921
ENSMUSG00000058392	Rrp1b	92.5489	104.321	99.0823	73.5556	-0.0108051	-0.00958583	-0.0100926	-0.0135951
ENSMUSG00000047153	Khnyn	89.6217	97.1806	99.1217	122.897	-0.011158	-0.0102901	-0.0100886	-0.00813688
ENSMUSG00000086714	0610009E02Rik	144.728	stable	99.2227	164.355	-0.00690952	-0.00398998	-0.0100783	-0.0060844
ENSMUSG00000033728	Lrrc14	65.5437	98.4065	99.2265	122.359	-0.015257	-0.0101619	-0.010078	-0.00817268
ENSMUSG00000064363	mt-Nd4	stable	158.297	99.2729	86.9388	-0.00401041	-0.00631724	-0.0100732	-0.0115023
ENSMUSG00000081402	Gm15455	68.8612	stable	99.3681	stable	-0.014522	-0.00220838	-0.0100636	-0.000434113
ENSMUSG00000011960	Ccnt1	93.791	82.2827	99.4201	133.213	-0.010662	-0.0121532	-0.0100583	-0.0075068
ENSMUSG00000049580	Tsku	53.9119	88.1936	99.5531	79.7379	-0.0185488	-0.0113387	-0.0100449	-0.0125411
ENSMUSG00000018372	Cep95	162.583	96.818	99.5976	130.349	-0.00615069	-0.0103287	-0.0100404	-0.00767172
ENSMUSG00000031669	Gins3	87.3205	42.0429	99.6321	76.4967	-0.0114521	-0.0237852	-0.0100369	-0.0130725
ENSMUSG00000038425	Poli	stable	177.53	99.6539	stable	-0.00361595	-0.00563284	-0.0100347	0.00396137
ENSMUSG00000046138	9930021J03Rik	152.785	143.694	99.6657	175.046	-0.00654513	-0.00695922	-0.0100335	-0.0057128
ENSMUSG00000025316	Banp	53.4998	54.8075	99.7036	53.4663	-0.0186917	-0.0182457	-0.0100297	-0.0187034
ENSMUSG00000034265	Zdhhc14	79.9207	120.553	99.735	stable	-0.0125124	-0.00829513	-0.0100266	-0.00322584
ENSMUSG00000058886	Deaf1	104.52	stable	99.8756	stable	-0.00956756	0.0029102	-0.0100125	-0.00463573
ENSMUSG00000008305	Tle1	stable	stable	99.8987	stable	0.00181698	-0.00159988	-0.0100101	-0.000179804
ENSMUSG00000089702	Gm16568	stable	114.065	100.001	stable	-0.00495507	-0.00876697	-0.00999988	0.00158283
ENSMUSG00000092190	Gm20470	stable	111.468	100.089	stable	0.000957024	-0.00897119	-0.0099911	-0.00403228
ENSMUSG00000039981	Zc3h12d	75.1007	75.3444	100.091	111.61	-0.0133155	-0.0132724	-0.00999094	-0.00895975
ENSMUSG00000096177	Gm5070	stable	76.4246	100.207	stable	0.00788791	-0.0130848	-0.00997937	-0.000326124
ENSMUSG00000036718	Micall2	53.8265	86.1411	100.21	93.8904	-0.0185782	-0.0116089	-0.00997908	-0.0106507
ENSMUSG00000021149	Gtpbp4	stable	97.5682	100.235	125.765	-0.00256426	-0.0102492	-0.00997656	-0.00795131
ENSMUSG00000083890	Gm15703	stable	stable	100.25	stable	0.0072774	-0.00138467	-0.00997502	0.00388684
ENSMUSG00000006134	Crkl	102.563	157.753	100.326	163.215	-0.00975007	-0.00633902	-0.00996752	-0.00612688
ENSMUSG00000087660	B230398E01Rik	77.6398	70.0559	100.338	95.7256	-0.01288	-0.0142743	-0.00996627	-0.0104465
ENSMUSG00000018481	Appbp2	115.026	112.824	100.413	150.381	-0.00869365	-0.00886339	-0.00995887	-0.00664979
ENSMUSG00000037972	Snn	stable	stable	100.43	166.522	-0.00162148	-0.00225339	-0.00995721	-0.0060052
ENSMUSG00000042207	Kdm5b	45.8895	43.6929	100.443	52.7212	-0.0217915	-0.022887	-0.00995593	-0.0189677
ENSMUSG00000042178	Armc5	72.8027	133.58	100.469	131.034	-0.0137358	-0.00748614	-0.00995332	-0.0076316
ENSMUSG00000045005	Fzd5	118.038	stable	100.486	132.373	-0.00847184	-0.00187213	-0.00995161	-0.00755441
ENSMUSG00000096957	E230013L22Rik	71.3616	92.6478	100.518	80.0377	-0.0140131	-0.0107936	-0.00994848	-0.0124941
ENSMUSG00000032413	Rasa2	114.564	85.1256	100.547	177.792	-0.00872878	-0.0117473	-0.00994557	-0.00562457
ENSMUSG00000055452	Gm7353	77.3275	170.973	100.611	81.1289	-0.012932	-0.00584888	-0.00993922	-0.0123261
ENSMUSG00000067577	A430093F15Rik	stable	stable	100.613	stable	0.00672982	0.00696259	-0.0099391	-0.00081189
ENSMUSG00000021540	Smad5	105.416	121.956	100.667	136.257	-0.00948621	-0.00819971	-0.00993369	-0.00733908
ENSMUSG00000026974	Zmynd19	97.9306	91.7022	100.692	stable	-0.0102113	-0.0109049	-0.00993126	-0.00490242
ENSMUSG00000021891	Mettl6	96.5508	60.3074	100.762	114.031	-0.0103572	-0.0165817	-0.00992437	-0.00876956
ENSMUSG00000038379	Ttk	134.671	stable	100.817	stable	-0.00742548	-0.00510237	-0.00991891	-0.00477267
ENSMUSG00000028864	Hgf	stable	stable	100.886	stable	0.00127909	0.00359551	-0.00991221	-0.00216302
ENSMUSG00000025377	Enthd2	90.5612	125.011	100.891	101.779	-0.0110423	-0.00799929	-0.00991173	-0.00982518
ENSMUSG00000034382	AI661453	stable	stable	101.068	stable	-0.00333527	0.00148486	-0.00989435	-0.00290715
ENSMUSG00000026014	Raph1	68.5901	87.4288	101.098	108.425	-0.0145794	-0.0114379	-0.00989143	-0.00922293
ENSMUSG00000031982	Arv1	stable	stable	101.156	stable	-0.00320439	0.00124936	-0.00988573	-0.000326128
ENSMUSG00000085289	Gm15337	stable	stable	101.158	112.28	-0.00472995	4.23686e-05	-0.00988551	-0.00890628
ENSMUSG00000048787	Dcun1d3	77.9615	60.344	101.202	94.7132	-0.0128268	-0.0165716	-0.00988118	-0.0105582
ENSMUSG00000025646	Atrip	68.243	87.7483	101.207	128.069	-0.0146535	-0.0113962	-0.00988074	-0.00780829
ENSMUSG00000074277	Phldb3	80.4049	155.838	101.293	111.044	-0.0124371	-0.00641692	-0.00987234	-0.00900547
ENSMUSG00000067148	Polr1c	stable	85.4402	101.308	stable	-0.00394111	-0.0117041	-0.0098709	-0.00469679
ENSMUSG00000047888	Tnrc6b	131.862	142.111	101.311	95.7105	-0.00758371	-0.00703676	-0.00987057	-0.0104482
ENSMUSG00000027677	Ttc14	stable	61.6214	101.354	102.988	0.000147163	-0.0162281	-0.00986639	-0.00970992
ENSMUSG00000044952	Kctd21	95.7476	106.43	101.397	stable	-0.0104441	-0.00939582	-0.00986225	-0.00550443
ENSMUSG00000039219	Arid4b	56.8796	64.958	101.409	56.0204	-0.017581	-0.0153946	-0.0098611	-0.0178506
ENSMUSG00000082095	Gm11991	stable	78.3063	101.427	stable	-0.0018499	-0.0127704	-0.00985929	0.00483059
ENSMUSG00000072812	Ahnak2	109.861	148.548	101.532	134.183	-0.00910243	-0.00673183	-0.00984911	-0.00745253
ENSMUSG00000006215	Zbtb17	138.197	126.426	101.56	stable	-0.00723604	-0.00790976	-0.00984642	-0.00422764
ENSMUSG00000034471	Caskin2	65.1174	stable	101.571	155.912	-0.0153569	-0.00320566	-0.0098453	-0.00641387
ENSMUSG00000041324	Inhba	stable	168.341	101.597	stable	0.00580527	-0.00594031	-0.00984278	0.00144095
ENSMUSG00000092060	Bend4	174.239	153.16	101.728	stable	-0.00573926	-0.0065291	-0.00983016	-0.00475188
ENSMUSG00000042308	Setd1a	76.7761	155.614	101.729	95.9087	-0.0130249	-0.00642616	-0.00983008	-0.0104266
ENSMUSG00000041935	AW549877	178.974	82.9774	101.733	134.48	-0.00558741	-0.0120515	-0.00982963	-0.00743605
ENSMUSG00000032344	Mb21d1	101.993	67.6834	101.986	99.7982	-0.00980463	-0.0147747	-0.00980528	-0.0100202
ENSMUSG00000026608	Kctd3	64.0907	91.6064	102.003	156.147	-0.0156029	-0.0109163	-0.00980364	-0.00640424
ENSMUSG00000025269	Apex2	stable	122.724	102.007	89.958	-0.00282339	-0.00814836	-0.00980325	-0.0111163
ENSMUSG00000049658	Bdp1	stable	129.022	102.107	stable	-0.00442821	-0.00775065	-0.0097936	-0.00496644
ENSMUSG00000037656	Slc20a2	stable	stable	102.108	157.027	-0.00541092	-0.00399191	-0.00979356	-0.00636832
ENSMUSG00000055061	4931431C16Rik	stable	stable	102.114	stable	-0.00189667	-0.000506735	-0.00979297	0.00543615
ENSMUSG00000049734	Trex1	67.6494	86.0453	102.181	128.066	-0.0147821	-0.0116218	-0.00978654	-0.0078085
ENSMUSG00000032350	Gclc	stable	stable	102.207	stable	-0.00394416	-0.00344204	-0.00978411	-0.00305777
ENSMUSG00000000282	Mnt	53.9005	stable	102.251	65.2084	-0.0185527	-0.00365551	-0.00977983	-0.0153354
ENSMUSG00000058163	Gm5431	90.9121	88.0995	102.271	135.574	-0.0109996	-0.0113508	-0.00977792	-0.00737602
ENSMUSG00000002803	Btbd6	109.665	stable	102.297	stable	-0.00911872	-0.00254113	-0.00977547	0.00098844
ENSMUSG00000020776	Fbf1	stable	stable	102.362	stable	-0.00466918	-0.00256716	-0.00976923	-0.00098756
ENSMUSG00000025402	Nab2	75.8941	164.075	102.394	115.265	-0.0131763	-0.00609477	-0.00976617	-0.00867565
ENSMUSG00000035828	Pim3	91.7227	155.462	102.408	84.7657	-0.0109024	-0.00643243	-0.00976489	-0.0117972
ENSMUSG00000001768	Rin2	112.128	stable	102.408	175.296	-0.0089184	-0.00382281	-0.00976489	-0.00570463
ENSMUSG00000028982	Slc25a33	122.942	stable	102.446	stable	-0.00813394	0.000303033	-0.00976125	0.00543615
ENSMUSG00000046201	Scaf8	85.1607	123.591	102.58	108.506	-0.0117425	-0.00809123	-0.0097485	-0.00921612
ENSMUSG00000066892	Fbxl12	171.473	74.8322	102.656	112.801	-0.00583182	-0.0133632	-0.00974124	-0.00886518
ENSMUSG00000030498	Gas2	stable	78.5766	102.691	78.9249	0.000207968	-0.0127264	-0.00973794	-0.0126703
ENSMUSG00000044864	Ankrd50	87.6631	86.4383	102.736	154.691	-0.0114073	-0.0115689	-0.00973372	-0.0064645
ENSMUSG00000045969	Ing1	95.6708	84.1248	102.759	144.517	-0.0104525	-0.0118871	-0.00973154	-0.00691958
ENSMUSG00000048000	Gigyf2	122.434	132.253	102.822	144.161	-0.00816764	-0.00756129	-0.00972555	-0.00693669
ENSMUSG00000026153	Fam135a	stable	173.511	102.839	stable	-0.00116747	-0.00576331	-0.0097239	-0.0017758
ENSMUSG00000082286	Pisd-ps1	175.709	116.379	102.848	stable	-0.00569121	-0.00859259	-0.00972307	-0.00356499
ENSMUSG00000033902	Mapkbp1	stable	stable	102.88	140.388	-0.00309994	-0.00140928	-0.00972004	-0.00712311
ENSMUSG00000037134	Prmt10	stable	103.639	102.885	160.827	-0.00470904	-0.00964886	-0.00971963	-0.00621787
ENSMUSG00000019917	Sept10	stable	stable	102.925	stable	-0.000569527	-0.00444349	-0.00971581	-0.000851799
ENSMUSG00000039396	Neil3	146.779	stable	102.964	stable	-0.00681296	0.00521658	-0.00971211	-0.00460799
ENSMUSG00000027259	Adal	stable	107.793	102.997	stable	-0.00309626	-0.00927705	-0.00970904	-0.00449282
ENSMUSG00000028796	Phc2	122.315	stable	103.044	147.594	-0.00817562	-0.00263403	-0.00970455	-0.00677533
ENSMUSG00000049612	Omg	stable	stable	103.069	117.445	0.0119065	0.00133095	-0.00970222	-0.00851459
ENSMUSG00000016477	E2f3	78.237	144.633	103.084	100.088	-0.0127817	-0.00691406	-0.00970083	-0.00999125
ENSMUSG00000027575	Arfgap1	111.368	109.661	103.104	93.4673	-0.00897921	-0.00911902	-0.00969895	-0.0106989
ENSMUSG00000037992	Rara	65.0242	stable	103.127	107.876	-0.0153789	-0.00550806	-0.00969682	-0.0092699
ENSMUSG00000032890	Rims3	stable	174.713	103.169	stable	0.000725833	-0.00572369	-0.00969286	-0.00125247
ENSMUSG00000036160	Surf6	160.933	161.275	103.179	165.738	-0.00621376	-0.00620057	-0.00969192	-0.00603363
ENSMUSG00000038116	Phf20	125.684	stable	103.187	stable	-0.00795648	-0.00511405	-0.00969113	-0.00528807
ENSMUSG00000041406	BC055324	84.9318	102.267	103.194	166.029	-0.0117741	-0.00977836	-0.0096905	-0.00602303
ENSMUSG00000001089	Luzp1	93.8473	105.116	103.254	154.253	-0.0106556	-0.0095133	-0.00968487	-0.00648286
ENSMUSG00000037486	Asxl2	104.679	113.956	103.267	118.721	-0.00955298	-0.00877532	-0.00968364	-0.00842314
ENSMUSG00000086728	Man2c1os	stable	136.155	103.324	stable	0.00371562	-0.00734459	-0.00967832	0.00334391
ENSMUSG00000004994	Ccdc130	100.73	stable	103.352	147.839	-0.00992757	-0.00501297	-0.0096757	-0.00676412
ENSMUSG00000086507	Adap2os	stable	138.961	103.383	stable	-0.00240176	-0.00719625	-0.00967274	-0.00361347
ENSMUSG00000057666	Gapdh	stable	stable	103.42	141.749	-0.000828496	0.000655516	-0.00966932	-0.00705471
ENSMUSG00000033033	Calhm2	57.3268	86.757	103.526	117.203	-0.0174439	-0.0115264	-0.00965937	-0.00853223
ENSMUSG00000047117	Ankdd1b	135.498	stable	103.533	stable	-0.00738019	0.00160583	-0.00965878	-0.00493543
ENSMUSG00000029605	Oas1b	76.555	56.7889	103.547	159.228	-0.0130625	-0.0176091	-0.00965742	-0.00628032
ENSMUSG00000064370	mt-Cytb	stable	175.661	103.557	90.7512	-0.00341939	-0.00569279	-0.00965655	-0.0110191
ENSMUSG00000049396	Gemin4	65.9649	74.0602	103.571	70.85	-0.0151596	-0.0135025	-0.00965521	-0.0141143
ENSMUSG00000036223	Ska1	stable	76.6955	103.592	171.72	-0.00198114	-0.0130386	-0.00965323	-0.00582343
ENSMUSG00000100204	Gm4849	stable	stable	103.615	stable	0.00578776	0.00261955	-0.00965109	0.00649449
ENSMUSG00000043727	F830045P16Rik	177.375	54.1237	103.616	stable	-0.00563779	-0.0184762	-0.00965102	0.00244596
ENSMUSG00000020021	Fgd6	127.116	153.497	103.663	stable	-0.0078668	-0.00651478	-0.00964664	-0.00479821
ENSMUSG00000020657	Dnajc27	stable	166.61	103.664	stable	-0.0046167	-0.00600202	-0.00964656	-0.00112317
ENSMUSG00000096960	A230028O05Rik	125.358	87.6953	103.698	76.1654	-0.00797714	-0.0114031	-0.00964341	-0.0131293
ENSMUSG00000097026	Gm26786	174.849	53.8574	103.763	119.406	-0.00571922	-0.0185676	-0.00963739	-0.00837478
ENSMUSG00000069833	Ahnak	143.888	98.313	103.816	123.504	-0.00694985	-0.0101716	-0.00963244	-0.00809687
ENSMUSG00000052560	Cpne8	142.774	stable	103.817	stable	-0.00700408	0.00960809	-0.00963232	0.00219855
ENSMUSG00000063450	Syne2	stable	stable	103.965	151.765	-0.00428121	-0.00378686	-0.00961859	-0.00658912
ENSMUSG00000085741	5430405H02Rik	165.445	56.7913	104.04	stable	-0.00604429	-0.0176083	-0.00961171	-0.00496592
ENSMUSG00000020801	Med31	stable	65.7014	104.071	stable	0.00299818	-0.0152204	-0.00960886	0.00446269
ENSMUSG00000074922	Fam122a	153.16	91.7457	104.159	157.373	-0.0065291	-0.0108997	-0.00960071	-0.00635434
ENSMUSG00000040111	Gramd1b	155.545	stable	104.232	stable	-0.006429	-0.0026615	-0.00959397	-0.00194757
ENSMUSG00000026339	Ccdc93	115.205	98.6021	104.256	151.891	-0.00868015	-0.0101418	-0.00959181	-0.00658365
ENSMUSG00000028687	Mutyh	128.912	stable	104.327	stable	-0.00775722	-0.00415774	-0.00958524	0.00627025
ENSMUSG00000068335	Dok1	85.4313	160.981	104.372	151.712	-0.0117053	-0.00621192	-0.00958108	-0.00659145
ENSMUSG00000019857	Asf1a	stable	116.156	104.41	146.379	-0.00050556	-0.00860913	-0.00957766	-0.0068316
ENSMUSG00000029379	Cxcl3	stable	stable	104.452	stable	-0.00278149	0.00516125	-0.00957375	0.000392818
ENSMUSG00000041440	Gk5	stable	stable	104.505	139.799	-0.000796356	-0.00252358	-0.00956892	-0.00715311
ENSMUSG00000085995	Gm2788	stable	141.603	104.528	stable	-0.00480799	-0.00706199	-0.00956679	-0.00146806
ENSMUSG00000017929	B4galt5	103.319	128.452	104.576	119.531	-0.00967876	-0.00778503	-0.00956246	-0.00836605
ENSMUSG00000038517	Tbkbp1	54.5622	99.0042	104.585	95.8302	-0.0183277	-0.0101006	-0.00956163	-0.0104351
ENSMUSG00000061897	Gm14292	stable	stable	104.699	stable	-0.00228412	-0.00159609	-0.0095512	-0.00503712
ENSMUSG00000048807	Slc35e4	57.5376	121.067	104.732	stable	-0.0173799	-0.00825988	-0.00954815	-0.00331343
ENSMUSG00000017999	Ddx27	stable	stable	104.738	stable	-0.0054671	-0.00308919	-0.0095476	-0.00490076
ENSMUSG00000041846	Smek1	134.785	101.395	104.766	142.86	-0.00741922	-0.00986239	-0.00954504	-0.00699987
ENSMUSG00000035329	Fbxo33	170.833	152.285	104.794	120.467	-0.00585367	-0.00656661	-0.0095425	-0.00830105
ENSMUSG00000072258	Taf1a	136.503	64.7393	104.817	82.8094	-0.00732584	-0.0154466	-0.00954047	-0.0120759
ENSMUSG00000084348	Gm14608	stable	stable	104.822	101.147	-0.00026162	0.00123466	-0.00954001	-0.00988663
ENSMUSG00000029126	Nsg1	134.059	stable	104.85	stable	-0.00745942	-0.0052827	-0.00953741	0.00346682
ENSMUSG00000035274	Tpbg	121.413	142.765	104.894	54.3924	-0.00823635	-0.00700453	-0.00953339	-0.0183849
ENSMUSG00000031826	Usp10	65.4062	111.697	104.937	118.553	-0.0152891	-0.00895278	-0.0095295	-0.00843505
ENSMUSG00000024486	Hbegf	stable	stable	104.989	stable	0.00716106	-0.00394718	-0.00952479	0.00135498
ENSMUSG00000040721	Zfhx2	80.2533	120.926	104.995	112.806	-0.0124605	-0.0082695	-0.0095243	-0.00886478
ENSMUSG00000037533	Rapgef6	stable	179.806	104.997	stable	-0.00360089	-0.00556156	-0.00952406	-0.0020301
ENSMUSG00000044456	Rin3	77.2023	169.713	105.019	130.269	-0.012953	-0.0058923	-0.00952204	-0.00767642
ENSMUSG00000028184	Adgrl2	stable	stable	105.025	151.97	-0.00314541	-0.00320734	-0.00952151	-0.00658024
ENSMUSG00000038784	Cnot4	63.8744	95.0895	105.062	152.225	-0.0156557	-0.0105164	-0.00951817	-0.00656922
ENSMUSG00000032313	AI118078	106.848	stable	105.091	stable	-0.00935911	0.000164794	-0.0095156	-0.00139402
ENSMUSG00000014303	Glis2	142.254	80.346	105.096	72.7278	-0.0070297	-0.0124462	-0.0095151	-0.0137499
ENSMUSG00000012296	Tjap1	67.6974	stable	105.128	124.575	-0.0147716	-0.00554833	-0.00951219	-0.00802731
ENSMUSG00000039218	Srrm2	119.009	146.311	105.199	167.843	-0.00840273	-0.00683474	-0.00950581	-0.00595794
ENSMUSG00000084970	1700060J05Rik	stable	stable	105.256	113.956	-0.00293209	-0.00534905	-0.00950061	-0.00877534
ENSMUSG00000090673	Gm340	141.765	143.853	105.3	138.873	-0.00705394	-0.00695155	-0.0094967	-0.00720084
ENSMUSG00000030583	Sipa1l3	112.55	stable	105.342	stable	-0.00888497	0.00122454	-0.00949289	-0.00349157
ENSMUSG00000025746	Il6	stable	129.298	105.522	stable	0.000344006	-0.00773409	-0.00947669	-0.0027591
ENSMUSG00000020115	Tbk1	stable	140.304	105.556	159.25	-0.0041621	-0.00712736	-0.00947362	-0.00627943
ENSMUSG00000060098	Prmt7	stable	stable	105.602	stable	-0.00142732	-0.00269947	-0.00946949	-0.00190967
ENSMUSG00000022914	Brwd1	133.741	131.02	105.606	86.0545	-0.00747714	-0.00763241	-0.00946912	-0.0116205
ENSMUSG00000097533	Gm26590	stable	68.4107	105.634	147.004	0.000579895	-0.0146176	-0.00946661	-0.00680253
ENSMUSG00000024754	Tmem2	stable	stable	105.662	173.163	-0.0049696	-0.00410309	-0.00946411	-0.00577489
ENSMUSG00000021413	Prpf4b	stable	115.055	105.663	stable	-0.00372999	-0.00869146	-0.00946404	-0.0046263
ENSMUSG00000073147	5031425E22Rik	145.981	stable	105.784	124.748	-0.00685023	-0.0034128	-0.00945321	-0.00801613
ENSMUSG00000027122	Arl14ep	stable	86.2404	105.962	74.3881	-0.00550959	-0.0115955	-0.00943738	-0.013443
ENSMUSG00000031681	Smad1	65.5886	94.2856	106.07	125.682	-0.0152465	-0.0106061	-0.00942773	-0.0079566
ENSMUSG00000022412	Mief1	135.771	79.7581	106.273	90.2153	-0.00736535	-0.0125379	-0.00940971	-0.0110846
ENSMUSG00000038855	Itpkb	65.7875	93.7212	106.306	142.887	-0.0152005	-0.0106699	-0.00940677	-0.00699855
ENSMUSG00000039725	Trp53rka	58.0826	117.112	106.331	122.394	-0.0172169	-0.00853884	-0.00940457	-0.00817036
ENSMUSG00000046668	Cxxc5	40.9153	43.6809	106.335	stable	-0.0244408	-0.0228933	-0.00940427	-0.00496144
ENSMUSG00000073529	F830208F22Rik	stable	stable	106.369	stable	-0.0019038	0.000526359	-0.00940125	0.000732698
ENSMUSG00000071252	2210408I21Rik	162.251	138.877	106.418	stable	-0.0061633	-0.00720062	-0.00939695	-0.0025755
ENSMUSG00000067297	2010002M12Rik	stable	87.3931	106.418	121.418	-0.00395335	-0.0114426	-0.00939693	-0.00823599
ENSMUSG00000023953	Polh	72.983	58.7448	106.432	111.704	-0.0137018	-0.0170228	-0.00939564	-0.00895219
ENSMUSG00000029275	Gfi1	26.6657	62.1773	106.433	48.9699	-0.0375013	-0.016083	-0.00939563	-0.0204207
ENSMUSG00000031627	Irf2	159.933	stable	106.467	163.605	-0.00625264	-0.00218405	-0.00939262	-0.00611229
ENSMUSG00000037818	3110057O12Rik	72.6715	165.016	106.474	130.484	-0.0137605	-0.00606	-0.00939194	-0.00766377
ENSMUSG00000023905	Tnfrsf12a	stable	stable	106.501	stable	-0.00298701	-0.00188085	-0.00938962	-0.00545077
ENSMUSG00000096458	Moap1	60.0911	88.9165	106.502	124.641	-0.0166414	-0.0112465	-0.00938946	-0.00802301
ENSMUSG00000021392	Nol8	stable	64.7017	106.542	stable	-0.000316249	-0.0154555	-0.00938601	-0.00380416
ENSMUSG00000041219	Arhgap11a	stable	stable	106.588	stable	-0.00199648	-0.00402233	-0.00938194	-0.00525735
ENSMUSG00000019852	Arfgef3	stable	stable	106.608	stable	-0.000982189	-0.00158854	-0.00938019	-0.00135839
ENSMUSG00000053716	Dusp7	57.1455	113.947	106.645	115.242	-0.0174992	-0.008776	-0.00937691	-0.00867741
ENSMUSG00000028060	2810403A07Rik	142.455	116.893	106.676	138.802	-0.00701975	-0.0085548	-0.00937419	-0.00720452
ENSMUSG00000061458	Nol10	stable	stable	106.681	142.382	-0.000638125	-0.00340948	-0.00937373	-0.00702334
ENSMUSG00000031921	Terf2	112.099	106.068	106.717	133.059	-0.00892068	-0.00942795	-0.00937059	-0.00751547
ENSMUSG00000039512	Uhrf1bp1	113.377	stable	106.721	stable	-0.0088201	-0.00132725	-0.00937027	-0.0047514
ENSMUSG00000024542	Cep192	stable	stable	106.727	stable	-0.000775029	-0.00308115	-0.00936966	-0.00494368
ENSMUSG00000027381	Bcl2l11	94.1224	99.4146	106.754	115.809	-0.0106245	-0.0100589	-0.00936731	-0.00863493
ENSMUSG00000034354	Mtmr3	98.0202	141.808	106.768	148.287	-0.010202	-0.0070518	-0.00936611	-0.00674366
ENSMUSG00000042423	Fbrs	80.8813	stable	106.813	147.972	-0.0123638	-0.00430912	-0.00936214	-0.00675804
ENSMUSG00000074305	Peak1	74.1655	115.609	106.869	135.43	-0.0134834	-0.00864987	-0.00935727	-0.00738391
ENSMUSG00000032643	Fhl3	67.462	105.749	106.886	121.863	-0.0148232	-0.00945639	-0.00935577	-0.00820594
ENSMUSG00000026999	Nup35	stable	stable	106.905	159.665	0.00111565	-0.00323361	-0.00935406	-0.00626313
ENSMUSG00000039699	Batf2	68.2801	96.7072	106.925	134.552	-0.0146456	-0.0103405	-0.00935234	-0.00743209
ENSMUSG00000048316	Gm9823	stable	stable	106.966	91.4935	-0.00475369	0.00376419	-0.0093488	-0.0109297
ENSMUSG00000056383	AI987944	stable	90.6292	106.984	144.711	-0.00441552	-0.011034	-0.00934722	-0.00691031
ENSMUSG00000021326	Trim27	113.833	98.2895	107.07	117.898	-0.00878482	-0.010174	-0.00933966	-0.00848191
ENSMUSG00000063382	Bcl9l	57.9145	stable	107.113	110.038	-0.0172668	-0.00494072	-0.0093359	-0.00908773
ENSMUSG00000008496	Pou2f2	91.0429	149.43	107.16	129.365	-0.0109838	-0.00669211	-0.00933184	-0.0077301
ENSMUSG00000021431	Snrnp48	stable	101.789	107.187	159.872	-0.00549065	-0.00982426	-0.00932951	-0.00625499
ENSMUSG00000042742	B630005N14Rik	stable	139.526	107.244	144.852	-0.00291037	-0.0071671	-0.00932451	-0.0069036
ENSMUSG00000042211	Fbxo38	131.753	147.458	107.319	171.404	-0.00758994	-0.00678161	-0.00931805	-0.00583417
ENSMUSG00000049643	2310022A10Rik	100.698	117.467	107.325	178.755	-0.00993065	-0.00851305	-0.00931746	-0.00559424
ENSMUSG00000052446	Zfp961	stable	80.9612	107.415	88.2937	-0.00352473	-0.0123516	-0.0093097	-0.0113258
ENSMUSG00000004267	Eno2	stable	stable	107.439	stable	-0.00265715	0.00257558	-0.00930757	-0.00180631
ENSMUSG00000000600	Krit1	stable	159.511	107.444	147.234	0.00470104	-0.00626915	-0.00930715	-0.00679192
ENSMUSG00000027646	Src	128.612	stable	107.457	stable	-0.00777533	-0.00247415	-0.00930602	-0.00529593
ENSMUSG00000039804	Ncoa5	116.534	163.98	107.468	160.534	-0.00858121	-0.00609829	-0.0093051	-0.00622921
ENSMUSG00000098078	Gm26992	stable	stable	107.475	stable	0.00475986	-0.000211945	-0.00930445	-0.00449653
ENSMUSG00000014074	Rnf168	97.9576	69.5298	107.526	81.3569	-0.0102085	-0.0143823	-0.00930006	-0.0122915
ENSMUSG00000037965	Zc3h7a	stable	84.4309	107.577	174.858	-0.00316558	-0.011844	-0.00929569	-0.00571891
ENSMUSG00000003154	Foxj2	85.6171	stable	107.597	144.327	-0.0116799	-0.00545526	-0.00929393	-0.00692873
ENSMUSG00000001227	Sema6b	61.2369	109.413	107.622	142.018	-0.01633	-0.00913966	-0.00929178	-0.00704135
ENSMUSG00000045092	S1pr1	83.3412	135.258	107.738	173.518	-0.0119989	-0.00739327	-0.00928173	-0.0057631
ENSMUSG00000038884	A230050P20Rik	157.836	125.866	107.774	stable	-0.00633571	-0.00794497	-0.00927872	-0.00521488
ENSMUSG00000026842	Abl1	76.4461	stable	107.849	stable	-0.0130811	-0.00418172	-0.00927219	-0.00546324
ENSMUSG00000028540	Dph2	136.072	160.054	107.854	119.868	-0.00734905	-0.00624787	-0.00927182	-0.0083425
ENSMUSG00000079165	Sap25	stable	175.469	107.873	stable	-0.0011281	-0.00569903	-0.00927012	-0.00372024
ENSMUSG00000041716	Gm20604	103.967	88.6325	107.891	166.944	-0.00961848	-0.0112825	-0.00926859	-0.00599003
ENSMUSG00000015202	Cnksr3	79.2442	74.2257	107.913	137.128	-0.0126192	-0.0134724	-0.0092667	-0.00729246
ENSMUSG00000020546	Stxbp4	stable	57.4189	107.959	stable	-0.00209231	-0.0174159	-0.00926273	-0.00366467
ENSMUSG00000041491	Cep78	stable	126.348	107.974	stable	0.0048722	-0.00791467	-0.00926151	-0.00242626
ENSMUSG00000019726	Lyst	104.602	98.8734	107.995	stable	-0.00956003	-0.0101139	-0.00925966	-0.00529902
ENSMUSG00000029190	D5Ertd579e	stable	stable	108.053	155.583	-0.00520262	-0.00484875	-0.00925476	-0.00642742
ENSMUSG00000019487	Trip10	169.489	stable	108.088	stable	-0.00590008	-0.00338143	-0.00925173	-0.00504647
ENSMUSG00000102425	Gm26616	62.2971	109.467	108.213	104.083	-0.0160521	-0.00913519	-0.009241	-0.00960773
ENSMUSG00000031631	Cfap97	stable	75.13	108.242	86.7532	-0.00198617	-0.0133103	-0.00923859	-0.011527
ENSMUSG00000005968	Tuft1	163.083	121.315	108.258	140.291	-0.00613185	-0.00824298	-0.0092372	-0.00712802
ENSMUSG00000047412	Zbtb44	stable	stable	108.277	stable	-0.000914152	-0.00532949	-0.00923561	0.00235943
ENSMUSG00000051344	Plekhm3	63.0645	99.1679	108.318	stable	-0.0158568	-0.0100839	-0.00923209	-0.00455715
ENSMUSG00000029291	Rufy3	stable	141.227	108.324	stable	-0.00107007	-0.00708081	-0.00923154	-0.00486629
ENSMUSG00000031355	Arhgap6	stable	stable	108.365	130.859	-0.00148352	-0.00322	-0.0092281	-0.00764184
ENSMUSG00000042213	Zfand4	stable	stable	108.367	109.087	-0.00212519	0.00560867	-0.00922789	-0.00916695
ENSMUSG00000052512	Nav2	90.1254	118.835	108.399	stable	-0.0110957	-0.00841504	-0.00922519	-0.00502487
ENSMUSG00000059742	Kcnh7	stable	125.552	108.407	stable	0.00314963	-0.00796486	-0.00922451	-0.00334299
ENSMUSG00000031843	Mphosph6	stable	stable	108.546	stable	0.00510639	-0.00447626	-0.0092127	-0.00440866
ENSMUSG00000030871	Ears2	stable	stable	108.561	156.912	-0.00378932	-0.00099935	-0.00921137	-0.00637298
ENSMUSG00000053175	Bcl3	65.1964	138.802	108.622	150.526	-0.0153383	-0.00720452	-0.00920627	-0.00664338
ENSMUSG00000037098	Rab11fip3	115.901	stable	108.727	stable	-0.00862802	-0.00543683	-0.00919735	-0.00484776
ENSMUSG00000028751	Pla2g2e	stable	stable	108.812	stable	-0.00266831	0.00253481	-0.00919018	0.0101521
ENSMUSG00000040021	Lats1	134.192	128.226	108.847	138.809	-0.00745201	-0.00779872	-0.00918721	-0.00720416
ENSMUSG00000069729	Arid1b	84.5202	stable	108.899	stable	-0.0118315	-0.0054435	-0.00918283	-0.00550251
ENSMUSG00000021147	Wdr37	stable	121.082	108.908	stable	-0.00472537	-0.00825888	-0.00918202	-0.0036562
ENSMUSG00000024667	Tmem216	84.8525	135.647	108.926	116.546	-0.0117852	-0.00737209	-0.00918053	-0.00858034
ENSMUSG00000049800	Sertad2	117.768	stable	108.928	164.001	-0.00849127	-0.00291699	-0.00918035	-0.00609752
ENSMUSG00000026491	Ahctf1	84.097	96.0736	108.996	137.699	-0.011891	-0.0104087	-0.00917463	-0.00726221
ENSMUSG00000038013	Wipf2	75.9473	167.857	108.998	176.429	-0.013167	-0.00595743	-0.0091745	-0.00566801
ENSMUSG00000042298	Ttc19	stable	stable	109.153	stable	0.00135218	-0.00127763	-0.00916142	0.00129308
ENSMUSG00000039308	Ndst2	93.0874	stable	109.192	165.527	-0.0107426	-0.00490661	-0.00915819	-0.00604129
ENSMUSG00000027751	Supt20	stable	stable	109.197	147.134	-0.00194621	-0.00407865	-0.00915776	-0.0067965
ENSMUSG00000082884	Gm13339	stable	stable	109.222	92.3217	-0.00100243	-0.00318254	-0.0091557	-0.0108317
ENSMUSG00000094772	Rpl29-ps2	stable	stable	109.222	stable	0.00917707	-0.00257699	-0.00915568	-0.00522217
ENSMUSG00000021536	Adcy2	stable	stable	109.222	140.292	-0.00102619	-0.00411426	-0.00915564	-0.00712797
ENSMUSG00000061024	Rrs1	90.4149	90.4973	109.278	stable	-0.0110601	-0.0110501	-0.00915099	-0.00371822
ENSMUSG00000064368	mt-Nd6	stable	156.152	109.322	93.2502	-0.00430584	-0.006404	-0.00914731	-0.0107238
ENSMUSG00000022070	Bora	100.946	147.396	109.337	stable	-0.00990625	-0.00678442	-0.00914606	-0.00243226
ENSMUSG00000089774	Slc5a3	90.3142	62.5796	109.388	stable	-0.0110725	-0.0159796	-0.00914174	-2.66091e-05
ENSMUSG00000022897	Dyrk1a	83.474	85.7114	109.41	120.129	-0.0119798	-0.0116671	-0.00913992	-0.0083244
ENSMUSG00000028917	Plekhm2	70.112	113.302	109.433	125.521	-0.0142629	-0.00882597	-0.00913798	-0.00796678
ENSMUSG00000103937	Gm37186	51.1652	66.7085	109.506	stable	-0.0195446	-0.0149906	-0.00913194	0.000648125
ENSMUSG00000097574	C920006O11Rik	stable	68.1374	109.506	stable	0.00233269	-0.0146762	-0.0091319	-0.00316582
ENSMUSG00000043183	Simc1	73.7104	86.8367	109.571	92.885	-0.0135666	-0.0115159	-0.00912653	-0.010766
ENSMUSG00000026764	Kif5c	146.714	73.5462	109.598	stable	-0.00681597	-0.0135969	-0.00912426	-0.00415785
ENSMUSG00000052414	Gm28047	96.5447	stable	109.608	stable	-0.0103579	-0.00313836	-0.00912341	-0.00495756
ENSMUSG00000023940	Sgol1	67.3784	51.8868	109.637	stable	-0.0148416	-0.0192727	-0.00912098	-0.00341043
ENSMUSG00000024050	Wiz	101.38	stable	109.772	163.561	-0.00986389	-0.00264883	-0.00910982	-0.00611392
ENSMUSG00000005534	Insr	120.624	stable	109.78	171.602	-0.00829022	-0.00125922	-0.00910915	-0.00582743
ENSMUSG00000008845	Cd163	stable	stable	109.832	174.943	-0.000824095	-0.00339054	-0.00910478	-0.00571615
ENSMUSG00000103396	Gm38305	stable	95.2955	109.866	stable	0.0102614	-0.0104937	-0.009102	0.00820823
ENSMUSG00000068551	Zfp467	143.388	133.788	109.89	107.439	-0.00697408	-0.00747452	-0.00910004	-0.00930765
ENSMUSG00000022124	Fbxl3	139.014	150.434	109.891	123.878	-0.0071935	-0.00664743	-0.00909992	-0.00807247
ENSMUSG00000042046	Dstyk	129.763	125.758	109.9	stable	-0.00770639	-0.0079518	-0.00909918	-0.00499305
ENSMUSG00000040599	Mis12	135.093	92.8868	109.914	stable	-0.0074023	-0.0107658	-0.00909801	-0.00300015
ENSMUSG00000068015	Lrch1	stable	stable	109.978	stable	-0.00249536	-0.000196726	-0.00909274	-0.00535957
ENSMUSG00000035133	Arhgap5	stable	130.122	110.151	155.09	0.000882833	-0.00768512	-0.00907846	-0.00644788
ENSMUSG00000015839	Nfe2l2	143.65	121.821	110.211	147.24	-0.00696138	-0.00820875	-0.00907354	-0.00679162
ENSMUSG00000028933	Xrcc2	59.5053	62.4655	110.279	stable	-0.0168052	-0.0160088	-0.00906792	0.000646994
ENSMUSG00000098973	Mir6236	stable	stable	110.3	106.751	-0.00206544	0.00479298	-0.0090662	-0.00936759
ENSMUSG00000036893	Ehmt1	79.6697	114.436	110.306	stable	-0.0125518	-0.00873854	-0.00906568	-0.00525071
ENSMUSG00000079316	Rab9	stable	136.25	110.308	140.804	-0.00188465	-0.00733947	-0.00906549	-0.00710206
ENSMUSG00000037315	Jade3	122.122	174.183	110.374	83.7771	-0.00818852	-0.00574107	-0.00906011	-0.0119364
ENSMUSG00000058192	Zfp846	100.569	112.555	110.386	164.932	-0.00994343	-0.00888453	-0.00905915	-0.00606312
ENSMUSG00000022545	Ercc4	76.3241	139.274	110.397	117.563	-0.013102	-0.00718012	-0.00905825	-0.00850607
ENSMUSG00000020961	Ston2	133.743	stable	110.565	62.0821	-0.00747702	-0.00499708	-0.00904446	-0.0161077
ENSMUSG00000042472	Zfp410	86.314	82.8143	110.652	115.689	-0.0115856	-0.0120752	-0.00903736	-0.00864383
ENSMUSG00000036826	Igflr1	stable	136.266	110.679	160.819	0.00194741	-0.00733861	-0.00903516	-0.00621817
ENSMUSG00000044813	Shb	stable	stable	110.912	95.5582	-0.00412602	-0.00125538	-0.00901616	-0.0104648
ENSMUSG00000022141	Nipbl	stable	165.31	110.961	131.666	-0.00159193	-0.00604925	-0.00901214	-0.007595
ENSMUSG00000102038	Gm12345	153.39	stable	110.969	stable	-0.00651932	-0.00447435	-0.00901155	-0.00350237
ENSMUSG00000097177	9330159M07Rik	stable	130.995	111.069	stable	-0.00169912	-0.00763389	-0.00900345	-0.00297776
ENSMUSG00000045078	Rnf216	100.752	stable	111.092	124.851	-0.00992541	-0.00533967	-0.00900155	-0.00800952
ENSMUSG00000027777	Schip1	stable	stable	111.221	138.289	-0.00393805	0.00163747	-0.00899114	-0.00723122
ENSMUSG00000024978	Gpam	stable	132.589	111.24	135.295	-0.00381143	-0.00754212	-0.00898959	-0.00739126
ENSMUSG00000074158	9830147E19Rik	81.6456	102.281	111.264	176.369	-0.0122481	-0.00977702	-0.00898766	-0.00566993
ENSMUSG00000028911	Srsf4	110.222	139.387	111.283	153.553	-0.00907263	-0.00717426	-0.00898609	-0.00651239
ENSMUSG00000041153	Osgin2	stable	108.958	111.348	stable	-0.00441595	-0.00917787	-0.00898086	-0.00514208
ENSMUSG00000062980	Cped1	stable	stable	111.354	stable	0.00320814	0.0103991	-0.00898038	0.00633636
ENSMUSG00000057219	Armc7	67.0402	129.472	111.362	86.9975	-0.0149164	-0.00772368	-0.00897975	-0.0114946
ENSMUSG00000027534	Snx16	137.658	128.008	111.557	109.545	-0.00726435	-0.00781204	-0.00896401	-0.00912864
ENSMUSG00000026048	Ercc5	stable	stable	111.625	stable	0.00168447	-0.00256911	-0.00895854	-0.00280151
ENSMUSG00000018809	Smyd4	stable	stable	111.63	135.546	0.00342271	-0.0039829	-0.00895814	-0.00737758
ENSMUSG00000048271	Rbm33	133.295	127.321	111.638	stable	-0.00750216	-0.00785419	-0.00895754	-0.00479705
ENSMUSG00000033671	Cep350	152.934	102.476	111.715	178.555	-0.00653876	-0.00975839	-0.00895138	-0.00560051
ENSMUSG00000031015	Swap70	stable	stable	111.717	stable	-0.00362165	-0.00276151	-0.00895118	-0.0020157
ENSMUSG00000042498	D330045A20Rik	stable	stable	111.807	stable	-0.00155795	-0.000881652	-0.00894396	0.00296589
ENSMUSG00000085148	Mir22hg	97.8667	100.496	111.83	143.9	-0.010218	-0.00995066	-0.00894211	-0.00694926
ENSMUSG00000048721	Fndc9	stable	stable	111.886	stable	-0.0029083	0.00890284	-0.00893768	8.51057e-05
ENSMUSG00000059422	Gm8116	stable	107.687	111.887	stable	0.00134453	-0.00928615	-0.00893758	-0.00331412
ENSMUSG00000049230	Gm9833	stable	stable	111.888	stable	0.00349932	-0.00479465	-0.00893754	-0.000424161
ENSMUSG00000052013	Btla	133.964	52.1386	111.921	103.267	-0.00746469	-0.0191797	-0.00893487	-0.00968361
ENSMUSG00000038058	Nod1	142.007	stable	111.942	130.846	-0.00704193	-0.00325431	-0.00893317	-0.0076426
ENSMUSG00000102422	Schip1	stable	stable	112.019	132.269	-0.00446968	0.00196206	-0.00892706	-0.00756038
ENSMUSG00000062931	Zfp938	62.524	86.3089	112.053	stable	-0.0159939	-0.0115863	-0.00892437	-0.003818
ENSMUSG00000032041	Tirap	125.783	104.432	112.086	150.523	-0.00795019	-0.00957565	-0.00892171	-0.0066435
ENSMUSG00000038167	Plekhg6	111.155	152.872	112.095	stable	-0.00899646	-0.00654144	-0.00892103	0.000992907
ENSMUSG00000038047	Haus6	stable	72.9127	112.096	stable	-0.000490579	-0.013715	-0.00892095	-0.00404607
ENSMUSG00000096996	Gm26792	stable	stable	112.207	65.551	-0.00225889	-0.00499426	-0.00891206	-0.0152553
ENSMUSG00000024222	Fkbp5	stable	stable	112.208	stable	-0.00184031	-0.00354383	-0.00891206	-0.00314324
ENSMUSG00000013973	Dedd	65.9373	82.8246	112.217	130.332	-0.0151659	-0.0120737	-0.0089113	-0.00767269
ENSMUSG00000022000	Zc3h13	131.233	90.1871	112.225	168.25	-0.00762002	-0.0110881	-0.00891068	-0.00594355
ENSMUSG00000066878	Gm10184	stable	100.013	112.23	stable	-0.00246756	-0.00999871	-0.00891024	0.00317335
ENSMUSG00000044250	Pced1b	83.0474	106.621	112.231	80.6109	-0.0120413	-0.00937903	-0.00891018	-0.0124053
ENSMUSG00000034973	Dopey1	163.575	92.3884	112.232	154.338	-0.0061134	-0.0108239	-0.00891008	-0.00647927
ENSMUSG00000044340	Phlpp1	stable	stable	112.242	175.848	-0.00417977	-0.00368695	-0.00890934	-0.00568671
ENSMUSG00000057134	Ado	67.2613	75.4211	112.264	154.707	-0.0148674	-0.0132589	-0.00890759	-0.00646382
ENSMUSG00000033773	Rpap2	93.6097	140.593	112.341	101.636	-0.0106827	-0.00711274	-0.00890148	-0.00983906
ENSMUSG00000022849	Hspbap1	88.7132	61.3853	112.344	118.573	-0.0112723	-0.0162905	-0.00890125	-0.00843365
ENSMUSG00000085255	Taco1os	141.028	stable	112.355	stable	-0.00709078	-0.00483408	-0.00890033	0.00401905
ENSMUSG00000039521	Foxp3	stable	139.893	112.386	stable	-0.00357703	-0.00714832	-0.00889793	0.00364666
ENSMUSG00000078651	Aoc2	stable	53.1771	112.456	stable	-0.00275008	-0.0188051	-0.0088924	0.00517939
ENSMUSG00000026020	Nop58	stable	85.5236	112.459	122.584	-0.00225509	-0.0116927	-0.0088921	-0.00815766
ENSMUSG00000030930	Chst15	stable	stable	112.491	152.459	-0.00142311	0.00028843	-0.00888959	-0.00655914
ENSMUSG00000037270	4932438A13Rik	stable	109.09	112.524	134.612	-0.00449577	-0.0091667	-0.00888701	-0.00742876
ENSMUSG00000033257	Ttll4	95.5241	80.6469	112.527	stable	-0.0104686	-0.0123997	-0.00888672	-0.00491857
ENSMUSG00000024622	Hmgxb3	101.362	stable	112.574	158.743	-0.0098656	-0.00490989	-0.00888308	-0.00629951
ENSMUSG00000056216	Cebpg	69.9849	57.6361	112.585	94.5935	-0.0142888	-0.0173503	-0.00888215	-0.0105715
ENSMUSG00000040167	Ikzf5	stable	162.832	112.594	154.824	-0.00515902	-0.00614129	-0.00888147	-0.00645896
ENSMUSG00000029415	Sdad1	106.575	92.7982	112.61	136.632	-0.00938309	-0.0107761	-0.00888023	-0.00731891
ENSMUSG00000050503	Fbxl22	stable	75.3947	112.757	stable	0.00571228	-0.0132635	-0.00886861	-0.00542068
ENSMUSG00000012443	Kif11	stable	171.512	112.776	178.123	-0.00124317	-0.00583049	-0.00886712	-0.00561409
ENSMUSG00000034295	Fhod3	stable	94.6155	112.86	stable	-0.0026857	-0.0105691	-0.00886051	-0.0041777
ENSMUSG00000022223	Sdr39u1	stable	153.005	112.879	stable	-0.00266691	-0.00653574	-0.00885907	-0.00414099
ENSMUSG00000030782	Tgfb1i1	122.749	175.534	112.887	86.5356	-0.00814669	-0.0056969	-0.00885844	-0.0115559
ENSMUSG00000046207	Pik3r6	139.179	117.064	112.888	168.872	-0.00718497	-0.00854234	-0.00885837	-0.00592163
ENSMUSG00000020948	Klhl28	stable	120.638	113.083	110.713	-0.00279576	-0.0082893	-0.0088431	-0.00903239
ENSMUSG00000039474	Wfs1	101.045	95.9021	113.127	159.515	-0.00989655	-0.0104273	-0.00883964	-0.00626899
ENSMUSG00000030002	Dusp11	stable	stable	113.133	157.605	-0.00361606	-0.00402737	-0.00883918	-0.00634497
ENSMUSG00000040363	Bcor	56.737	85.8838	113.2	159.654	-0.0176252	-0.0116436	-0.00883391	-0.00626353
ENSMUSG00000047246	Hist1h2be	stable	stable	113.238	170.855	0.00247214	0.00462669	-0.00883093	-0.00585292
ENSMUSG00000016758	Bik	stable	stable	113.284	stable	0.00246688	0.00465256	-0.0088274	0.00589405
ENSMUSG00000043284	Tmem11	58.4209	72.9481	113.386	136.56	-0.0171172	-0.0137084	-0.00881944	-0.0073228
ENSMUSG00000056476	Med12l	stable	54.7028	113.386	100.18	-0.00366082	-0.0182806	-0.0088194	-0.00998207
ENSMUSG00000031105	Slc25a14	150.405	112.519	113.447	stable	-0.00664873	-0.00888737	-0.00881471	-0.000632678
ENSMUSG00000028134	Ptbp2	stable	stable	113.507	stable	0.00207194	-0.00369185	-0.00881	-0.00547076
ENSMUSG00000028483	Snapc3	140.048	124.163	113.582	103.603	-0.00714039	-0.00805396	-0.00880419	-0.00965223
ENSMUSG00000041241	Mul1	64.3664	96.0079	113.603	143.262	-0.0155361	-0.0104158	-0.00880261	-0.0069802
ENSMUSG00000024561	Mbd1	140.343	stable	113.648	178.673	-0.00712542	-0.00477961	-0.00879907	-0.00559681
ENSMUSG00000046085	4931422A03Rik	stable	stable	113.659	stable	0.00514636	-0.00276307	-0.00879822	-0.00122794
ENSMUSG00000023951	Vegfa	124.779	95.4014	113.825	72.2971	-0.00801417	-0.010482	-0.00878538	-0.0138318
ENSMUSG00000003848	Nob1	93.7059	122.93	113.873	104.589	-0.0106717	-0.00813469	-0.00878167	-0.00956122
ENSMUSG00000045328	Cenpe	stable	stable	113.89	stable	0.0016207	-0.00381522	-0.00878039	-0.00372018
ENSMUSG00000021752	Kctd6	75.276	142.031	113.91	stable	-0.0132844	-0.00704071	-0.00877888	-0.00352727
ENSMUSG00000081126	Gm15784	120.727	108.8	113.984	110.695	-0.00828312	-0.00919116	-0.00877315	-0.00903381
ENSMUSG00000037725	Ckap2	stable	163.617	113.984	stable	0.000414437	-0.00611182	-0.00877315	-0.00442668
ENSMUSG00000031831	Dnaaf1	70.4538	55.1068	113.989	102.569	-0.0141937	-0.0181466	-0.0087728	-0.00974955
ENSMUSG00000049687	Fam109b	52.0053	81.7466	113.996	61.2298	-0.0192288	-0.0122329	-0.00877223	-0.0163319
ENSMUSG00000034247	Plekhm1	73.772	129.092	114.089	162.642	-0.0135553	-0.00774643	-0.00876508	-0.00614849
ENSMUSG00000005698	Ctcf	101.697	stable	114.103	stable	-0.00983313	-0.00533029	-0.00876399	-0.00521812
ENSMUSG00000017548	Suz12	stable	stable	114.104	stable	0.000739588	-0.00529354	-0.00876396	-0.00251164
ENSMUSG00000021466	Ptch1	97.3569	stable	114.161	140.986	-0.0102715	-0.00225466	-0.0087596	-0.0070929
ENSMUSG00000031935	Med17	stable	134.862	114.163	146.599	-0.00420804	-0.00741496	-0.00875937	-0.00682132
ENSMUSG00000062604	Srpk2	stable	165.58	114.406	165.933	-0.00273679	-0.00603939	-0.00874078	-0.00602652
ENSMUSG00000033075	Senp1	stable	146.19	114.412	159.178	-0.00414446	-0.00684044	-0.00874037	-0.00628228
ENSMUSG00000068205	Macrod2	stable	stable	114.417	stable	0.0047506	0.0123041	-0.00873999	-0.002294
ENSMUSG00000030714	Ccdc101	stable	stable	114.434	stable	-0.00301564	-0.00118889	-0.00873863	-0.00504991
ENSMUSG00000066270	Gm10157	stable	stable	114.47	stable	0.00132167	0.00439391	-0.00873592	-0.00314205
ENSMUSG00000030315	Vgll4	82.9764	77.3462	114.498	stable	-0.0120516	-0.0129289	-0.0087338	-0.00133858
ENSMUSG00000025413	Ttc4	stable	126.113	114.513	stable	-0.00397397	-0.00792941	-0.00873265	-0.00516473
ENSMUSG00000031217	Efnb1	122.821	stable	114.524	136.091	-0.00814196	0.00292397	-0.00873183	-0.007348
ENSMUSG00000041992	Rapgef5	112.572	141.843	114.536	stable	-0.00888319	-0.00705004	-0.00873087	-0.00379448
ENSMUSG00000028653	Trit1	stable	112.151	114.552	152.742	-0.00508385	-0.00891656	-0.00872965	-0.00654698
ENSMUSG00000025340	Rabgef1	131.27	stable	114.596	stable	-0.00761788	-0.00497173	-0.00872631	-0.00496378
ENSMUSG00000064128	Cenpj	stable	89.6828	114.609	104.676	-0.00419385	-0.0111504	-0.0087253	-0.0095533
ENSMUSG00000020381	3010026O09Rik	stable	116.012	114.636	stable	-0.00287804	-0.00861977	-0.00872323	-0.00242959
ENSMUSG00000024384	Iws1	stable	82.758	114.639	177.217	-0.00529237	-0.0120834	-0.008723	-0.00564282
ENSMUSG00000037111	Setd7	stable	stable	114.675	stable	0.00372261	-0.00361479	-0.00872033	-0.00224665
ENSMUSG00000034292	Traf3ip1	100.101	stable	114.703	140.611	-0.00998986	-0.00523423	-0.00871815	-0.0071118
ENSMUSG00000026283	Ing5	stable	174.68	114.711	170.901	-0.00539158	-0.00572476	-0.00871752	-0.00585134
ENSMUSG00000026641	Usf1	141.29	stable	114.841	162.039	-0.00707765	-0.00391285	-0.00870768	-0.00617136
ENSMUSG00000048175	Asb8	92.7473	106.913	114.878	152.958	-0.010782	-0.00935338	-0.0087049	-0.00653774
ENSMUSG00000038872	Zfhx3	127.684	stable	114.88	145.653	-0.00783182	-0.00526046	-0.00870473	-0.00686562
ENSMUSG00000020380	Rad50	stable	105.656	114.968	stable	-0.00394668	-0.00946464	-0.00869811	-0.00182975
ENSMUSG00000026648	Dclre1c	121.099	90.997	114.987	143.601	-0.00825773	-0.0109894	-0.00869665	-0.00696373
ENSMUSG00000054434	Tmem120b	110.638	stable	115.062	stable	-0.00903848	-0.00322459	-0.00869095	-0.0022133
ENSMUSG00000034731	Dgkh	stable	stable	115.148	stable	-1.22111e-05	-0.00342157	-0.00868447	-0.00493701
ENSMUSG00000066043	Phactr4	133.996	stable	115.164	stable	-0.00746288	-0.00388615	-0.00868331	-0.00417189
ENSMUSG00000093452	Zfhx2os	71.2244	157.871	115.171	101.15	-0.0140401	-0.00633428	-0.00868272	-0.00988629
ENSMUSG00000039244	E130309D02Rik	81.602	174.941	115.192	stable	-0.0122546	-0.00571621	-0.00868118	-0.0029579
ENSMUSG00000081451	Gm12734	stable	stable	115.249	stable	0.0112984	-0.000302515	-0.00867687	0.0057663
ENSMUSG00000048755	Mcat	107.045	149.568	115.296	158.225	-0.00934187	-0.0066859	-0.00867336	-0.00632011
ENSMUSG00000004865	Srpk1	stable	114.693	115.362	167.477	-0.00331158	-0.00871893	-0.00866834	-0.00597097
ENSMUSG00000081219	Bambi-ps1	128.56	stable	115.377	135.111	-0.00777844	-0.00343473	-0.00866727	-0.00740131
ENSMUSG00000036768	Kif15	stable	stable	115.389	stable	0.00148232	-0.00522281	-0.00866637	-0.00316679
ENSMUSG00000022248	Rad1	stable	stable	115.397	135.245	-0.000946811	-0.00462451	-0.00866576	-0.007394
ENSMUSG00000004098	Col5a3	stable	stable	115.41	stable	0.0185474	0.00548837	-0.00866476	0.00970166
ENSMUSG00000020346	Mgat1	stable	stable	115.481	171.718	-0.00537181	-0.0022653	-0.00865944	-0.0058235
ENSMUSG00000095403	Gm21092	stable	82.6347	115.492	171.463	0.000734946	-0.0121015	-0.00865864	-0.00583215
ENSMUSG00000028397	Kdm4c	stable	stable	115.498	stable	-0.00382391	-0.00376	-0.0086582	-0.00541641
ENSMUSG00000052812	Atad2b	stable	151.662	115.664	123.832	-0.00407457	-0.00659362	-0.00864573	-0.00807548
ENSMUSG00000035173	Ccdc186	157.635	79.1097	115.666	121.072	-0.00634378	-0.0126407	-0.0086456	-0.00825956
ENSMUSG00000039834	Zfp335	stable	stable	115.693	147.045	-0.00533086	-0.00224203	-0.00864355	-0.00680065
ENSMUSG00000051235	Gen1	stable	67.3388	115.706	stable	0.00078321	-0.0148503	-0.00864262	-0.0043205
ENSMUSG00000052539	Magi3	107.379	157.604	115.836	84.3222	-0.00931278	-0.00634502	-0.00863292	-0.0118593
ENSMUSG00000031711	Zfp330	stable	87.9647	115.876	stable	-0.0029587	-0.0113682	-0.00862991	-0.00483081
ENSMUSG00000024013	Fgd2	stable	178.581	115.936	stable	-0.00382326	-0.00559971	-0.00862547	-0.00401734
ENSMUSG00000072621	Slfn10-ps	104.137	88.6455	115.947	162.83	-0.00960277	-0.0112809	-0.00862464	-0.00614137
ENSMUSG00000020806	Rhbdf2	111.554	stable	116.034	119.673	-0.00896426	-0.00408318	-0.00861817	-0.00835607
ENSMUSG00000034883	Lrr1	stable	120.738	116.115	stable	0.00381075	-0.00828242	-0.00861212	0.00244594
ENSMUSG00000049866	Arl4c	87.6625	91.6585	116.126	stable	-0.0114074	-0.0109101	-0.0086113	-0.0051194
ENSMUSG00000022462	Slc38a2	86.5883	91.3459	116.159	stable	-0.0115489	-0.0109474	-0.00860892	-0.00412161
ENSMUSG00000087658	Hotairm1	stable	stable	116.178	stable	0.0101431	0.00672407	-0.00860751	0.00072032
ENSMUSG00000014980	Tsen15	stable	97.4694	116.206	stable	0.00350196	-0.0102596	-0.00860538	-0.00431431
ENSMUSG00000029253	Cenpc1	81.3562	42.037	116.209	stable	-0.0122916	-0.0237886	-0.00860515	-0.00467035
ENSMUSG00000060510	Zfp266	168.232	77.7995	116.301	stable	-0.00594417	-0.0128535	-0.00859839	-0.00516843
ENSMUSG00000096449	Gm4076	stable	80.2225	116.318	81.9917	-0.000396885	-0.0124653	-0.00859712	-0.0121964
ENSMUSG00000087440	4930577N17Rik	stable	159.857	116.377	161.702	-0.00293978	-0.00625558	-0.00859274	-0.0061842
ENSMUSG00000032911	Cspg4	177.785	stable	116.379	76.9368	-0.00562477	0.000206679	-0.00859264	-0.0129977
ENSMUSG00000057551	Zfp317	174.144	67.9651	116.39	121.671	-0.00574237	-0.0147134	-0.00859177	-0.00821888
[truncated: 10,561 more rows]

## Sheet: Legend
Dataset EV2. Stability of mRNAs in BMDMs treated for 3 or 6 h with LPS.
