# Supplementary material for: Tristetraprolin binding site atlas in the macrophage transcriptome reveals a switch for inflammation resolution
Source: Mol Syst Biol. 2016 May 13;12(5):868. doi: 10.15252/msb.20156628 (PMC4988506; doi:10.15252/msb.20156628)
Supplement: Supplementary file 4 — Dataset EV3 [file MSB-12-868-s004.xls]

## Sheet: DatasetEV3
Gene symbol	Ensembl gene ID	Score at 3'UTR	Half-live, min		Decay rate, 1/min		FDR decay	FDR TTP-dep.
			WT	ΔM	WT	ΔM
Ptgs2	ENSMUSG00000032487	1191583	stable	stable	-0.0054379	0.00101204	0.0169435	0.0509526
Ccl3	ENSMUSG00000000982	1190074	stable	stable	-0.00208164	0.00435318	0.170511	0.0155153
Tnf	ENSMUSG00000024401	1115512	20.3025	131.467	-0.0492549	-0.00760647	0.000159867	0.00044352
Cxcl2	ENSMUSG00000058427	408082	84.7213	stable	-0.0118034	-0.000407469	0.00167337	0.00330557
Zfp36	ENSMUSG00000044786	343563	36.8013	71.8094	-0.0271729	-0.0139258	1.628e-05	0.0010782
Ccl4	ENSMUSG00000018930	159067	79.555	stable	-0.0125699	-0.0055222	9.9e-06	0.00046332
Cd274	ENSMUSG00000016496	110294	stable	stable	-0.00523312	-0.00129886	5.20011e-05	0.0163877
Sdc4	ENSMUSG00000017009	94990	stable	stable	-0.000307056	0.000223301	0.340107	0.774987
Nfkbia	ENSMUSG00000021025	58196	21.0619	23.8774	-0.0474791	-0.0418807	1.65825e-06	0.0738111
Il27	ENSMUSG00000044701	54789	stable	stable	0.00133386	0.00423543	0.0559284	0.0283408
Il1b	ENSMUSG00000027398	53441	stable	stable	-0.00280303	-0.00174648	0.0354319	0.774987
Maf	ENSMUSG00000055435	51065	stable	stable	-0.00160545	-0.00252104	0.00526326	0.543805
Pfkfb3	ENSMUSG00000026773	48735	97.9253	141.739	-0.0102119	-0.00705522	7.33765e-06	0.0283408
B2m	ENSMUSG00000060802	45107	stable	stable	0.00539447	0.00364965	4.88043e-05	0.402401
Mmp13	ENSMUSG00000050578	45027	stable	stable	0.00283382	0.000707949	0.035007	0.413274
Rusc2	ENSMUSG00000035969	40860	78.7466	stable	-0.012699	-0.00464284	7.74e-05	0.0109976
Dusp1	ENSMUSG00000024190	39683	15.9902	19.8473	-0.0625383	-0.0503847	0.000264	0.408595
Tor1aip1	ENSMUSG00000026466	39342	stable	stable	-0.000573217	0.000753004	0.331175	0.469775
Lipg	ENSMUSG00000053846	37182	stable	stable	0.00353882	0.00274327	2.24606e-05	0.378827
Cdkn1a	ENSMUSG00000023067	37008	stable	stable	-0.00214104	-0.00093166	0.0074587	0.417728
Socs3	ENSMUSG00000053113	33004	21.8668	25.8247	-0.0457315	-0.0387226	6.192e-06	0.15311
Zeb2	ENSMUSG00000026872	30408	stable	stable	-0.00542181	-0.00414547	0.00031201	0.427905
Nos2	ENSMUSG00000020826	30150	stable	stable	0.00189826	0.00291343	0.00221843	0.555303
Il10	ENSMUSG00000016529	28886	45.3151	stable	-0.0220677	-0.00376413	8.26435e-05	0.00044352
Cmpk2	ENSMUSG00000020638	27630	stable	stable	-0.00383182	-0.00175667	8.0388e-06	0.00046332
Tnfaip3	ENSMUSG00000019850	25674	25.8221	32.6818	-0.0387265	-0.030598	1.76835e-05	0.106906
Cxcl10	ENSMUSG00000034855	24168	stable	stable	-0.000185782	0.00201431	0.785395	0.231536
Cflar	ENSMUSG00000026031	21148	stable	stable	-0.00475884	-0.00214084	0.000503136	0.15311
Ccl2	ENSMUSG00000035385	20982	stable	stable	-0.00469489	-0.00134128	0.000852775	0.196726
4933426M11Rik	ENSMUSG00000021133	20768	stable	stable	-0.00422313	-0.00203924	7.33765e-06	0.068564
Cebpb	ENSMUSG00000056501	20029	55.4188	50.6571	-0.0180444	-0.0197406	0.000590457	0.827956
Trim30a	ENSMUSG00000030921	18024	stable	stable	-0.00108675	-0.000718922	0.263821	0.89864
Cxcl1	ENSMUSG00000029380	17690	57.2602	stable	-0.0174641	-0.00527173	6.53861e-05	0.00046332
Il1a	ENSMUSG00000027399	16751	stable	stable	-0.00439814	-0.00175871	0.00580864	0.415003
Ier3	ENSMUSG00000003541	15651	24.7262	50.0298	-0.040443	-0.0199881	4.8455e-05	0.00208435
Prdx1	ENSMUSG00000028691	15412	stable	stable	0.00184582	0.000630184	0.0860839	0.713567
Icam1	ENSMUSG00000037405	15203	stable	stable	-0.00039456	0.000915937	0.538548	0.415003
Irg1	ENSMUSG00000022126	14240	stable	stable	-0.00113837	2.02866e-05	0.0910529	0.474793
Ccl7	ENSMUSG00000035373	12699	stable	stable	-0.0017614	-0.000344535	0.0306526	0.678104
Fam49b	ENSMUSG00000022378	12425	stable	stable	0.00213555	0.00213387	0.0574109	0.999325
Plek	ENSMUSG00000020120	10849	stable	stable	-0.000324382	-0.00036014	0.726296	0.989323
Nlrp3	ENSMUSG00000032691	10175	132.101	stable	-0.00756994	-0.00529063	5.98829e-05	0.405913
Il10ra	ENSMUSG00000032089	9763	44.2209	98.2767	-0.0226137	-0.0101754	7.74284e-06	0.00044352
Mllt11	ENSMUSG00000053192	8929	stable	stable	-0.00386133	0.00117089	0.182512	0.312964
H2-T24	ENSMUSG00000053835	8301	stable	stable	0.0010972	0.000923349	0.224347	0.922229
Eno2	ENSMUSG00000004267	8129	107.439	stable	-0.00930757	-0.00180631	0.174986	0.474793
Actb	ENSMUSG00000029580	8095	stable	stable	0.00179039	0.00341847	0.0451159	0.457682
Hmox1	ENSMUSG00000005413	7833	stable	stable	0.00899674	0.00340641	0.000598053	0.0569623
Tnfrsf1b	ENSMUSG00000028599	7593	stable	stable	-0.0015559	-0.00132211	9.85875e-05	0.877492
Notch1	ENSMUSG00000026923	7358	97.2618	138.449	-0.0102815	-0.00722289	1.287e-05	0.391222
Dck	ENSMUSG00000029366	7261	stable	stable	0.000487273	0.000751806	0.639717	0.911201
Myadm	ENSMUSG00000068566	7200	stable	stable	0.00503657	0.00612987	0.00460709	0.774987
Sod2	ENSMUSG00000006818	6854	stable	stable	0.00351053	0.00154306	0.000125788	0.068564
Ccl9	ENSMUSG00000019122	6471	stable	stable	0.00142927	0.00097609	0.0567589	0.827956
Socs1	ENSMUSG00000038037	6455	18.589	19.6951	-0.0537952	-0.0507741	7.645e-06	0.680205
Aff1	ENSMUSG00000029313	6151	95.4432	160.923	-0.0104774	-0.00621415	1.65825e-06	0.0738111
Il12b	ENSMUSG00000004296	6087	stable	stable	0.0037686	0.00276762	0.0494331	0.814795
Txnrd1	ENSMUSG00000020250	6078	stable	stable	-0.00304269	-0.00266657	0.000215325	0.808179
Zfp36l2	ENSMUSG00000045817	5423	67.3145	130.43	-0.0148556	-0.00766697	9.1417e-05	0.0922513
Mdm2	ENSMUSG00000020184	5409	82.2572	105.724	-0.012157	-0.00945863	0.00027183	0.474793
Mapk1ip1l	ENSMUSG00000021840	5401	stable	stable	-0.00349732	-0.00236352	0.00290553	0.573789
Tns3	ENSMUSG00000020422	5066	stable	stable	-0.00281577	-0.000989691	0.000108108	0.370625
Sfmbt1	ENSMUSG00000006527	4988	stable	stable	-0.00418375	-0.00250448	0.00241156	0.457682
Evl	ENSMUSG00000021262	4899	stable	stable	0.00312982	0.00392347	0.0029167	0.662024
Junb	ENSMUSG00000052837	4795	23.6505	26.4163	-0.0422824	-0.0378554	2.332e-06	0.474793
Pim1	ENSMUSG00000024014	4791	60.4723	79.8419	-0.0165365	-0.0125248	2.33074e-06	0.0694489
Gdf15	ENSMUSG00000038508	4516	98.088	stable	-0.0101949	-0.00223186	0.00547917	0.068564
Usp18	ENSMUSG00000030107	4239	stable	stable	0.000350774	0.00177347	0.351068	0.210907
Plaur	ENSMUSG00000046223	4095	stable	stable	0.000637909	0.00162579	0.58849	0.808179
Slc16a10	ENSMUSG00000019838	4083	stable	stable	3.56832e-05	0.000967898	0.94813	0.605841
Spp1	ENSMUSG00000029304	4005	stable	stable	0.00310963	0.00232071	0.0263555	0.823924
1110007C09Rik	ENSMUSG00000037960	4003	stable	stable	-0.00111759	0.000539844	0.269403	0.402401
Slfn5	ENSMUSG00000054404	3722	176.214	stable	-0.00567491	-0.00300071	0.00215487	0.196726
Pld2	ENSMUSG00000020828	3585	stable	stable	-0.00398497	-0.00115307	0.0758612	0.567014
Ccl12	ENSMUSG00000035352	3419	stable	stable	0.00312927	0.0015191	0.00221843	0.605841
Slamf7	ENSMUSG00000038179	3394	stable	stable	0.00122095	0.00161064	0.0654559	0.850602
Ldlr	ENSMUSG00000032193	3324	stable	stable	-0.00224069	0.00192776	0.08967	0.177461
Gch1	ENSMUSG00000037580	3271	stable	stable	0.00293005	0.00274572	0.00748171	0.922229
Stat1	ENSMUSG00000026104	3231	stable	stable	0.0020542	0.00143164	0.0654559	0.779788
Hivep2	ENSMUSG00000015501	3217	65.6179	85.3894	-0.0152397	-0.0117111	6.963e-06	0.068564
Arf4	ENSMUSG00000021877	3129	stable	stable	0.00199656	0.000782569	3.81441e-05	0.068564
Lass6	ENSMUSG00000027035	3050	stable	stable	-0.00222821	-0.00102592	0.0487165	0.573789
Ggta1	ENSMUSG00000035778	3040	stable	stable	-0.0030152	-0.00119347	0.00627223	0.210907
Ywhaz	ENSMUSG00000022285	2976	stable	stable	0.000225535	0.0012554	0.659188	0.370625
Mdfic	ENSMUSG00000041390	2910	stable	stable	-0.00241391	-0.00147265	0.035007	0.662283
Fgl2	ENSMUSG00000039899	2746	stable	stable	0.00248604	0.001347	0.0527692	0.694486
Tbc1d13	ENSMUSG00000039678	2450	stable	stable	-0.00145575	-0.000476511	0.00269549	0.605841
Il15	ENSMUSG00000031712	2277	stable	stable	-0.00554026	-0.003605	5.38154e-05	0.370625
Emr1	ENSMUSG00000004730	2242	stable	stable	0.00493359	0.00442495	0.00169643	0.814795
Csf3	ENSMUSG00000038067	2208	171.255	stable	-0.00583924	-0.000419581	0.00343817	0.169041
Ifit2	ENSMUSG00000045932	2121	stable	stable	-0.00344165	-0.00203399	0.00610809	0.474793
Sash1	ENSMUSG00000015305	2113	85.7892	105.581	-0.0116565	-0.00947136	5.98829e-05	0.419924
Tnfrsf11a	ENSMUSG00000026321	2093	stable	stable	-0.00153461	-0.000813405	0.0166238	0.689776
Peli1	ENSMUSG00000020134	2032	69.9889	98.0396	-0.014288	-0.0102	2.1384e-05	0.068564
Ets2	ENSMUSG00000022895	2022	139.014	stable	-0.00719351	-0.00313019	0.000418079	0.0738111
Dusp11	ENSMUSG00000030002	1883	113.133	157.605	-0.00883918	-0.00634497	0.000531006	0.415003
Cd47	ENSMUSG00000055447	1828	stable	stable	0.00270924	0.000861244	0.00131643	0.474793
Anxa5	ENSMUSG00000027712	1712	stable	stable	0.00766083	0.006976	0.000141589	0.814795
Arl8a	ENSMUSG00000026426	1665	stable	stable	0.00128576	0.000589647	0.0654559	0.837637
Etv6	ENSMUSG00000030199	1642	166.591	stable	-0.00600272	-0.00351246	1.76835e-05	0.196726
Gnb2	ENSMUSG00000029713	1625	stable	stable	0.0022919	0.00069563	0.0445621	0.573789
Itgb2	ENSMUSG00000000290	1610	stable	stable	0.00382762	0.00390944	7.964e-05	0.933089
Nrp2	ENSMUSG00000025969	1589	stable	stable	0.000890576	0.00159238	0.012148	0.408595
AA960436	ENSMUSG00000031792	1581	stable	stable	-0.00247419	-0.00105797	0.00670166	0.451644
Rab10	ENSMUSG00000020671	1580	stable	stable	0.00166477	0.000603267	0.116744	0.619172
Atxn2l	ENSMUSG00000032637	1575	stable	stable	-5.72095e-05	-1.82306e-06	0.943584	0.985477
Ccr5	ENSMUSG00000079227	1572	stable	stable	-0.00199391	-0.000991842	0.0653575	0.662024
Cep170	ENSMUSG00000057335	1564	132.95	stable	-0.00752162	-0.00393068	0.000474467	0.068564
Rbm33	ENSMUSG00000048271	1561	111.638	stable	-0.00895754	-0.00479705	0.00116277	0.370625
Pik3r5	ENSMUSG00000020901	1557	stable	stable	-0.00491366	-0.00366004	1.287e-05	0.605841
Rab18	ENSMUSG00000073639	1496	stable	stable	0.00219024	0.000267085	0.180647	0.568434
Picalm	ENSMUSG00000039361	1489	stable	stable	-0.00252086	-0.00134186	0.0574035	0.61228
Slfn4	ENSMUSG00000000204	1408	stable	stable	-0.00335375	-0.00428114	0.184202	0.85216
Atp6v1e1	ENSMUSG00000019210	1281	stable	stable	0.00338418	0.00293446	0.00104924	0.823924
C230096C10Rik	ENSMUSG00000078517	1281	stable	stable	0.00290485	0.00291311	0.0310379	0.999325
Tnfsf9	ENSMUSG00000035678	1280	46.2403	96.6155	-0.0216261	-0.0103503	7.33765e-06	0.00044352
Mxd1	ENSMUSG00000001156	1245	126.69	stable	-0.00789325	-0.00334929	7.33765e-06	0.00046332
Dda1	ENSMUSG00000074247	1216	stable	stable	0.00152834	0.00110248	0.0574035	0.808179
Ppp1r15a	ENSMUSG00000040435	1214	42.8249	75.7487	-0.0233509	-0.0132016	9.61714e-06	0.02102
Sdcbp	ENSMUSG00000028249	1213	stable	stable	0.00125501	0.00084443	0.216579	0.879887
6330409N04Rik	ENSMUSG00000021930	1202	stable	stable	-0.000633368	0.000182312	0.607828	0.834332
Il6	ENSMUSG00000025746	1196	105.522	stable	-0.00947669	-0.0027591	2.24606e-05	0.0509526
Rsad2	ENSMUSG00000020641	1183	stable	stable	-0.00123223	0.000295466	0.0245216	0.309938
Brd4	ENSMUSG00000024002	1181	stable	stable	-0.00440237	-0.0033124	0.00157283	0.680205
Cd38	ENSMUSG00000029084	1170	stable	stable	0.0030053	0.00077464	0.0654559	0.474793
Tet2	ENSMUSG00000040943	1139	51.7678	62.8001	-0.019317	-0.0159235	0.00027183	0.474793
Mcl1	ENSMUSG00000038612	1128	74.5852	80.6432	-0.0134075	-0.0124003	0.00027291	0.786899
Mitf	ENSMUSG00000035158	1126	128.446	158.107	-0.00778536	-0.00632484	0.000984695	0.568434
Msr1	ENSMUSG00000025044	1095	stable	stable	-0.00115205	-0.00145939	0.538548	0.922229
Tiparp	ENSMUSG00000034640	1026	28.6264	32.8086	-0.0349328	-0.0304799	5.2668e-07	0.0506313
Cox17	ENSMUSG00000046516	1016	stable	stable	0.00640424	0.00338373	0.0034578	0.419924
Fos	ENSMUSG00000021250	1005	25.3874	37.3109	-0.0393895	-0.0268018	0.000100212	0.103748
Dennd4b	ENSMUSG00000042404	962	stable	stable	-0.0040808	-0.00240289	0.00280131	0.457682
Il1rn	ENSMUSG00000026981	954	stable	stable	0.00458886	0.00167752	0.00107628	0.202731
Ell2	ENSMUSG00000001542	952	stable	stable	0.000363713	-0.000956571	0.717729	0.568434
Sh3glb1	ENSMUSG00000037062	948	stable	stable	0.00146598	0.000674973	0.0758612	0.662024
Ufd1l	ENSMUSG00000005262	920	stable	stable	-0.0038633	-0.00264363	0.0597651	0.71621
Asb1	ENSMUSG00000026311	882	stable	stable	-0.00168848	-0.00448091	0.317628	0.605841
Cpd	ENSMUSG00000020841	870	stable	stable	0.00141591	0.000562956	0.234317	0.764622
Stx7	ENSMUSG00000019998	858	stable	stable	0.00108398	0.000741075	0.189194	0.85216
Mpeg1	ENSMUSG00000046805	858	stable	stable	0.00335045	0.00247271	3.294e-05	0.402728
Golga7	ENSMUSG00000015341	819	stable	stable	0.00054547	0.00122277	0.639717	0.779788
March5	ENSMUSG00000023307	819	stable	stable	-0.00243403	-0.00135563	0.0598202	0.609118
Rnf213	ENSMUSG00000070327	818	stable	stable	-0.00313239	-0.0033722	0.00371262	0.870189
Tpm4	ENSMUSG00000031799	810	stable	stable	0.00196899	0.000561926	0.0842926	0.630758
H3f3b	ENSMUSG00000016559	796	stable	stable	-0.000936909	-0.00209087	0.297484	0.474838
Pde4b	ENSMUSG00000028525	790	37.6418	53.583	-0.0265662	-0.0186626	2.33074e-06	0.00046332
Fth1	ENSMUSG00000024661	764	stable	stable	0.0047547	0.00309325	0.000617628	0.419924
Papd7	ENSMUSG00000034575	755	73.0937	108.517	-0.0136811	-0.00921519	1.5147e-06	0.00272852
Slc4a7	ENSMUSG00000021733	731	stable	stable	-0.0033851	-0.000389569	0.0146157	0.195309
Spred1	ENSMUSG00000027351	708	stable	stable	-0.00408991	-0.00290801	0.0019938	0.474793
Tmem171	ENSMUSG00000052485	669	stable	stable	0.00047804	0.00172456	0.528937	0.474793
Atxn7l1	ENSMUSG00000020564	668	stable	stable	-0.0029464	-0.00256307	0.018355	0.870189
Cd44	ENSMUSG00000005087	637	stable	stable	-0.00148884	0.00189139	0.0451073	0.0181747
Cpne3	ENSMUSG00000028228	622	stable	stable	0.00137736	0.00173412	0.36128	0.896563
Ehd1	ENSMUSG00000024772	619	stable	stable	-0.000520254	-0.00175813	0.304022	0.568434
Ccdc50	ENSMUSG00000038127	601	stable	stable	-0.00113632	-0.000791873	0.167673	0.851905
Cd69	ENSMUSG00000030156	588	133.175	stable	-0.00750892	-0.00417058	4.54834e-05	0.32483
Atf3	ENSMUSG00000026628	583	96.626	109.362	-0.0103492	-0.00914394	1.287e-05	0.474838
Tmed4	ENSMUSG00000004394	574	stable	stable	0.00389723	0.00355875	0.00170139	0.844986
Myl12b	ENSMUSG00000034868	565	stable	stable	0.00212083	0.00203491	0.011616	0.933089
Nab2	ENSMUSG00000025402	553	102.394	115.265	-0.00976617	-0.00867565	0.000132508	0.837637
Ralgds	ENSMUSG00000026821	548	167.837	stable	-0.00595817	-0.00473755	1.17078e-05	0.671466
9530068E07Rik	ENSMUSG00000036275	545	stable	stable	0.00240475	0.00252786	0.00108501	0.922229
Sp100	ENSMUSG00000026222	536	stable	stable	0.00185644	0.00108266	0.0860839	0.759704
Lpl	ENSMUSG00000015568	528	stable	stable	0.000972372	0.00392475	0.345538	0.102267
Rabep1	ENSMUSG00000020817	499	stable	147.298	-0.00418794	-0.00678898	0.0159355	0.451644
Stip1	ENSMUSG00000024966	494	stable	stable	0.000338776	0.000375999	0.58849	0.976428
Etv3	ENSMUSG00000003382	476	42.2693	49.2324	-0.0236579	-0.0203118	2.332e-06	0.196726
Gsr	ENSMUSG00000031584	472	stable	stable	0.00204749	8.41451e-05	0.0664922	0.256807
Tmem55b	ENSMUSG00000035953	461	134.251	156.361	-0.00744875	-0.00639544	0.00016848	0.605841
Cklf	ENSMUSG00000054400	460	stable	stable	0.00101034	-0.000242307	0.392203	0.668205
Capza2	ENSMUSG00000015733	458	stable	stable	0.000755675	-0.00022165	0.538548	0.774987
App	ENSMUSG00000022892	446	stable	stable	0.00394006	0.00296215	7.28031e-06	0.133785
Edn1	ENSMUSG00000021367	417	21.8851	39.0768	-0.0456931	-0.0255906	4.3362e-06	0.00044352
Sgk3	ENSMUSG00000025915	404	stable	stable	-0.00116566	-0.000686092	0.383456	0.886819
Med13	ENSMUSG00000034297	401	80.8136	114.58	-0.0123742	-0.00872754	6.17571e-05	0.196957
Abcc1	ENSMUSG00000023088	391	stable	stable	0.000869234	0.00298551	0.427976	0.415003
Hif1a	ENSMUSG00000021109	387	stable	stable	-0.000998868	-0.00171234	0.599368	0.85216
Smpdl3a	ENSMUSG00000019872	383	stable	stable	0.00220846	-0.000354945	0.199467	0.415003
Cpeb4	ENSMUSG00000020300	376	152.093	stable	-0.00657491	-0.00305392	0.000647952	0.0719135
Lcp1	ENSMUSG00000021998	372	stable	stable	0.00303579	0.00315406	0.000305115	0.920114
Mapk6	ENSMUSG00000042688	368	stable	stable	-0.00178887	-0.000521253	0.0445621	0.457682
5730508B09Rik	ENSMUSG00000050549	364	stable	stable	0.000126384	0.000425964	0.88531	0.922229
Marcks	ENSMUSG00000069662	361	stable	stable	-0.00347129	-0.00370906	0.00983267	0.916592
Lgals3	ENSMUSG00000050335	359	stable	stable	0.00175945	0.0023671	0.00526326	0.555303
Clec4e	ENSMUSG00000030142	352	stable	stable	0.000360099	-0.000953192	0.717729	0.662024
Pcgf3	ENSMUSG00000033623	352	stable	stable	-0.00277402	-0.000412465	0.136512	0.457682
Adrbk1	ENSMUSG00000024858	331	stable	stable	0.00249793	0.000899924	0.00303156	0.474793
Irf1	ENSMUSG00000018899	329	26.8176	31.2337	-0.037289	-0.0320167	2.33074e-06	0.155005
Cmtm6	ENSMUSG00000032434	310	stable	stable	0.00100197	0.000759929	0.0156102	0.814795
Dab2	ENSMUSG00000022150	276	stable	stable	0.000468832	0.00148646	0.67618	0.774987
Inpp4a	ENSMUSG00000026113	270	144.266	stable	-0.00693163	-0.00535473	0.0306526	0.774987
Serpine1	ENSMUSG00000037411	260	stable	stable	0.000751249	0.0012786	0.384498	0.779788
Pim3	ENSMUSG00000035828	255	102.408	84.7657	-0.00976489	-0.0117972	0.0174035	0.729293
Ppp3r1	ENSMUSG00000033953	251	stable	stable	0.000752291	0.00118646	0.528937	0.862634
Slc28a2	ENSMUSG00000027219	224	stable	stable	0.00244702	0.00358111	0.0411669	0.587986
Dock8	ENSMUSG00000052085	224	stable	stable	0.000350994	0.00163761	0.528937	0.256807

## Sheet: Legend
Dataset EV3. Stability of RNA targeted by TTP in 3’ UTR at 6 h of LPS treatment. Data were extracted from Dataset EV1. Score at 3’ UTR is total number of crosslink event inside all 3’ UTR TTP-binding sites. Decay rate is a slope of linear model describing relation of log2-transformed FPKM values and time after blocking transcription.
