# Supplementary material for: Tristetraprolin binding site atlas in the macrophage transcriptome reveals a switch for inflammation resolution
Source: Mol Syst Biol. 2016 May 13;12(5):868. doi: 10.15252/msb.20156628 (PMC4988506; doi:10.15252/msb.20156628)
Supplement: Supplementary file 5 — Dataset EV4 [file MSB-12-868-s005.xls]

## Sheet: DatasetEV4
Gene symbol	Ensembl gene ID	Score in introns	Half-live, min		Decay rate, 1/min		FDR decay	FDR TTP-dep.
			WT	ΔM	WT	ΔM
Irg1	ENSMUSG00000022126	558626	stable	stable	-0.00113837	2.02866e-05	0.0983757	0.596331
Pid1	ENSMUSG00000045658	527098	stable	stable	0.00230671	0.00177225	0.0296427	0.886517
Slc28a2	ENSMUSG00000027219	195633	stable	stable	0.00244702	0.00358111	0.0411609	0.688608
Emr1	ENSMUSG00000004730	171316	stable	stable	0.00493359	0.00442495	0.00208716	0.880854
Adap2	ENSMUSG00000020709	125752	81.3258	104.285	-0.0122962	-0.00958912	0.000211813	0.50199
Pfkfb3	ENSMUSG00000026773	117353	97.9253	141.739	-0.0102119	-0.00705522	1.638e-05	0.130875
Dennd1a	ENSMUSG00000035392	112727	stable	stable	-0.00266121	-0.0024695	0.00098898	0.966804
Csf3r	ENSMUSG00000028859	69411	stable	stable	0.000220823	0.000199906	0.803454	0.998343
Lyn	ENSMUSG00000042228	56047	stable	stable	0.00356605	0.00157799	0.00405935	0.448663
AB124611	ENSMUSG00000057191	52389	stable	stable	0.00436407	0.00309853	6.12497e-05	0.499418
Plekho2	ENSMUSG00000050721	52309	93.8974	122.975	-0.0106499	-0.00813177	3.34057e-06	0.499418
Maf	ENSMUSG00000055435	51065	stable	stable	-0.00160545	-0.00252104	0.00562272	0.668482
Ptprj	ENSMUSG00000025314	44070	stable	stable	-0.0014135	-0.000115813	0.0067889	0.246122
Dusp16	ENSMUSG00000030203	44002	59.1208	84.7391	-0.0169145	-0.0118009	2.15944e-05	0.210203
Vti1a	ENSMUSG00000024983	43546	stable	stable	0.00174438	0.0009412	0.057871	0.73442
Vav1	ENSMUSG00000034116	39646	stable	stable	0.00114248	0.000973645	0.192091	0.953346
Ctsz	ENSMUSG00000016256	38319	stable	stable	0.00521508	0.00378408	0.00114524	0.559117
Arhgap30	ENSMUSG00000048865	37918	144.219	178.807	-0.00693391	-0.00559262	0.00114524	0.73442
Ext1	ENSMUSG00000061731	37710	stable	stable	-0.0018572	-0.00145153	0.0996592	0.902627
Parp14	ENSMUSG00000034422	37207	171.503	stable	-0.0058308	-0.00387688	0.000339513	0.352795
Slco3a1	ENSMUSG00000025790	35767	stable	stable	0.00406472	0.0027377	0.000576948	0.496851
Fnbp1l	ENSMUSG00000039735	35553	159.437	stable	-0.00627206	-0.0046397	0.00281387	0.679856
Tnip3	ENSMUSG00000044162	35489	stable	stable	0.000180199	-0.00222563	0.824851	0.499418
Rrbp1	ENSMUSG00000027422	34362	stable	stable	0.00120752	-0.000171893	0.103381	0.596331
Lass6	ENSMUSG00000027035	33850	stable	stable	-0.00222821	-0.00102592	0.0495107	0.678115
Gas7	ENSMUSG00000033066	32434	stable	stable	-0.00191644	-0.00150061	0.0136767	0.843287
Gsr	ENSMUSG00000031584	32423	stable	stable	0.00204749	8.41451e-05	0.0727869	0.448663
Ell2	ENSMUSG00000001542	28283	stable	stable	0.000363713	-0.000956571	0.752169	0.673201
Itm2b	ENSMUSG00000022108	27111	stable	stable	0.00518126	0.00300266	0.000131513	0.352795
Cd47	ENSMUSG00000055447	27004	stable	stable	0.00270924	0.000861244	0.00163243	0.597819
Lcp2	ENSMUSG00000002699	26979	stable	stable	-0.00336923	-0.00214005	0.0122139	0.74218
Dram1	ENSMUSG00000020057	25659	stable	stable	2.36569e-05	0.000912277	0.956621	0.352795
Trim25	ENSMUSG00000000275	25521	stable	stable	-0.00451224	-0.00376034	0.00294183	0.769499
Sod2	ENSMUSG00000006818	24905	stable	stable	0.00351053	0.00154306	0.000192126	0.210203
Tbk1	ENSMUSG00000020115	24803	105.556	159.25	-0.00947362	-0.00627943	0.00280551	0.51381
Ifi44	ENSMUSG00000028037	24040	stable	stable	-0.000737774	-0.00171421	0.684305	0.873961
Wasf2	ENSMUSG00000028868	22672	stable	stable	0.00144283	-0.00010113	0.0879971	0.641102
Vrk2	ENSMUSG00000064090	22243	122.003	160.402	-0.00819652	-0.00623432	0.001763	0.596331
Rala	ENSMUSG00000008859	22219	stable	stable	0.00157956	-0.000592546	0.385841	0.724831
Sash1	ENSMUSG00000015305	21983	85.7892	105.581	-0.0116565	-0.00947136	9.83956e-05	0.549996
2810474O19Rik	ENSMUSG00000032712	21628	36.1002	41.7307	-0.0277007	-0.0239632	2.68791e-05	0.588859
Rapgef2	ENSMUSG00000062232	21610	71.6534	111.196	-0.0139561	-0.00899316	1.76726e-05	0.0456462
Rab31	ENSMUSG00000056515	20718	stable	stable	0.00457017	0.00295282	9.83956e-05	0.352795
Rnf213	ENSMUSG00000070327	19695	stable	stable	-0.00313239	-0.0033722	0.00405268	0.930333
Trip12	ENSMUSG00000026219	18672	stable	stable	-0.000970383	0.00075365	0.412025	0.50199
Klf13	ENSMUSG00000052040	18059	60.8391	73.8261	-0.0164368	-0.0135454	0.000102838	0.543991
Alcam	ENSMUSG00000022636	17793	stable	stable	0.00120995	-0.000145857	0.0819531	0.588859
Ppm1h	ENSMUSG00000034613	16914	stable	stable	-0.00141602	-0.0010727	0.184425	0.929955
Clcn7	ENSMUSG00000036636	15907	stable	stable	0.000798832	0.00171165	0.185262	0.736882
Clec4d	ENSMUSG00000030144	15793	stable	stable	0.00114024	-0.00113852	0.229418	0.499418
Tapbp	ENSMUSG00000024308	15479	stable	stable	0.00283057	0.0024325	0.00917176	0.922482
Zfr	ENSMUSG00000022201	15213	stable	stable	-0.00382789	-0.00316901	0.0158969	0.851457
Ifnar1	ENSMUSG00000022967	14579	stable	stable	0.00050671	-0.000937254	0.683418	0.628048
Cdk14	ENSMUSG00000028926	14307	stable	stable	-0.00317441	-0.00157715	0.00144897	0.524563
Tpd52	ENSMUSG00000027506	13849	stable	stable	0.0041082	0.00148702	0.000237154	0.44343
Rbpj	ENSMUSG00000039191	12965	stable	stable	-0.00306449	-0.00316709	0.0150178	0.985581
Camk1d	ENSMUSG00000039145	12926	143.613	stable	-0.00696314	-0.00178266	0.0027574	0.210646
Il15	ENSMUSG00000031712	12325	stable	stable	-0.00554026	-0.003605	9.18667e-05	0.499418
Mdfic	ENSMUSG00000041390	12136	stable	stable	-0.00241391	-0.00147265	0.0351015	0.736882
Vcan	ENSMUSG00000021614	12107	stable	stable	0.000567474	-0.00143792	0.713644	0.588859
Rab10	ENSMUSG00000020671	11817	stable	stable	0.00166477	0.000603267	0.123332	0.714017
Dab2	ENSMUSG00000022150	11609	stable	stable	0.000468832	0.00148646	0.713644	0.842792
Rock1	ENSMUSG00000024290	11383	stable	stable	-0.00286735	0.000298939	0.151975	0.536293
Phc3	ENSMUSG00000037652	11281	118.825	126.262	-0.0084157	-0.00792002	0.00922512	0.955469
2610528E23Rik	ENSMUSG00000022748	11264	stable	stable	0.0051849	0.00277559	0.326312	0.896232
Ggta1	ENSMUSG00000035778	11242	stable	stable	-0.0030152	-0.00119347	0.0067169	0.392914
Tnip1	ENSMUSG00000020400	11185	stable	stable	-0.00251361	-0.00232598	0.001763	0.955469
Nmd3	ENSMUSG00000027787	10895	77.7731	90.5758	-0.0128579	-0.0110405	0.00403624	0.880854
Sirpb1c	ENSMUSG00000074677	10789	stable	stable	0.00194807	-2.80914e-05	0.401535	0.736882
Ergic2	ENSMUSG00000030304	10270	stable	stable	-0.000793341	-0.0017748	0.723879	0.922482
Cept1	ENSMUSG00000040774	10060	stable	stable	0.00127568	-0.000255945	0.249443	0.619741
Cd274	ENSMUSG00000016496	10024	stable	stable	-0.00523312	-0.00129886	9.07263e-05	0.0952279
Cdk8	ENSMUSG00000029635	9666	stable	stable	-0.00448693	-0.00272796	0.032971	0.692818
Calcrl	ENSMUSG00000059588	9330	stable	stable	-0.00366323	-0.0013817	0.000962563	0.499418
Klf7	ENSMUSG00000025959	9252	57.4903	83.241	-0.0173942	-0.0120133	3.0567e-05	0.206731
Alpk1	ENSMUSG00000028028	9236	71.6954	98.2204	-0.0139479	-0.0101812	0.000110188	0.488436
Adrbk1	ENSMUSG00000024858	9143	stable	stable	0.00249793	0.000899924	0.00333995	0.597819
Malt1	ENSMUSG00000032688	9120	88.5057	117.496	-0.0112987	-0.00851093	0.000104159	0.314233
Rsad2	ENSMUSG00000020641	8965	stable	stable	-0.00123223	0.000295466	0.0243127	0.488436
Ctsb	ENSMUSG00000021939	8924	stable	stable	0.00466995	0.00501829	0.000400212	0.902627
Rab8b	ENSMUSG00000036943	8737	stable	stable	-0.00354423	-0.00184843	0.00269111	0.467432
Arhgap17	ENSMUSG00000030766	8533	stable	stable	-0.00351258	-0.0015663	0.0120821	0.673201
Rasa4	ENSMUSG00000004952	8481	stable	stable	-0.00351587	-0.00191891	0.00600482	0.668482
Ubash3b	ENSMUSG00000032020	8403	stable	stable	-0.00338803	-0.0013304	0.00269111	0.246844
2210009G21Rik	ENSMUSG00000027281	7986	stable	stable	-0.00341035	-0.0054316	0.0909262	0.736882
Gpd2	ENSMUSG00000026827	7610	stable	stable	0.000495685	0.00166042	0.780449	0.756334
Parp9	ENSMUSG00000022906	7536	176.367	stable	-0.00566999	-0.0047517	0.00143165	0.736882
Hivep2	ENSMUSG00000015501	7330	65.6179	85.3894	-0.0152397	-0.0117111	1.29669e-05	0.210203
Exoc4	ENSMUSG00000029763	7148	stable	stable	0.000197671	-0.00020397	0.83115	0.922482
Msr1	ENSMUSG00000025044	6784	stable	stable	-0.00115205	-0.00145939	0.566461	0.966804
Itgb2	ENSMUSG00000000290	6617	stable	stable	0.00382762	0.00390944	0.00011765	0.972847
Actr2	ENSMUSG00000020152	6573	stable	stable	-0.00101862	-0.000221196	0.474685	0.876568
Jarid2	ENSMUSG00000038518	6422	97.1815	110.946	-0.01029	-0.00901337	4.056e-05	0.559117
Trerf1	ENSMUSG00000064043	6409	172.827	stable	-0.00578614	-0.00419407	3.88024e-05	0.668482
Lims1	ENSMUSG00000019920	6365	stable	stable	-0.00205685	4.37401e-05	0.244446	0.673201
Pou2f2	ENSMUSG00000008496	6345	107.16	129.365	-0.00933184	-0.0077301	0.00055622	0.704513
Pik3r5	ENSMUSG00000020901	6219	stable	stable	-0.00491366	-0.00366004	2.68791e-05	0.698157
Il1a	ENSMUSG00000027399	6148	stable	stable	-0.00439814	-0.00175871	0.00613538	0.545644
Kat2b	ENSMUSG00000000708	5945	stable	stable	-1.26489e-05	5.41301e-06	0.991675	0.998343
Myo1f	ENSMUSG00000024300	5931	stable	stable	0.00151636	0.00237195	0.298886	0.806643
Npepps	ENSMUSG00000001441	5909	stable	stable	-2.06652e-05	-0.000328336	0.990766	0.953346
Ddx60	ENSMUSG00000037921	5751	stable	stable	-0.00422286	-0.00304888	0.0400565	0.836278
Hnrpll	ENSMUSG00000024095	5665	stable	stable	-0.00199053	-0.000334278	0.135043	0.628048
B4galt5	ENSMUSG00000017929	5659	104.576	119.531	-0.00956246	-0.00836605	1.2168e-05	0.488436
Mtap4	ENSMUSG00000032479	5657	stable	stable	0.000487417	0.00164071	0.372004	0.633386
Slc44a1	ENSMUSG00000028412	5624	stable	stable	0.00020812	0.000932376	0.861438	0.842792
Snx10	ENSMUSG00000038301	5530	stable	stable	-0.00122219	-0.00094365	0.30618	0.953346
Mapkap1	ENSMUSG00000038696	5517	stable	stable	0.00225626	0.00224135	0.0232068	0.998343
Mapk1ip1l	ENSMUSG00000021840	5401	stable	stable	-0.00349732	-0.00236352	0.0031531	0.678115
Inpp5k	ENSMUSG00000006127	5305	stable	stable	0.00421394	0.00461739	0.00158945	0.922482
Capg	ENSMUSG00000056737	5225	stable	stable	0.00383926	0.00415801	0.00126051	0.922482
Pdlim5	ENSMUSG00000028273	5088	stable	stable	-0.00301241	-0.000547215	0.0118041	0.274792
Cd38	ENSMUSG00000029084	4956	stable	stable	0.0030053	0.00077464	0.0702549	0.597819
Stx11	ENSMUSG00000039232	4916	stable	stable	-0.00397619	-0.00438976	0.00281387	0.902627
F10	ENSMUSG00000031444	4870	stable	stable	0.00404825	0.000142032	0.011345	0.274792
Ctss	ENSMUSG00000038642	4865	stable	stable	0.0039147	0.0027997	0.000825555	0.704513
Mx1	ENSMUSG00000000386	4732	stable	stable	-0.00308042	-0.000896557	0.00903538	0.36031
Hp1bp3	ENSMUSG00000028759	4669	stable	stable	-0.000685963	0.000683386	0.182825	0.306961
Ganab	ENSMUSG00000071650	4632	stable	stable	0.000913487	0.0013989	0.123332	0.769499
Parp8	ENSMUSG00000021725	4560	stable	stable	-0.00407471	-0.00402656	0.00055622	0.987672
Capza1	ENSMUSG00000070372	4545	stable	stable	0.000204971	-0.000689049	0.909479	0.900847
Phf20	ENSMUSG00000038116	4506	103.187	stable	-0.00969113	-0.00528807	0.028011	0.596331
Gab2	ENSMUSG00000004508	4409	79.1478	114.519	-0.0126346	-0.00873219	1.88153e-06	0.0572926
Lcp1	ENSMUSG00000021998	4375	stable	stable	0.00303579	0.00315406	0.000447493	0.96381
Ikzf1	ENSMUSG00000018654	4363	75.4079	112.937	-0.0132612	-0.00885449	4.1236e-07	0.130875
Rbm47	ENSMUSG00000070780	4363	166.903	stable	-0.00599149	-0.00497087	5.76713e-05	0.698736
Clec12a	ENSMUSG00000053063	4293	stable	stable	0.000634711	0.000634643	0.586791	0.999966
Hexb	ENSMUSG00000021665	4284	stable	stable	0.00689657	0.0036584	0.040962	0.702507
Ppp4r2	ENSMUSG00000052144	4274	160.82	stable	-0.00621815	-0.0054781	0.0481546	0.930333
Myo1e	ENSMUSG00000032220	4213	stable	stable	-0.000672785	0.00168644	0.298886	0.441742
Nfe2l2	ENSMUSG00000015839	4192	110.211	147.24	-0.00907354	-0.00679162	7.83365e-05	0.352795
Aoah	ENSMUSG00000021322	4162	stable	stable	0.0027037	0.00264347	0.0268041	0.988358
Grb2	ENSMUSG00000059923	4130	stable	stable	0.00263196	0.00191162	0.00407795	0.668482
Atp8a1	ENSMUSG00000037685	4080	stable	stable	-0.00132624	-0.00200321	0.400983	0.911335
Ncoa6	ENSMUSG00000038369	4070	70.2193	90.7627	-0.0142411	-0.0110177	3.67575e-05	0.392914
Jak1	ENSMUSG00000028530	4062	stable	stable	0.00274341	0.00198484	0.0135114	0.843287
Tor1aip1	ENSMUSG00000026466	4040	stable	stable	-0.000573217	0.000753004	0.343678	0.588859
Rasgrp4	ENSMUSG00000030589	3897	stable	stable	-0.00342672	0.000612749	0.0433322	0.588859
Ankfy1	ENSMUSG00000020790	3895	stable	stable	-0.000739262	-0.00044806	0.411148	0.930333
Samhd1	ENSMUSG00000027639	3773	stable	stable	0.000737721	0.000533065	0.415883	0.955469
Birc6	ENSMUSG00000024073	3765	162.055	stable	-0.00617073	-0.00345395	0.000263962	0.210646
Dst	ENSMUSG00000026131	3724	stable	stable	-0.00393539	-0.00333061	0.00524943	0.902627
2810055G20Rik	ENSMUSG00000052450	3696	stable	stable	NA	NA	NA	NA
2810055G20Rik	ENSMUSG00000090386	3696	stable	stable	0.000840097	0.0045211	0.870881	0.881924
Cpeb4	ENSMUSG00000020300	3695	152.093	stable	-0.00657491	-0.00305392	0.000881804	0.210646
Zc3hav1	ENSMUSG00000029826	3682	stable	stable	-0.00410641	-0.00225269	0.00706112	0.543991
Arid5b	ENSMUSG00000019947	3678	36.3851	41.4369	-0.0274838	-0.0241331	8.281e-06	0.488436
A630001G21Rik	ENSMUSG00000052760	3663	stable	stable	-0.000389286	-0.000829788	0.803454	0.951933
Fbxo11	ENSMUSG00000005371	3593	116.658	121.39	-0.00857203	-0.00823791	0.000560913	0.96381
Pld2	ENSMUSG00000020828	3585	stable	stable	-0.00398497	-0.00115307	0.0823577	0.673201
Trim14	ENSMUSG00000039853	3573	stable	stable	-0.00296731	-0.0019623	0.0433588	0.771095
Abr	ENSMUSG00000017631	3548	stable	stable	-0.00439798	-0.000666339	0.0067889	0.38852
Dock4	ENSMUSG00000035954	3520	stable	stable	-0.000369215	0.00106684	0.754655	0.597819
Ncf2	ENSMUSG00000026480	3364	stable	stable	0.000168978	0.00140557	0.834419	0.676259
Tet2	ENSMUSG00000040943	3358	51.7678	62.8001	-0.019317	-0.0159235	0.000400212	0.597819
Herc4	ENSMUSG00000020064	3345	stable	stable	-0.00465922	-0.00457061	0.0210519	0.988358
Trim12a	ENSMUSG00000066258	3331	stable	stable	-0.00402439	-0.0014236	0.0390377	0.524563
Txnrd1	ENSMUSG00000020250	3321	stable	stable	-0.00304269	-0.00266657	0.00031668	0.876568
Sptlc2	ENSMUSG00000021036	3316	stable	stable	0.000136976	0.000245791	0.899266	0.983629
Aff1	ENSMUSG00000029313	3295	95.4432	160.923	-0.0104774	-0.00621415	2.55528e-06	0.211911
Sh3glb1	ENSMUSG00000037062	3255	stable	stable	0.00146598	0.000674973	0.0823577	0.736882
Zdhhc2	ENSMUSG00000039470	3238	stable	stable	-0.000632003	0.00461068	0.747148	0.375985
Cacna1d	ENSMUSG00000015968	3234	stable	stable	-0.00346711	-0.00322955	0.0909262	0.971939
Pla2g4a	ENSMUSG00000056220	3154	stable	stable	-0.00115198	-0.0011518	0.434239	0.999966
Il6st	ENSMUSG00000021756	3137	131.852	178.727	-0.00758425	-0.00559511	0.00779984	0.714691
Cdk13	ENSMUSG00000041297	3117	89.1306	111.101	-0.0112195	-0.00900084	0.000587722	0.596331
Pyhin1	ENSMUSG00000043263	3074	stable	stable	-0.00211747	-0.00191818	0.184425	0.978157
Fcgr1	ENSMUSG00000015947	3061	stable	stable	0.00441455	0.00285882	2.34821e-05	0.210203
Notch2	ENSMUSG00000027878	3047	89.9926	105.9	-0.011112	-0.00944288	1.88153e-06	0.545644
Pion	ENSMUSG00000039934	3022	stable	stable	-0.00096163	-0.000794297	0.272509	0.96381
Capza2	ENSMUSG00000015733	2976	stable	stable	0.000755675	-0.00022165	0.566461	0.842792
Mx2	ENSMUSG00000023341	2904	64.9184	69.6572	-0.015404	-0.014356	0.00402277	0.953346
Hmox1	ENSMUSG00000005413	2857	stable	stable	0.00899674	0.00340641	0.000825555	0.206731
Srpk1	ENSMUSG00000004865	2846	115.362	167.477	-0.00866834	-0.00597097	0.00262455	0.679856
Baz1a	ENSMUSG00000035021	2821	stable	stable	-0.00209326	-0.00267725	0.519295	0.96381
Zfand3	ENSMUSG00000044477	2810	stable	stable	0.00349892	0.000794421	0.0027574	0.246122
Adam17	ENSMUSG00000052593	2803	stable	stable	0.00227475	0.00103775	0.0211293	0.702507
Oas3	ENSMUSG00000032661	2684	stable	stable	0.00210734	0.000829178	0.00259425	0.448663
Sfswap	ENSMUSG00000029439	2663	85.2117	121.644	-0.0117355	-0.00822073	0.00241432	0.588859
Tdrd3	ENSMUSG00000022019	2651	138.155	stable	-0.00723826	-0.0035128	0.184425	0.73765
Gvin1	ENSMUSG00000045868	2562	135.261	stable	-0.00739313	-0.00480444	0.00313927	0.733271
Rgl2	ENSMUSG00000041354	2549	120.775	stable	-0.00827988	-0.00541818	0.134327	0.845828
St18	ENSMUSG00000033740	2511	135.521	stable	-0.00737891	-0.00439001	0.0122139	0.704513
Ugt1a6a	ENSMUSG00000054545	2476	stable	stable	0.00381958	0.00539689	0.011345	0.596331
Ugt1a8	ENSMUSG00000089675	2476	stable	stable	0.00429162	0.00502376	0.0027574	0.74218
Ugt1a7c	ENSMUSG00000090124	2476	stable	stable	0.00483563	0.00477519	0.0067889	0.988358
Ugt1a6b	ENSMUSG00000090145	2476	stable	stable	0.00427604	0.00493473	0.00280551	0.783729
Ugt1a10	ENSMUSG00000090165	2476	stable	stable	0.0041284	0.00534638	0.0080173	0.678115
Ugt1a9	ENSMUSG00000090175	2476	stable	stable	0.0042772	0.00504857	0.00280551	0.736882
Slc31a1	ENSMUSG00000066150	2470	stable	stable	0.00213412	-0.000169519	0.0945077	0.524563
Chd2	ENSMUSG00000078671	2440	41.1793	72.8534	-0.024284	-0.0137262	0.000211813	0.246844
Rod1	ENSMUSG00000028382	2393	stable	stable	-0.000230713	0.000964674	0.809252	0.668482
Ahnak2	ENSMUSG00000072812	2368	101.532	134.183	-0.00984911	-0.00745253	0.000881804	0.673201
Stk38	ENSMUSG00000024006	2363	stable	stable	-0.000963412	0.000257453	0.552324	0.724831
Slc39a14	ENSMUSG00000022094	2317	stable	stable	-0.003471	-0.00110229	0.027818	0.50199
Acsl5	ENSMUSG00000024981	2255	stable	stable	0.00335321	0.00183785	0.00391964	0.499418
Gpr137b	ENSMUSG00000021306	2235	stable	stable	-0.000357619	0.001158	0.472256	0.588859
Ankrd17	ENSMUSG00000055204	2184	86.8642	105.538	-0.0115122	-0.00947522	2.55528e-06	0.246122
Cyfip1	ENSMUSG00000030447	2152	stable	stable	0.000956484	0.00141946	0.38724	0.886517
Cd48	ENSMUSG00000015355	2068	stable	stable	0.00022717	0.00058417	0.898598	0.966804
Daam1	ENSMUSG00000034574	2049	126.744	stable	-0.00788995	-0.0046146	0.000587722	0.239515
Ddx50	ENSMUSG00000020076	2048	stable	stable	-0.00353124	-0.00240136	0.149181	0.921157
Vps35	ENSMUSG00000031696	2032	stable	stable	-0.00179594	-0.000926235	0.184425	0.880854
Sik3	ENSMUSG00000034135	1998	stable	stable	-0.000945671	0.00111733	0.0620857	0.488436
Itgam	ENSMUSG00000030786	1972	stable	stable	0.00252785	0.00153117	0.0268041	0.678115
Stxbp1	ENSMUSG00000026797	1964	stable	stable	0.00326422	0.00440895	0.000992171	0.724831
Fyb	ENSMUSG00000022148	1922	stable	stable	0.00184499	0.00210528	0.121263	0.956849
Cdc73	ENSMUSG00000026361	1922	stable	stable	-0.00395734	-0.00553071	0.203466	0.842792
Jak2	ENSMUSG00000024789	1916	stable	stable	-0.00351263	-0.00241558	0.00145175	0.692818
Ascc3	ENSMUSG00000038774	1916	stable	stable	-0.00220233	-0.00230631	0.0677854	0.987672
Cflar	ENSMUSG00000026031	1914	stable	stable	-0.00475884	-0.00214084	0.000689232	0.314233
Larp1	ENSMUSG00000037331	1832	stable	stable	-0.00427715	-0.00230625	9.07263e-05	0.488436
Tbcel	ENSMUSG00000037287	1829	stable	stable	-0.00526753	-0.00535384	0.00158945	0.988358
Bod1	ENSMUSG00000044502	1823	153.291	stable	-0.00652353	-0.00215564	0.101226	0.668482
Oasl1	ENSMUSG00000041827	1807	stable	stable	-0.00311856	-0.00122813	0.00117076	0.559117
Whsc1l1	ENSMUSG00000054823	1791	118.421	147.406	-0.00844442	-0.00678398	0.000128823	0.50199
Mbnl1	ENSMUSG00000027763	1766	stable	stable	-0.00075265	-0.000326083	0.624433	0.922482
Uba6	ENSMUSG00000035898	1763	168.48	stable	-0.00593544	-0.00437573	0.0113997	0.736882
Sltm	ENSMUSG00000032212	1735	stable	stable	-0.00281682	-0.00115883	0.127114	0.678115
Slc16a10	ENSMUSG00000019838	1718	stable	stable	3.56832e-05	0.000967898	0.956621	0.698157
Trim36	ENSMUSG00000033949	1715	96.4572	99.876	-0.0103673	-0.0100124	0.0017476	0.966804
Ino80	ENSMUSG00000034154	1712	91.6059	109.756	-0.0109163	-0.00911114	0.000102838	0.678115
Psap	ENSMUSG00000004207	1710	stable	stable	0.00357815	0.00422377	0.00071399	0.842792
Itgal	ENSMUSG00000030830	1668	stable	stable	0.00589729	0.00454834	0.00281387	0.698157
Mpped1	ENSMUSG00000041708	1653	stable	stable	NA	NA	NA	NA
Ywhag	ENSMUSG00000051391	1648	stable	stable	0.000857626	-0.000155178	0.215331	0.702507
Mbnl2	ENSMUSG00000022139	1642	stable	stable	-0.000939086	0.000728715	0.585561	0.668482
Epo	ENSMUSG00000029711	1625	stable	stable	0.00487242	-0.00134826	0.0498439	0.50199
Casp4	ENSMUSG00000033538	1619	stable	stable	-1.38829e-05	-0.000198794	0.991675	0.978157
Srgap2	ENSMUSG00000026425	1613	125.4	stable	-0.00797447	-0.00542931	0.000600377	0.499418
Gm5150	ENSMUSG00000078780	1609	stable	stable	0.00362653	0.000524464	0.140066	0.668482
Mlxip	ENSMUSG00000038342	1577	95.56	108.524	-0.0104646	-0.00921456	0.000130193	0.769485
Tnfaip8	ENSMUSG00000062210	1576	stable	stable	-0.00369007	-0.00229826	0.0826615	0.736882
Tnfaip8	ENSMUSG00000073567	1576	stable	stable	NA	NA	NA	NA
Rnf38	ENSMUSG00000035696	1572	stable	stable	-0.00335183	-0.00278325	0.00145175	0.73765
Rbm33	ENSMUSG00000048271	1561	111.638	stable	-0.00895754	-0.00479705	0.00146461	0.499418
Csnk1g1	ENSMUSG00000032384	1552	163.057	stable	-0.00613281	-0.00553566	0.01825	0.931591
Klhdc10	ENSMUSG00000029775	1540	stable	stable	-0.0035281	-0.000261804	0.0576664	0.448663
Itgb8	ENSMUSG00000025321	1430	stable	stable	-0.00206606	-0.000874698	0.470654	0.910891
Ahrr	ENSMUSG00000021575	1407	61.7409	57.243	-0.0161967	-0.0174694	0.00188611	0.951933
Glg1	ENSMUSG00000003316	1406	stable	stable	0.00215916	0.00195567	0.0203925	0.958511
Stat2	ENSMUSG00000040033	1397	stable	stable	-0.00166688	-0.000249449	0.00566707	0.316834
Slc7a7	ENSMUSG00000000958	1388	stable	stable	0.0058333	0.00656873	0.0122139	0.910891
Stam2	ENSMUSG00000055371	1364	stable	stable	0.000756203	-0.00161584	0.593549	0.524563
Idh3b	ENSMUSG00000027406	1359	stable	stable	0.000447216	-0.00036195	0.803454	0.881924
Fcgr2b	ENSMUSG00000026656	1350	stable	stable	0.00340694	0.0026759	0.0172427	0.842094
Smarcb1	ENSMUSG00000000902	1325	stable	stable	0.00186718	0.00173243	0.00403624	0.96381
Hck	ENSMUSG00000003283	1302	stable	stable	0.00366617	0.00235588	1.92449e-05	0.0952279
Ubr4	ENSMUSG00000066036	1281	stable	stable	-0.00341265	-0.0020155	1.29669e-05	0.549996
Chic2	ENSMUSG00000029229	1265	163.815	stable	-0.00610444	-0.00528689	0.00269111	0.922482
4933407C03Rik	ENSMUSG00000034390	1230	stable	stable	0.000928708	0.000764056	0.00571002	0.910891
Spen	ENSMUSG00000040761	1187	78.0962	81.9324	-0.0128047	-0.0122052	0.000211813	0.930333
Tor3a	ENSMUSG00000060519	1185	stable	stable	-0.00222805	-0.00229292	0.236087	0.998343
Fnip2	ENSMUSG00000061175	1179	67.1665	77.2821	-0.0148884	-0.0129396	4.31241e-05	0.588859
3110002H16Rik	ENSMUSG00000024410	1172	stable	stable	-0.00111837	0.00189093	0.62936	0.559117
Prdx1	ENSMUSG00000028691	1166	stable	stable	0.00184582	0.000630184	0.0920597	0.770194
Mitf	ENSMUSG00000035158	1150	128.446	158.107	-0.00778536	-0.00632484	0.00126071	0.676259
Zdhhc18	ENSMUSG00000037553	1142	stable	stable	0.000385012	0.00259207	0.578146	0.549996
Tlk2	ENSMUSG00000020694	1120	98.8844	122.075	-0.0101128	-0.00819168	1.92449e-05	0.422281
R3hdm2	ENSMUSG00000025404	1079	stable	stable	0.00183297	0.00179134	0.0125353	0.988358
Pias1	ENSMUSG00000032405	1078	62.9429	99.2624	-0.0158874	-0.0100743	0.000104159	0.19454
Hpcal1	ENSMUSG00000071379	1072	stable	stable	0.00386745	0.00458386	0.0014623	0.841037
Zcchc11	ENSMUSG00000034610	1070	157.935	151.242	-0.00633171	-0.00661193	0.000339513	0.931591
Ifi205	ENSMUSG00000054203	1057	stable	stable	-0.00183215	-0.00386991	0.385841	0.714691
Eif4g3	ENSMUSG00000028760	1043	stable	stable	-0.000412119	-0.000288517	0.754655	0.978925
Gphn	ENSMUSG00000047454	1024	stable	stable	-0.000282877	0.00045326	0.803454	0.841037
Cox17	ENSMUSG00000046516	1016	stable	stable	0.00640424	0.00338373	0.00386585	0.552427
Cdk17	ENSMUSG00000020015	1000	stable	stable	-0.00390837	-0.00439728	0.055267	0.930333
Slc6a6	ENSMUSG00000030096	977	stable	stable	0.00120046	0.00127579	0.00562485	0.985581
Vps13c	ENSMUSG00000035284	962	stable	stable	-0.00387685	-0.00101418	0.0139186	0.449536
Chd1	ENSMUSG00000023852	960	81.9604	124.799	-0.012201	-0.0080129	2.99591e-05	0.210203
Stk40	ENSMUSG00000042608	955	stable	stable	-0.00260806	-0.00295827	0.002206	0.931591
Ptafr	ENSMUSG00000056529	951	132.564	168.894	-0.00754355	-0.00592087	3.991e-05	0.499418
Rbm6	ENSMUSG00000032582	949	131.099	stable	-0.00762785	-0.00532766	0.0027363	0.692818
Pkp4	ENSMUSG00000026991	939	stable	stable	-0.00027727	0.000511888	0.844156	0.842792
Chmp4b	ENSMUSG00000038467	930	stable	stable	0.00351503	0.00111416	0.00277704	0.352795
Smg1	ENSMUSG00000030655	927	121.067	151.32	-0.00825991	-0.00660851	0.000572163	0.559117
Atxn10	ENSMUSG00000016541	906	stable	stable	0.00106098	0.00152005	0.329803	0.920673
Rab1	ENSMUSG00000020149	897	stable	stable	0.0011007	8.67097e-05	0.184425	0.714691
Slc12a6	ENSMUSG00000027130	870	stable	stable	0.000486253	0.000466323	0.625849	0.998343
Med13	ENSMUSG00000034297	842	80.8136	114.58	-0.0123742	-0.00872754	9.83956e-05	0.375985
Cadm1	ENSMUSG00000032076	809	stable	stable	0.00171343	0.00201268	0.0492922	0.929955
Zzef1	ENSMUSG00000055670	809	stable	stable	-0.00492503	-0.00298048	0.00222196	0.545644
Tmem8	ENSMUSG00000024180	799	stable	stable	-0.000415988	0.00054808	0.691604	0.842792
Lrp10	ENSMUSG00000022175	795	stable	stable	0.00249029	0.00134534	0.0027574	0.692818
Zmynd8	ENSMUSG00000039671	791	stable	stable	-0.00524898	-0.00358694	0.0080173	0.692818
Rapgef5	ENSMUSG00000041992	762	114.536	stable	-0.00873087	-0.00379448	0.00031668	0.130875
Pnp	ENSMUSG00000021871	760	stable	stable	0.00493689	0.00352676	9.83956e-05	0.545644
Abcc5	ENSMUSG00000022822	759	stable	stable	-0.00204078	0.00079911	0.472256	0.668482
Ifih1	ENSMUSG00000026896	755	stable	stable	-0.00329636	-0.00155173	0.00685428	0.451761
Gm4070	ENSMUSG00000078606	746	133.807	103.679	-0.00747347	-0.0096452	0.00233674	0.815316
Ccl4	ENSMUSG00000018930	742	79.555	stable	-0.0125699	-0.0055222	2.15944e-05	0.0079092
Stxbp2	ENSMUSG00000004626	718	stable	stable	-0.00174844	0.000519479	0.207546	0.596331
Slc15a3	ENSMUSG00000024737	706	stable	stable	0.00486939	0.00448722	9.07263e-05	0.876568
Armc8	ENSMUSG00000032468	704	stable	stable	-0.00448397	-0.00137687	0.000489757	0.214668
Arid1a	ENSMUSG00000007880	669	77.9041	106.914	-0.0128363	-0.00935335	9.83956e-05	0.462164
Ankhd1	ENSMUSG00000024483	663	84.5385	100.503	-0.0118289	-0.00994997	9.07263e-05	0.588859
4933426M11Rik	ENSMUSG00000021133	658	stable	stable	-0.00422313	-0.00203924	1.638e-05	0.210203
Casp1	ENSMUSG00000025888	653	stable	stable	0.00373099	0.0021795	0.0188365	0.769499
Papola	ENSMUSG00000021111	640	stable	stable	0.00190313	0.00113451	0.0782255	0.876568
Gbp7	ENSMUSG00000040253	632	stable	stable	-0.00241194	-0.000983578	0.192091	0.757327
Itga5	ENSMUSG00000000555	627	stable	stable	-0.000960144	-0.00222304	0.137528	0.499418
Tomm70a	ENSMUSG00000022752	613	stable	stable	-0.00347637	-0.0032259	0.0149464	0.966804
Eif3a	ENSMUSG00000024991	604	132.19	stable	-0.00756488	-0.00538198	0.000834903	0.588859
Tbl1xr1	ENSMUSG00000027630	601	stable	stable	0.000196332	0.000771777	0.736061	0.880854
Batf2	ENSMUSG00000039699	597	106.925	134.552	-0.00935234	-0.00743209	4.394e-05	0.559117
Nlrp3	ENSMUSG00000032691	593	132.101	stable	-0.00756994	-0.00529063	9.83956e-05	0.524563
Rac1	ENSMUSG00000001847	574	stable	stable	0.00294343	0.00204722	0.0080173	0.73442
Srcap	ENSMUSG00000053877	565	69.1598	86.4951	-0.0144593	-0.0115613	0.000183486	0.588859
AW112010	ENSMUSG00000075010	562	stable	stable	0.00362967	-0.000362631	0.0154405	0.462164
Pkm2	ENSMUSG00000032294	560	stable	stable	0.00393482	0.0046285	0.00071399	0.842792
Psme4	ENSMUSG00000040850	544	stable	stable	-0.00101017	-0.000933394	0.312731	0.988358
Sh3gl1	ENSMUSG00000003200	538	stable	177.487	-0.00328925	-0.00563421	0.00540914	0.499418
Snd1	ENSMUSG00000001424	532	stable	stable	0.00185423	0.00119812	0.0738541	0.771095
Avl9	ENSMUSG00000029787	532	132.13	153.911	-0.00756831	-0.00649726	0.00313927	0.902627
Fndc3b	ENSMUSG00000039286	531	162.5	stable	-0.00615384	-0.00373811	0.00450069	0.545644
Bcl2l1	ENSMUSG00000007659	528	stable	stable	-0.00480804	-0.00360845	4.91736e-05	0.488436
Foxp4	ENSMUSG00000023991	520	stable	stable	-0.00474059	-0.00405197	0.00903538	0.922776
Nup210l	ENSMUSG00000027939	519	85.5331	95.3574	-0.0116914	-0.0104869	0.122453	0.971939
Gsdmd	ENSMUSG00000022575	518	stable	stable	0.00171861	0.00179823	0.0307529	0.983629
Cdc42se2	ENSMUSG00000052298	515	stable	stable	-0.000334117	0.000500506	0.754655	0.73442
Tcf4	ENSMUSG00000053477	509	stable	stable	-0.00411921	-0.00121916	0.00281649	0.317918
Atp2c1	ENSMUSG00000032570	498	stable	stable	0.000400535	0.00406891	0.721525	0.274792
Dennd5a	ENSMUSG00000035901	490	stable	stable	0.000966492	0.00200248	0.141621	0.724831
Rbm27	ENSMUSG00000024491	489	141.457	stable	-0.00706927	-0.00500339	0.00140982	0.559117
Tlk1	ENSMUSG00000041997	468	149.741	stable	-0.00667819	-0.00350833	0.0031531	0.499418
Cklf	ENSMUSG00000054400	460	stable	stable	0.00101034	-0.000242307	0.412011	0.736882
Lrch1	ENSMUSG00000068015	459	109.978	stable	-0.00909274	-0.00535957	4.056e-05	0.166057
Cux1	ENSMUSG00000029705	446	stable	stable	0.00278116	0.00312694	0.00407267	0.902627
Nos2	ENSMUSG00000020826	442	stable	stable	0.00189826	0.00291343	0.00269111	0.668482
Lrrc8c	ENSMUSG00000054720	442	stable	stable	-0.00117144	-0.00156279	0.246047	0.937918
Kpna3	ENSMUSG00000021929	440	stable	stable	-0.00399308	-0.00229737	0.0031531	0.597819
Wac	ENSMUSG00000024283	391	91.2481	130.725	-0.0109591	-0.00764963	0.000114655	0.258673
Ptpn14	ENSMUSG00000026604	358	stable	stable	NA	NA	NA	NA
Crebbp	ENSMUSG00000022521	333	90.9305	125.898	-0.0109974	-0.00794291	4.64509e-06	0.246122
9030625A04Rik	ENSMUSG00000044350	324	stable	stable	0.00188158	0.00132459	0.0855769	0.845129
Pitpna	ENSMUSG00000017781	305	stable	stable	0.00280963	0.00179088	0.000240961	0.50199
Rps25	ENSMUSG00000009927	293	stable	stable	0.00371013	0.0011094	0.00431126	0.559117
Cerk	ENSMUSG00000035891	293	stable	stable	0.000278526	-0.000890924	0.858767	0.74218
Cdh12	ENSMUSG00000040452	258	stable	stable	NA	NA	NA	NA
March1	ENSMUSG00000036469	229	stable	stable	-0.00212541	-0.00191685	0.0847779	0.96381
Pde8a	ENSMUSG00000025584	223	stable	stable	-0.00191335	0.000789159	0.200829	0.499418
Crk	ENSMUSG00000017776	221	122.112	137.956	-0.00818921	-0.00724867	0.000407531	0.74218

## Sheet: Legend
Dataset EV4. Stability of RNA targeted by TTP in introns at 6 h of LPS treatment. Data were extracted from Dataset EV1. Score at introns is total number of crosslink event inside all intronic binding sites. Decay rate is a slope of linear model describing relation of log2-transformed FPKM values and time after blocking transcription.
