# Supplementary material for: Tristetraprolin binding site atlas in the macrophage transcriptome reveals a switch for inflammation resolution
Source: Mol Syst Biol. 2016 May 13;12(5):868. doi: 10.15252/msb.20156628 (PMC4988506; doi:10.15252/msb.20156628)
Supplement: Supplementary file 6 — Dataset EV5 [file MSB-12-868-s006.xls]

## Sheet: DatasetEV5
Gene Symbol	Gene ID	Transcript ID	Gene FPKM		Transcript FPKM
			WT	ΔM	WT	ΔM
Irg1	ENSMUSG00000022126	ENSMUST00000022722	3606.57	2387.59	3606.57	2387.59
Pid1	ENSMUSG00000045658	ENSMUST00000168574	284.8	294.73	61.9291	67.9756
		ENSMUST00000175948			116.396	116.723
		ENSMUST00000175996			2.01357	1.8772
		ENSMUST00000176559			24.8789	26.4318
		ENSMUST00000176720			59.1074	59.0579
		ENSMUST00000176822			0.0148533	0.0407833
		ENSMUST00000177458			8.76502	10.2888
		ENSMUST00000187992			11.6977	12.3328
Slc28a2	ENSMUSG00000027219	ENSMUST00000028652	223.15	202.54	45.8026	40.1966
		ENSMUST00000110524			61.4763	59.5003
		ENSMUST00000110525			44.3675	40.7847
		ENSMUST00000139850			3.00863	2.26819
		ENSMUST00000153848			68.4971	59.7898
Emr1	ENSMUSG00000004730	ENSMUST00000004850	178.93	142.54	101.546	78.293
		ENSMUST00000086763			77.3793	64.2445
Adap2	ENSMUSG00000020709	ENSMUST00000021050	167.85	155.95	138.892	125.992
		ENSMUST00000134118			28.9527	29.9565
Pfkfb3	ENSMUSG00000026773	ENSMUST00000028114	382.66	416.64	16.7063	20.0034
		ENSMUST00000049849			2.9923	2.80618
		ENSMUST00000100411			1.72381	2.52208
		ENSMUST00000114844			2.95047	2.34272
		ENSMUST00000114845			1.56185	2.32306
		ENSMUST00000114846			13.6024	16.6417
		ENSMUST00000140580			5.80946	7.18042
		ENSMUST00000144921			0.429693	0.674157
		ENSMUST00000145970			0.117007	0.190143
		ENSMUST00000150086			39.0441	40.0369
		ENSMUST00000155167			43.5839	42.7547
		ENSMUST00000170196			1.19088	1.22184
		ENSMUST00000171188			3.38285	3.29159
		ENSMUST00000179584			14.9373	18.1353
		ENSMUST00000183869			36.0592	40.5843
		ENSMUST00000191668			0.230377	0.231947
		ENSMUST00000191726			0.34256	0.619907
		ENSMUST00000192827			30.6691	38.1453
		ENSMUST00000192844			2.32738	2.65102
		ENSMUST00000192949			47.2464	44.2944
		ENSMUST00000195779			117.755	129.985
Dennd1a	ENSMUSG00000035392	ENSMUST00000102787	213.73	215.69	181.726	181.968
		ENSMUST00000126889			3.38716	3.54855
		ENSMUST00000128492			0.147253	0.260657
		ENSMUST00000130472			4.69484	5.36621
		ENSMUST00000136116			0.05037	0.0984233
		ENSMUST00000136460			12.4751	12.7237
		ENSMUST00000140552			5.79064	6.76379
		ENSMUST00000142813			0.0191733	0
		ENSMUST00000143095			0.958143	0.754973
		ENSMUST00000150896			4.48252	4.20262
Csf3r	ENSMUSG00000028859	ENSMUST00000030673	296.44	276.18	58.5952	57.1197
		ENSMUST00000106162			96.2944	88.4811
		ENSMUST00000140426			112.402	98.0893
		ENSMUST00000153968			29.1443	32.4875
Lyn	ENSMUSG00000042228	ENSMUST00000041377	441.98	479.82	68.7937	66.3123
		ENSMUST00000103010			88.7373	98.9716
		ENSMUST00000137943			111.955	109.516
		ENSMUST00000145083			172.491	205.024
Plekho2	ENSMUSG00000050721	ENSMUST00000068944	180.71	173.973	180.71	173.973

## Sheet: Legend
Dataset EV5. Expression levels of transcript isoform for top 10 TTP targets with intron binding.
