# Supplementary material for: Tristetraprolin binding site atlas in the macrophage transcriptome reveals a switch for inflammation resolution
Source: Mol Syst Biol. 2016 May 13;12(5):868. doi: 10.15252/msb.20156628 (PMC4988506; doi:10.15252/msb.20156628)
Supplement: Supplementary file 7 — Dataset EV6 [file MSB-12-868-s007.xls]

## Sheet: DatasetEV6
Gene symbol	Ensembl gene ID	Strongest binding site, mm9 coordinates	Score	Peak profile
Actb	ENSMUSG00000029580	chr5:143665272-143665355-,903702,3UTR	2551569	chr5:143665272-143665355-,903702,3UTR,TTTTTTTTTTTTTTTTTTTTTTTTTTTAAGTTTTTTTGTTTTGTTTTGGCGCTTTTGACTCAGGATTTAAAAACTGGAACGGTG;chr5:143665160-143665208-,474141,3UTR,TGTACATTGTTTTGTTTTTTTTTTTTTTTGGTTTTGTCTTTTTTTAATA;chr5:143664952-143664983-,319206,3UTR,CTTAATACTTCATTTTTGTTTTTAATTTCTGA;chr5:143664988-143665005-,195422,3UTR,AAAATTTTTTTAAATCTT;chr5:143665116-143665156-,194646,3UTR,ATTCCAAGTATCCATGAAATAA…
Sdc4	ENSMUSG00000017009	chr2:164250605-164250658-,274056,3UTR	846472	chr2:164250605-164250658-,274056,3UTR,TGTTTTTTTTTTTTTTTTTTTTTTAATGCTCCGTGTCCTTGTTTTTGACCTTGG;chr2:164249784-164249806-,103064,3UTR,TCTTTTTTTTTTTTTTTTTTGAT;chr2:164250494-164250525-,82194,3UTR,GGATATTTTTGTTTGTGTTCTTGTAATATATT;chr2:164250538-164250555-,63814,3UTR,GTTTCCAGAATATAATGT;chr2:164250453-164250469-,48748,3UTR,AGATAAATATATTTTTT;chr2:164250881-164250892-,28016,3UTR,GTTCATTCCTTT;chr2:16425043…
Cd44	ENSMUSG00000005087	chr2:102653598-102653670-,62568,3UTR	342885	chr2:102653598-102653670-,62568,3UTR,TGTTCAGTATGACTTTTTTTTTTATTTTGTTTTATTTTGTTTTGTTTTGTTTTGTTTTTTTAGGTTACTTTAT;chr2:102654134-102654187-,38575,3UTR,GATTATGTTTAGCATAAAATTTTCTATTCCTTTTTTATTTTATGTCATTTTTTT;chr2:102654091-102654130-,25877,3UTR,GTCTGTTCCAATTTATGAAAATAGCATTGCTTTCTGAAAT;chr2:102653452-102653500-,21199,3UTR,AAGTCTGAGTCTTTGTAGCACATCAGTGTGGCCTTAGTATGGTCCTCCT;chr2:102653560-102653583-,17511…
Cd47	ENSMUSG00000055447	chr16:49913682-49913739+,36720,3UTR	327116	chr16:49913682-49913739+,36720,3UTR,GTTTTTTTTTTTTTTTTTGACTTATTCTTCTCACTGGACTTTAAGATTACTTCCACAG;chr16:49913966-49914080+,26546,3UTR,TCTCTCTCTCTTTTTCTTTCTTTCTTTCTTTCTTTCTTTCTTTCTTTCTTTCTTTCTTTCTTTCTTTTTTTGACAAATCTCACAGGCTTTGAGAATTATAAAAGGTGACAGTTCA;chr16:49912939-49912997+,24651,3UTR,GTTTTTTGTTTTTTGTTTTTGTTTTTTTTTTTTTATTTTTGTTTTTCTGTTCTCTGTTA;chr16:49913010-49913062+,23203,3UTR,GTTCTCTGTCAGGCTATCTT…
Lrrc58	ENSMUSG00000034158	chr16:37883337-37883363+,80680,3UTR	258190	chr16:37883337-37883363+,80680,3UTR,GTCATCACTATTGGCAATGAGCGGTTC;chr16:37883542-37883573+,63651,3UTR,GATTACTGCTCTGGCTCCTAGCACCATGAAGA;chr16:37883520-37883538+,23228,3UTR,TTGCTGACAGGATGCAGAA;chr16:37882587-37882593+,17217,3UTR,TTCTTGC;chr16:37883500-37883511+,16810,3UTR,TACCACCATGTA;chr16:37882706-37882712+,16005,3UTR,CGTCTTC;chr16:37883316-37883320+,11314,3UTR,TATGA;chr16:37883380-37883383+,10772,…
Sod2	ENSMUSG00000006818	chr17:13209961-13210037+,28836,3UTR	216990	chr17:13209961-13210037+,28836,3UTR,TAATTGAAAATACTTCTTTTTATACAATATATTCTGATCATGTTTTCCCTTCTCCAACTCCTCTCAGATCCTCCCTA;chr17:13210253-13210304+,11999,3UTR,TATCGTGTCCATTTGGAATTTTAATACTTGGATTTCTGACTGGCAGCATTTA;chr17:13209000-13209039+,9577,3UTR,ATTTTTCATTTTTCTTTAGTTTCAAGAACTTACAGTCACA;chr17:13209582-13209615+,8980,3UTR,TTTTTTTTTTTTTTTTTTTTTTGGCTTTTTGAGA;chr17:13210154-13210197+,8834,3UTR,GAATCTCAGTGCTCA…
Marcks	ENSMUSG00000069662	chr10:36855542-36855658-,62207,3UTR	195719	chr10:36855542-36855658-,62207,3UTR,CCTTCTTTCTTTACTTTTACTTTTTTTTTTTTTTTTTGGCATCAGTATTAATGTTTTTTGCATACTTTGCATCTTTATTAAAAAAGTGTAAACTTTCTTTGTCAGATCTATAGACAT;chr10:36855273-36855419-,45795,3UTR,GTGTAAAGGCTTAGGGTTCTTGTCCTTTCTTTCTTTCTTTCTTTCTTTCTTTCTTTCTTTCTTTCTTTTTTTTTTTAAAGAAAAATTATTACGATGTATTTTGTGAGGCAGGTTTACAACACTACACGTTTTGAATAAGAAGGAAAG;chr10:36855743-36855805-,27408,3UTR,AAGATTTTTTTTTAAATTTCACATT…
Rsad2	ENSMUSG00000020641	chr12:27128898-27129031-,30965,3UTR	169432	chr12:27128898-27129031-,30965,3UTR,GATTTTGGTTCTGTTCCTTCTTTGTTTTATTTGCTTTTGTTTGGGGTTTTTTTTGGTGCTTATATTAATACTAAAATTTTTCTAAGGAACTGGAATTTGGGGTATTTACTCACAAAAGATGTTCATACTTTAGT;chr12:27129964-27130033-,28448,3UTR,ATTTCATTTATATTTGAATTTTTGTGTGGATTTTACTGTGAATCCCACATTTCCTTTTTCCTTTTTGTTC;chr12:27128583-27128625-,10581,3UTR,GATTGTGATTTTTTTTTTTAGTTAAGTCCTGTGTGCTTAGTTC;chr12:27129422-27129457-,9528,3UTR,TGGCTT…
Dpysl2	ENSMUSG00000022048	chr14:67422832-67422885-,28166,3UTR	169036	chr14:67422832-67422885-,28166,3UTR,TCTGTACAGTTTTTTTTTTTTTTTTTTTTCTCAAAAGGTCTAACATGGTGGTGG;chr14:67423346-67423378-,26219,3UTR,TTTTTTTTTTTTTTTTTTTTTTTTTTTCCTCTT;chr14:67423195-67423265-,23805,3UTR,CCATAGTTTTGTGCTATCCTAGTTTCTGTTAAGATTGGTGCTATCCAATTCCCATCACTAGGAGGTGGCTG;chr14:67422306-67422344-,14914,3UTR,AATTGGTTGACTTAATATATTTGCTCTTTTTTTTTTTTT;chr14:67423710-67423738-,11800,3UTR,AGATTTTTTTTTTTTTTA…
Ccl9	ENSMUSG00000019122	chr11:83388433-83388499-,24257,3UTR	159441	chr11:83388433-83388499-,24257,3UTR,CTATTTTGCCCTTTAGTTAGTAGTATTTACAGTATTCTTTATAAATTCACCTTGACATGACCATCTT;chr11:83387027-83387134-,15175,3UTR,CTTTTATAGAGAGAGAAAGAATGATATCATCTGCCAATGAATATTGCTTGACTTCTTCCTTTCCTGTTTGAATCCATCTTGTCTCCTTCTCTTGCCTTACTGCTGTAG;chr11:83387763-83387794-,6371,3UTR,AAATATAGTTTATTCCAATGTAGACTTCATAT;chr11:83387594-83387632-,5986,3UTR,GTCTCATGCTGTTTTTTTACTGTGGCTCTGTATGATAAT;chr11:8…
Gas7	ENSMUSG00000033066	chr11:67500614-67500639+,12785,3UTR	151808	chr11:67500614-67500639+,12785,3UTR,TTTTTTTTTTTTTTTTTTTTTTTTGC;chr11:67499732-67499780+,8039,3UTR,ATTTTTTTTTTAAATCTAAAATGAATGACTTTCAAAAATGGGTTGGTTA;chr11:67500274-67500337+,7588,3UTR,TGATGGCTTAGCCTGGAGACCTCCTCATTGCCAAAGTTGTTCCCATGCCACAAAGCATCTCTCC;chr11:67500657-67500679+,7123,3UTR,CAAATCTCCAGTTTGTTTGTATA;chr11:67500238-67500265+,5406,3UTR,TTTACAGATATAAAGAAAGGGAACATGA;chr11:67498701-67498736+,538…
Gnb1	ENSMUSG00000029064	chr4:154931810-154931921+,34302,3UTR	137940	chr4:154931810-154931921+,34302,3UTR,ATTGTTTTTGGTTTATTTTGTTATTTTGTTTTGTTTTTGTTTTTTTGGTTTCATTTTGTTTTGGGTTGGTCCAATTTTAAAAGGAAATACTACAATAAAAATGTTAACCAGA;chr4:154932198-154932266+,17055,3UTR,TTTTTTTTTTTTTTTTTTTTTTTGTCTCATGTCACAGATGACTGTTTCGCACAAACACAGCATAGTGGA;chr4:154931958-154932013+,13933,3UTR,TTTTTACTAGTTCATTTGCATTTAAATCAGTGATCCTGTTCTGTGGCATTCATGAA;chr4:154932274-154932341+,12195,3UTR,ATTTCAGAAGC…
Actr2	ENSMUSG00000020152	chr11:19963223-19963308-,20588,3UTR	133318	chr11:19963223-19963308-,20588,3UTR,CTTTTTTCCTTTTTTCTTTTTTTTTTCTTTTTTTTTTTTTTGGATGCTTAAAATCAGAATTTTTAATGGATTTTTTAAGATAACTT;chr11:19963997-19964071-,12080,3UTR,CTTCTGCTCTGGGTACAAAAGATGCATGAACCTCATTTACAATACTCTGACTTGGTAGTTTTCTTCTTTCCGTCT;chr11:19964097-19964136-,7465,3UTR,GTGTTTGGGCTAGAGTTTTATGTGATGGAACAAATGGGTG;chr11:19963446-19963484-,7448,3UTR,TGTTGGTATTGTTTGTCAGCTCAGAAAGAATCAGGTGGT;chr11:1996297…
Maf	ENSMUSG00000055435	chr8:118229295-118229351-,22564,3UTR|Intron	117073	chr8:118229295-118229351-,22564,3UTR|Intron,GGTTGTTTTGTTCTTTTTTATTATTATTATTATTATTACAACTACTACTCTTTTTAC;chr8:118229044-118229105-,12457,3UTR|Intron,GGATTTTCTTTTTTCTTCTTCTTCTTCTTTGTTTTTGTTTATTATTACTATTACTAATTTTT;chr8:118227995-118228036-,8339,3UTR|Intron,GGTTTCTAGTATATAATTTAATTCTAGATTTTATAATCTGTT;chr8:118228073-118228119-,8148,3UTR|Intron,GTTTTATTTTTTTTTATTTTATTTTTTCTATTTTTTTTTTAATTTTT;chr8:11822852…
Ccl4	ENSMUSG00000018930	chr11:83478040-83478076+,76630,3UTR	110522	chr11:83478040-83478076+,76630,3UTR,GAGTATTATTTCTATTATTTATGTTTTAGTTATAGGA;chr11:83478012-83478037+,19001,3UTR,GTGTAGACTTTGTTTTGTTTTTTTGG;chr11:83477997-83478003+,6494,3UTR,TTAATTT;chr11:83477795-83477799+,5218,CDS^Intron,GATTC;chr11:83477982-83477985+,1767,3UTR,TTCC;chr11:83478006-83478007+,1412,3UTR,AT
Cebpb	ENSMUSG00000056501	chr2:167515721-167515803+,58134,3UTR	104990	chr2:167515721-167515803+,58134,3UTR,TTGTTGATGTTTTTGGTTTTGTTTTTGTTTTTTGTTTTGTTTTGTTTTTTTTTTTGGTCTTATTATTTTTTTTGTATTATATA;chr2:167515808-167515851+,35001,3UTR,AGTTCTATTTCTATGAGAAAAGAGGCGTATGTATATTTTGAGAA;chr2:167515698-167515707+,3980,3UTR,CACTTAAAGA;chr2:167515868-167515872+,2869,3UTR,CATTA;chr2:167515854-167515858+,2716,3UTR,TTTTC;chr2:167515861-167515863+,2290,3UTR,TTT
Ahnak	ENSMUSG00000069833	chr19:9093084-9093129+,52709,3UTR|Intron	102935	chr19:9093084-9093129+,52709,3UTR|Intron,TCTTTTCTTTTTCCTTTTTCTTTCTTTCTTTTTTTTTTTGCATTGA;chr19:9093273-9093274+,20173,3UTR|Intron,GA;chr19:9093160-9093174+,11112,3UTR|Intron,TTTTGTGTTTATCTT;chr19:9093177-9093185+,10949,3UTR|Intron,TTATTTTTA;chr19:9093146-9093152+,7992,3UTR|Intron,TTTACTA
C3ar1	ENSMUSG00000040552	chr6:122798592-122798667-,17778,3UTR	102777	chr6:122798592-122798667-,17778,3UTR,TCTTTTTTTTCTTTTCTTTTCTTTTCTTTTTTTTTTTTTCAAATTAATGTTTGCCTGGACCATGCTAATATAAAGT;chr6:122798078-122798113-,7873,3UTR,CTGACATATATTAATTGTACATATTAATAAGGTTCC;chr6:122798846-122798892-,7269,3UTR,CTTGCCATCTCCTGCTGGGATTAGGCGTGTGCAGGTGTGCAGTACGT;chr6:122798385-122798403-,4284,3UTR,CTTGATTTTGATTTACTTT;chr6:122798531-122798557-,3708,3UTR,AAATGAAATAAAAAAGGGTGGTTTCTC;chr6:122…
Sema4d	ENSMUSG00000021451	chr13:51797413-51797486-,15973,3UTR	94918	chr13:51797413-51797486-,15973,3UTR,GGAGATGTTTTAATATTCATGAGAAGAGGAACATTTTCTAGATTTTTTTGTTGTTATATATTGAGATATAAAAT;chr13:51797178-51797218-,13955,3UTR,CTTTTTAAATTTTTATATTTTCCTGCCATACATCTACAAAG;chr13:51796652-51796722-,12983,3UTR,ATTCGGTGTAAACATTTGTGTTTATAAGATTTACTTTGTTTTTATTTTTCTACTTGGAACTGTACACATTT;chr13:51797238-51797290-,10947,3UTR,GGTTTTTTTGTTGTTGCTGTTATTGTTTCTAGTTTTTAATCTTATTCATTTTG;chr13:517974…
Tapbp	ENSMUSG00000024308	chr17:34065209-34065287+,24104,3UTR	90097	chr17:34065209-34065287+,24104,3UTR,ATTTTTTTTTTTAAGGTTTTTTTGTTTGTTTCAATCTTTCTTGTTTTGTTCTTGTTTTTAGACAAGGTCTCTCTATGTA;chr17:34065405-34065450+,20396,3UTR,GTCTTTTTTTTTTTTGGTTTTTGGAGACAGGATTTCTCTGTATAGT;chr17:34065598-34065601+,18745,3UTR,CTTA;chr17:34065657-34065663+,11414,3UTR,ATTTCCA;chr17:34065612-34065618+,5863,3UTR,CATTTGA;chr17:34065738-34065742+,2405,3UTR,ATATA;chr17:34065389-34065395+,1923,3…
Cflar	ENSMUSG00000026031	chr1:58813552-58813568+,8971,3UTR	87111	chr1:58813552-58813568+,8971,3UTR,CATGAAGTTATATGAGT;chr1:58813417-58813442+,8874,3UTR,GGCTGTCCTGGAACTCACTTTGTAGA;chr1:58813488-58813526+,7183,3UTR,GTTTGTTTGCTTTGCTGTTCAAGTTTTTTCGTTTTTTGA;chr1:58813311-58813330+,3619,3UTR,CTTTCTTTCTTTCTTTCTTT;chr1:58812856-58812884+,3136,3UTR,TGTATGCAAGATGTTGCTTGTACTCTACA;chr1:58813447-58813461+,2934,3UTR,GCTGACCTCGAACTA;chr1:58815588-58815603+,2699,3UTR,CTTTTTTTT…
Mbnl1	ENSMUSG00000027763	chr3:60333473-60333532+,21333,5UTR|Intron	80382	chr3:60333473-60333532+,21333,5UTR|Intron,TTTTTTTTTTTTTTTTTTTTTTGGAGAGGGGTTGGATTTGTTGGTTTCATTAAACATTTA;chr3:60332943-60332970+,4433,5UTR|Intron,ATCATTTTCTCGATTTTGCTCTAAACTG;chr3:60333116-60333139+,4063,5UTR|Intron,TTGCATTTTGGGCTCCAAATTGGC;chr3:60333592-60333610+,3718,CDS|Intron,CTAACACTGGAAGTATGTA;chr3:60333194-60333207+,3208,5UTR|Intron,ATCTACTTACAGTC;chr3:60333539-60333553+,2920,5UTR^CDS|Intron…
Ywhaz	ENSMUSG00000022285	chr15:36701648-36701716-,48219,3UTR	78953	chr15:36701648-36701716-,48219,3UTR,ATTTAACTTTTTCTTTCTTTTTTTTTTTTTTTAAAGTTTTTTGTTTTGTTTTGTTTTTGCTTTTGTGAT;chr15:36702309-36702362-,15120,3UTR,GTTACTTCTATTTGAATTTCTATATTTCCCATGTGGTTTTTATGTTTTAATATT;chr15:36701233-36701242-,7323,3UTR,GGACTTTTAT;chr15:36701468-36701474-,3823,3UTR,AAGTTTT;chr15:36701628-36701635-,1842,3UTR,TTTTTGAT;chr15:36701721-36701722-,812,3UTR,CC;chr15:36701752-36701755-,640,3UT…
Dtx3l	ENSMUSG00000049502	chr16:35928339-35928404-,8753,3UTR	78224	chr16:35928339-35928404-,8753,3UTR,TTGATTTGATTTTGATGTTGGAATTTAAACCCTAGGCCAGTGAGTTCCATCCCATAATTCTTTTTC;chr16:35927040-35927063-,7631,3UTR,AGATTTTTTTTTTTTTTTTTTTTG;chr16:35928408-35928444-,5983,3UTR,CTTTTTTGGTTTGGGTTGATTTGGTTTGGTTTAGTTC;chr16:35926982-35927013-,4276,3UTR,GGCCTCTCCCTATGTAGCCAAGGCTATTCTTG;chr16:35928291-35928320-,4030,3UTR,ATACATTAGTTGTTTATTTTTTAATCTCTT;chr16:35927733-35927758-,3315,…
Il1rn	ENSMUSG00000026981	chr2:24205962-24206009+,16607,3UTR	73506	chr2:24205962-24206009+,16607,3UTR,TTCTTTTTTTTTCCTTTGGAAATGTCCAATAGTCTATATTCCTCTGTC;chr2:24205592-24205619+,7169,3UTR,TTTTAATTCTCCTTGTTATTCATTTTGG;chr2:24205465-24205496+,6709,3UTR,TTTTTTTGTTTTTGTTTTTTCCATTGTTCTGC;chr2:24206012-24206034+,3786,3UTR,GCCCAAACACCATCTTCACTCCA;chr2:24205781-24205801+,3476,3UTR,GTTTCTTGTGGAAATTATGTC;chr2:24205879-24205904+,3400,3UTR,TTTCCTTCTTTCCTTATTTTGTGTGA;chr2:24205…
Qk	ENSMUSG00000062078	chr17:10405250-10405319-,11209,3UTR|Intron	70510	chr17:10405250-10405319-,11209,3UTR|Intron,TTTTTTTTTTTTTGTTTTGACTTTTTTGTGTGATTCTTTTGTGTTTTGTTTTTAATTGAAAGATTGGAAT;chr17:10405193-10405245-,7244,3UTR|Intron,AGCATAGTAGAAAAGGAGCTAGCTCACTTGACATGGTTACTCTACTCTTGAAT;chr17:10404410-10404439-,6517,3UTR|Intron,CTCTCTCTCTCTCTCTTTCTCTCTCTCTCT;chr17:10404463-10404483-,3202,3UTR|Intron,CTTACATTATTTTATGATACT;chr17:10404628-10404655-,3027,3UTR|Intron,GTTTATTTTG…
Lass6	ENSMUSG00000027035	chr2:68951785-68951970+,50927,3UTR	69492	chr2:68951785-68951970+,50927,3UTR,ACTTTTTTTGGTTTTTTGTTTTGTTTGTTTGGGTTTTTTTTGTTTTTTGTTTTTTGTTTTTTGTTTTTTGTTTTTTTTTAGTGTTAGCTGCAAAGCTACAAAGCTCTGGAATGGTTACATTATGATTCTGGAACGTTCGCTCAAAGCTTAATTAGCATAAGTGTGGACCACACTCCAGCTTAATTC;chr2:68946894-68946918+,3489,3UTR,TTATTTATTTTTTTATTTGTTTGTA;chr2:68951535-68951544+,2137,3UTR,TCTTCCCATC;chr2:68951708-68951723+,1730,3UTR,ATTTTGATTTCATTCA;chr2:68951733-6895174…
Ccl3	ENSMUSG00000000982	chr11:83461512-83461583-,53764,3UTR	66900	chr11:83461512-83461583-,53764,3UTR,CTATTGGTTTAATACTATTTAATTTTGTAATTTATTTTATTGTCATACTTGTATTTGTGACTATTTATTCTG;chr11:83461588-83461602-,6848,3UTR,AATTTTATTTAATTT;chr11:83461498-83461509-,4365,3UTR,AGACTTCAGGAC;chr11:83461490-83461495-,1923,3UTR,GTTCCT
Calcrl	ENSMUSG00000059588	chr2:84171651-84171714-,17838,3UTR	57615	chr2:84171651-84171714-,17838,3UTR,ATTTGTAATTTTCTTTTTTTTTTTTCTTTCTTTTTTTTTTATATTTGTAATTTTCTGAACTTTC;chr2:84171442-84171469-,4448,3UTR,ATTTTAAGTTTTATTATTTTTTTACTAT;chr2:84171588-84171615-,4112,3UTR,CTTCAGACTTTAGGTATTGATTATTCAT;chr2:84172901-84172916-,3707,3UTR|Intron,CTCTCTCTCTCTCTCT;chr2:84170993-84171015-,2244,3UTR,TATTTTAATTTCCTTTGTGTTTT;chr2:84171350-84171362-,1920,3UTR,GTATTAGTTTTGT;chr2:8417…
Arf5	ENSMUSG00000020440	chr6:28376440-28376505+,26164,3UTR	54121	chr6:28376440-28376505+,26164,3UTR,GGTTTTGGTTTTGGTTTTTTGATTTTTTTTTCTTTTTTTTCTTTCTTTTTTTTTGTTTTGGGGGTA;chr6:28376508-28376545+,9589,3UTR,CTTGGGGCCAGGTTTTGGGGGGAGGAAAGTGAGGGCTC;chr6:28374286-28374290+,5009,CDS^Intron,GCAGT;chr6:28375736-28375743+,2756,CDS^Intron,CAGCTGCA;chr6:28376548-28376560+,2398,3UTR,GGTGGTGCTATGA;chr6:28376071-28376076+,2351,CDS^Intron,GTGGTA;chr6:28376252-28376262+,1605,3UTR,…
B4galt5	ENSMUSG00000017929	chr2:167126231-167126232-,33066,3UTR	52082	chr2:167126231-167126232-,33066,3UTR,GG;chr2:167131348-167131349-,5086,Intron,AG;chr2:167127609-167127613-,3951,CDS^Intron,AGGGT;chr2:167130540-167130559-,3617,CDS,AAATCAATGGCTTTCCTAAT;chr2:167133169-167133172-,3486,Intron,GCAG;chr2:167127548-167127550-,1333,CDS,ATT;chr2:167127559-167127560-,1278,CDS,AT;chr2:167147346-167147348-,265,Intron,GCC
Pfn1	ENSMUSG00000018293	chr11:70465372-70465396-,17207,3UTR	45165	chr11:70465372-70465396-,17207,3UTR,CTTTTTTTTTTTTTTTTTTTTCTGA;chr11:70465546-70465553-,4528,3UTR,TTATTTTT;chr11:70465401-70465418-,4479,3UTR,GTTTCATTTTTTGTTTTT;chr11:70465422-70465433-,2823,3UTR,AATTTTTGTTTT;chr11:70465570-70465578-,2764,3UTR,CTTCTTTCC;chr11:70465585-70465590-,2348,3UTR,CTTTTG;chr11:70465537-70465541-,2194,3UTR,CCATT;chr11:70465528-70465533-,2019,3UTR,CCATTT;chr11:70465520-704655…
Sltm	ENSMUSG00000032212	chr9:70402456-70402479+,43321,Intron	43321	chr9:70402456-70402479+,43321,Intron,GGTAGGATTTGCTGAAGGAGGCAG
Rhoa	ENSMUSG00000007815	chr9:108239825-108239869+,9721,3UTR	42678	chr9:108239825-108239869+,9721,3UTR,TTTTTCTTTCTTTCTTTCTTTTTTTCTTTTTTTTTTTTTTTTTTA;chr9:108239973-108239989+,4680,3UTR,TATATATCATTCTAGTA;chr9:108239413-108239428+,2739,3UTR,TTCTTGCTTCTTTCTA;chr9:108239995-108240013+,2700,3UTR,TTCCAGACTGGACTAAGTA;chr9:108239936-108239949+,2693,3UTR,TCTCTGATAAAATA;chr9:108240040-108240050+,2605,3UTR,TTATACTTTGG;chr9:108239962-108239967+,2179,3UTR,TTATTC;chr9:1082394…
Cd274	ENSMUSG00000016496	chr19:29461701-29461755+,10463,3UTR	39278	chr19:29461701-29461755+,10463,3UTR,GATATTTATGCTGCTTCCAGAATGGATCTAAAGCTCTTTGTTTCTAGGTTTTCTC;chr19:29461598-29461641+,7164,3UTR,TTCCTTCCTTTCTTTCTTTCTTTCTTTTTTTCTGTCTATCTGTA;chr19:29461644-29461671+,4253,3UTR,TAAATGGTTGCTCACTATGCATTTTCTG;chr19:29461684-29461698+,3682,3UTR,TTTTTATTTAATGTA;chr19:29461209-29461230+,3484,3UTR,CACACACACACACACACACACA;chr19:29460937-29460962+,2609,3UTR,CTTTTATTTTTTAAATGTT…
Trim30a	ENSMUSG00000030921	chr7:111558239-111558302-,9475,3UTR	38049	chr7:111558239-111558302-,9475,3UTR,TGTTTGTTTGTTCTTTTCTTTGTTTGTTTCATTTTTCTTTTTTGTTTTTCAGTTTTGCTAAAAT;chr7:111558188-111558218-,6478,3UTR,CATTTTAGGAAAATAAATTTGAAATCTTTAC;chr7:111558128-111558145-,2451,3UTR,CTGTGTTCATTTACTTAG;chr7:111557801-111557815-,2259,3UTR,ATTTTTTTTCTTTTC;chr7:111558223-111558231-,1860,3UTR,CTATATTAC;chr7:111559431-111559441-,1492,3UTR,CTTTTATTTTA;chr7:111558308-111558322-,139…
Slc39a1	ENSMUSG00000052310	chr3:90057023-90057046+,7973,3UTR	36938	chr3:90057023-90057046+,7973,3UTR,TTTTTTTTTTTTTTTTTTTTTTGA;chr3:90056773-90056789+,3523,3UTR,TTTTCGTAATTTATCTG;chr3:90057052-90057063+,3437,3UTR,TTTCTCTGTATA;chr3:90057230-90057237+,2324,3UTR,TTTATTTA;chr3:90056716-90056726+,2216,3UTR,TTATATTTCTC;chr3:90057164-90057177+,1968,3UTR,TTTTTGAAAGCACA;chr3:90056843-90056859+,1709,3UTR,GAACTCACTCTTGTAAA;chr3:90057376-90057385+,1638,3UTR,TTTATATCTG;chr3:9…
Sept2	ENSMUSG00000026276	chr1:95404490-95404515+,5698,3UTR	34915	chr1:95404490-95404515+,5698,3UTR,CTTTTTTTCTTTTCCTTCTTTTTCTG;chr1:95404467-95404487+,4149,3UTR,ATTTGGTGGTTTTTGTTTTTA;chr1:95404442-95404464+,3927,3UTR,TTTTTTTTTTTTTTTCTTTTTTA;chr1:95404596-95404616+,3470,3UTR,AACTCTGATATTTTATTCCTC;chr1:95404559-95404574+,3080,3UTR,TTATATTTCATTGTTA;chr1:95404626-95404646+,2832,3UTR,TAATGTTAGAATTTATTTCTA;chr1:95404578-95404590+,2432,3UTR,TTTAAATTTTGTA;chr1:95404681…
Csde1	ENSMUSG00000068823	chr3:102832995-102833065+,25075,5UTR|CDS	34659	chr3:102832995-102833065+,25075,5UTR|CDS,CTCCTTTTTTTTTTCTTTTTTTCTTTTTCTTTTTTTTTTCTTTTTTTAAATACTAGCAACTTTCATCCTTT;chr3:102842605-102842627+,4667,CDS^Intron|CDS^Intron^5UTR,TTTTAAACAGATGAGCTTTGATC;chr3:102861482-102861500+,1513,3UTR,GTTTTTTTTTTTTTTTCTT;chr3:102832961-102832969+,1466,5UTR,TCTTTATTA;chr3:102824527-102824536+,879,5UTR,TTTATTCCTA;chr3:102832984-102832985+,479,5UTR|CDS,TT;chr3:102824556…
Rapgef2	ENSMUSG00000062232	chr3:78867470-78867503-,3678,3UTR	28314	chr3:78867470-78867503-,3678,3UTR,TTTTGGGTTTTTTTGTTTTTTTGTTTTTTTTTTT;chr3:78867012-78867027-,2983,3UTR,ATTTTTCCATTAAATT;chr3:78867426-78867443-,2415,3UTR,CTTTTTGTTTTTATTTTT;chr3:78866952-78866968-,1987,3UTR,ATTTTAAAGGTCGAATT;chr3:78867410-78867415-,1475,3UTR,ATTTAT;chr3:78867876-78867883-,1420,3UTR,TTATTTTG;chr3:78867705-78867715-,1388,3UTR,ATTACTTAAAT;chr3:78867456-78867464-,1258,3UTR,TGTTAATTT;…
Sirpa	ENSMUSG00000037902	chr2:129456639-129456737+,25121,3UTR	27483	chr2:129456639-129456737+,25121,3UTR,GTTGGGTTTCTTTTCTTTTTAATTTCTTTTTCTTTTTTGATTTTTTTTCTTTCCCTTAAAACAACAGCAGCAGCATCTTGGCTCTTTGTCATGTGTTGA;chr2:129456614-129456623+,1609,3UTR,ATTTGATTTA;chr2:129456629-129456632+,753,3UTR,TTTA
Pim1	ENSMUSG00000024014	chr17:29632139-29632175+,8573,3UTR	26911	chr17:29632139-29632175+,8573,3UTR,AAATACTTGAACTTTACCTCTTACCTGCTGCTTCTCA;chr17:29632307-29632334+,5911,3UTR,ATTCCCAAGCAAACTGGTCTTCCTCTTT;chr17:29632069-29632080+,4309,3UTR,CATATTTAAGTC;chr17:29632286-29632304+,4058,3UTR,TTTTCTGTCTCCTTTAGTA;chr17:29632092-29632107+,1507,3UTR,TTCCAACTCCTGAGTG;chr17:29632054-29632057+,938,3UTR,GATA;chr17:29632110-29632116+,713,3UTR,TTCTGTG;chr17:29632256-29632257+,3…
Itgav	ENSMUSG00000027087	chr2:83646700-83646756+,9247,3UTR|Intron	26844	chr2:83646700-83646756+,9247,3UTR|Intron,ATTTTTTGTTTTTTGCTTTTTCTTTGCTTTTTTTTTTTTGTTTGTTTGTTTTTTTTA;chr2:83646779-83646788+,2579,3UTR|Intron,TTTTATTTTA;chr2:83646896-83646909+,2258,3UTR,ATAATTTTTTTTGG;chr2:83646828-83646839+,1615,3UTR,TTCAGTATATTA;chr2:83646500-83646514+,1589,3UTR|Intron,TTATAATTTCTGATA;chr2:83646868-83646876+,1401,3UTR,TTCTTTTGC;chr2:83646803-83646811+,1258,3UTR,TATTCCTTA;chr2:83…
Cd53	ENSMUSG00000040747	chr3:106563060-106563084-,2879,3UTR	26185	chr3:106563060-106563084-,2879,3UTR,ATTTCTTTGTCTTATTGATTTTGTT;chr3:106563443-106563460-,2834,3UTR,GGTTTTTTTTTTTTTTTT;chr3:106563419-106563432-,2277,3UTR,GTATTTTTTTTAAA;chr3:106563360-106563368-,1756,3UTR,GTTATTTCT;chr3:106562986-106562998-,1593,3UTR,ATTACATTGCCAT;chr3:106563282-106563293-,1272,3UTR,AGTTTAAATGTT;chr3:106563310-106563314-,1107,3UTR,ATACT;chr3:106562917-106562925-,1005,3UTR,TGTTTTAT…
Ywhae	ENSMUSG00000020849	chr11:75578308-75578343+,9141,3UTR	24806	chr11:75578308-75578343+,9141,3UTR,TGTTGTTTTTCTTTCTTTTTCTTTTTTTTTTTTCTC;chr11:75578274-75578296+,3465,3UTR,TTCACATTTGGTCTCAGAATTTA;chr11:75578352-75578362+,2027,3UTR,TTTTTTAAAAC;chr11:75572793-75572794+,1340,CDS^Intron,GG;chr11:75578299-75578303+,1172,3UTR,TTCCT;chr11:75578391-75578396+,1167,3UTR,TTCTTA;chr11:75578381-75578386+,1141,3UTR,TTTTCA;chr11:75578873-75578881+,889,3UTR,TCTGTTCCT;chr11:75…
Gtf2a1	ENSMUSG00000020962	chr12:92828031-92828091-,19257,5UTR	24254	chr12:92828031-92828091-,19257,5UTR,TTTTTTTTTTTTCTTTTTTTTTTTTTTTTTAAATTTTTTTTTCCTTTCTTTCTATCTCGTT;chr12:92795171-92795181-,1085,3UTR,TTTTTTATATT;chr12:92828248-92828258-,836,5UTR,CTTTTTTCTTT;chr12:92796458-92796467-,587,3UTR,TTTCTTAATG;chr12:92796480-92796486-,580,3UTR,TTTTTTT;chr12:92828272-92828277-,494,5UTR,ATTTTT;chr12:92796639-92796644-,485,3UTR,ATATTT;chr12:92796651-92796656-,484,3UTR,TTTTT…
Notch2	ENSMUSG00000027878	chr3:97953765-97953798+,5322,3UTR	23985	chr3:97953765-97953798+,5322,3UTR,GATATTTTTTTTTAATTTGTTCTTTTTTGTTTTA;chr3:97953701-97953730+,3638,3UTR,CTTTTTTTTTTTTTTTTTTTTTTATTCCTA;chr3:97953806-97953826+,2225,3UTR,TTTTCTGACTTATGCGATGGT;chr3:97953738-97953752+,1983,3UTR,TTCCTTTGACTTTTA;chr3:97954058-97954070+,1561,3UTR,TGTTTTGGTACTA;chr3:97954012-97954018+,1397,3UTR,TGTTTGG;chr3:97953062-97953074+,979,3UTR,GATAGTTAAAATA;chr3:97953759-97953762…
Hnrnpl	ENSMUSG00000015165	chr7:29606999-29607088+,11678,3UTR	23827	chr7:29606999-29607088+,11678,3UTR,TTTTTTTTTTTTTTTCTTGTTTTTTTTTTTCTTTTTGGTTTTGTTTTGATTTATTTTTGCAGTTTTTTCCTTTTAAATGCTAGGTCAGTA;chr7:29607173-29607201+,4469,3UTR,AATGACTGTATGTGTGATTTTTTTTTTTT;chr7:29607094-29607113+,1997,3UTR,TTAACCACAACAGAAATGCT;chr7:29607206-29607217+,1862,3UTR,TTCATACATTTG;chr7:29607161-29607170+,1592,3UTR,TTCACTTTTT;chr7:29607241-29607243+,675,3UTR,TTT;chr7:29607141-29607148+,6…
Glipr2	ENSMUSG00000028480	chr4:43990748-43990796+,6574,3UTR	23490	chr4:43990748-43990796+,6574,3UTR,GTTTTGTTTGTTTGTTTTGCTTTTATTTTTGTTTTGTTTTGTTTTTTCA;chr4:43990919-43990931+,2189,3UTR,GTTTTTGTTTTTG;chr4:43991349-43991372+,2109,3UTR,GTTTGTTTTTGTTTTTTGTTTTTA;chr4:43990892-43990904+,1916,3UTR,ATTAAAGGCATGA;chr4:43990947-43990955+,1590,3UTR,TTCATTTGA;chr4:43991375-43991382+,979,3UTR,TTTCATTG;chr4:43990829-43990839+,970,3UTR,CTAGAATTTGC;chr4:43991273-43991279+,952,3…
Cxcl10	ENSMUSG00000034855	chr5:92775990-92776005-,2885,3UTR	23390	chr5:92775990-92776005-,2885,3UTR,CTTTTATTTCAGATGT;chr5:92775773-92775782-,1781,3UTR,AGTTTATTTT;chr5:92775743-92775756-,1767,3UTR,CTTTTGTATTATGT;chr5:92775843-92775853-,1755,3UTR,GTATTTTTTGT;chr5:92775827-92775839-,1539,3UTR,CTTTGCATTGTAT;chr5:92775716-92775732-,1245,3UTR,AGACAATGTACTGTATT;chr5:92775976-92775980-,1045,3UTR,AATTT;chr5:92775796-92775804-,951,3UTR,GTATGTATC;chr5:92776045-92776055-,8…
Rod1	ENSMUSG00000028382	chr4:59488223-59488239-,2862,3UTR	23021	chr4:59488223-59488239-,2862,3UTR,GGTTATTTTTTTATATT;chr4:59489159-59489168-,2048,3UTR,ATTTCTTTTT;chr4:59489110-59489115-,1653,3UTR,CTTTTT;chr4:59488573-59488595-,1641,3UTR,TGTTTTGTTTTTTTCTTTTTTTC;chr4:59488473-59488481-,1180,3UTR,GGATTGGGA;chr4:59489172-59489178-,1100,3UTR,TTTCTTT;chr4:59488275-59488286-,1079,3UTR,TGCGACTTCATT;chr4:59488507-59488516-,986,3UTR,GCTTTGGGAT;chr4:59488492-59488499-,97…
Tram1	ENSMUSG00000025935	chr1:13556027-13556077-,6521,3UTR	22657	chr1:13556027-13556077-,6521,3UTR,TGCTTTGCTTTTTGTCCTTAATGGTTTTTTTTTTTTTTTCCTAATGGTTTG;chr1:13556100-13556130-,2365,3UTR,TCTTTTTCTTTTTGGGTTGGGTTTGGTTTGG;chr1:13555952-13555968-,2239,3UTR,ATTTTTTTATAATATTA;chr1:13555195-13555213-,1654,3UTR,CATTTGAGTAAAATCTTGG;chr1:13555184-13555190-,1157,3UTR,CTTTTCT;chr1:13555915-13555921-,1157,3UTR,ATTTTTT;chr1:13555233-13555242-,977,3UTR,ATTTGTATCT;chr1:13556080…
Vcan	ENSMUSG00000021614	chr13:89846413-89846424-,1585,Intron	22399	chr13:89846413-89846424-,1585,Intron,ATTTTTGGTTTT;chr13:89846746-89846760-,1498,Intron,CTTTTAATTTTTTTT;chr13:89847054-89847068-,1120,Intron,TTTCTTTTTTTTTTT;chr13:89846373-89846380-,1097,Intron,CTTTGTAT;chr13:89847014-89847027-,1082,Intron,TTTGGTTTTTTGAG;chr13:89846353-89846363-,1077,Intron,CTTCATTTGCT;chr13:89847443-89847456-,1059,Intron,ATATATATTTTTTT;chr13:89846394-89846399-,1008,Intron,TTCTTT;…
Gatad2a	ENSMUSG00000036180	chr8:72433270-72433309-,5571,3UTR	21783	chr8:72433270-72433309-,5571,3UTR,TGTTTTGTTTTGTTTTTTTTGTTTTTGTTTTTTTATAATC;chr8:72432949-72432972-,3311,3UTR,AATTTCTATCCTTTTTCTCTTTTG;chr8:72432976-72432987-,2871,3UTR,GTTTATTTTATT;chr8:72433312-72433328-,2287,3UTR,GTTTTATTGGGTTTTTT;chr8:72432990-72433000-,1486,3UTR,GTTACTTTTTG;chr8:72433256-72433266-,1394,3UTR,TCATAATGATG;chr8:72432898-72432909-,1101,3UTR,ATCCATCCAGGT;chr8:72433129-72433135-,109…
BC005537	ENSMUSG00000019132	chr13:24905634-24905683+,4271,3UTR	21406	chr13:24905634-24905683+,4271,3UTR,TTTTACTTTTTTTGTTTTTGTTTTTTGTTTTTGTTTTTTTCTTTTAAATG;chr13:24894953-24894971+,2923,5UTR,GTTAGTTCCAAGTTTTTTT;chr13:24894698-24894724+,1999,5UTR,TTTTCAGTTTTTGGGTTTTTTGTTTTG;chr13:24894732-24894744+,1880,5UTR,TATTTTTTTTTTC;chr13:24894976-24894985+,1641,5UTR,TCTTTCTTTC;chr13:24894915-24894924+,1240,5UTR,TTTATTTTGG;chr13:24894941-24894947+,1123,5UTR,GTTTTCC;chr13:24894…
Cap1	ENSMUSG00000028656	chr4:122536383-122536439-,12828,3UTR	21090	chr4:122536383-122536439-,12828,3UTR,TTTTTTTTTTTTTTTTTTTTTGGTGGGAAAAGAGGAAGAAAGATTGTCCTGTGACTT;chr4:122537300-122537312-,1417,3UTR,CTTTTCTAGATTT;chr4:122537078-122537082-,946,3UTR,ATTCT;chr4:122537230-122537234-,888,3UTR,AATAT;chr4:122536770-122536776-,792,3UTR,CTTTTCT;chr4:122537461-122537464-,683,Intron,GCAG;chr4:122536374-122536378-,678,3UTR,CCATT;chr4:122536697-122536700-,558,3UTR,CTTT;chr4:1…
Foxp1	ENSMUSG00000030067	chr6:98879391-98879421-,4557,3UTR	20617	chr6:98879391-98879421-,4557,3UTR,TGTTTTTTTTTCTTTCTTTCTTTTTTTTTTT;chr6:98878041-98878064-,2551,3UTR,CTTTTTTTTTCCTGTTTTTTTTTT;chr6:98879278-98879288-,2451,3UTR,GTTTTTATTAT;chr6:98879362-98879378-,2343,3UTR,ATTTTAAGTTCTGACCT;chr6:98876863-98876883-,1948,3UTR,TGTTTTAATTATTTTATTTTT;chr6:98878917-98878934-,1212,3UTR,CTTTTTTTTCTTTTTCAT;chr6:98879382-98879388-,1178,3UTR,CTTCTTT;chr6:98879424-98879429-,7…
Fcgr4	ENSMUSG00000059089	chr1:172959579-172959668+,16692,3UTR	20281	chr1:172959579-172959668+,16692,3UTR,TGTTTTTTGTTTGTTTGTTTGTTTGTTTTGTTTTGTTTTTTGGTGTTGTATGTTCATTTGTTTGTTTGTCTCTCTCCAATGGACTATCTC;chr1:172959554-172959564+,3589,3UTR,ATAATACAAAG
Ifi204	ENSMUSG00000073489	chr1:175680321-175680358-,3996,Intron	19324	chr1:175680321-175680358-,3996,Intron,AAATGTAGAGATGTCAGTTTGGGTAGGAAATATCTGTG;chr1:175681085-175681097-,1522,Intron,GGATTATATTTTT;chr1:175681133-175681151-,1331,Intron,CTTTTTTTTTCTTTTTCTT;chr1:175681574-175681577-,991,Intron,CTAC;chr1:175681123-175681129-,826,Intron,TTTTATT;chr1:175680279-175680291-,813,Intron,GGTTACATTGTAT;chr1:175681109-175681114-,796,Intron,GTATTT;chr1:175681605-175681613-,791,…
Cd81	ENSMUSG00000037706	chr7:150253384-150253445+,9046,3UTR	19281	chr7:150253384-150253445+,9046,3UTR,TTTTTACTTTTGAGTTTTTTGTTTTGTTTTGTTTTGTTTTTGTTTTAGTTTTTTTTTTTGTC;chr7:150253685-150253696+,2010,3UTR,TTTGTTCCTTTC;chr7:150253676-150253681+,1491,3UTR,TTTTTA;chr7:150253451-150253462+,1283,3UTR,CTTTTCCTGTTA;chr7:150253357-150253366+,1117,3UTR,TTCTGTATCA;chr7:150253373-150253379+,909,3UTR,TACACTT;chr7:150253465-150253470+,892,3UTR,TTTTGG;chr7:150253346-150253353+,7…
B2m	ENSMUSG00000060802	chr2:121978584-121978623+,5132,3UTR	18945	chr2:121978584-121978623+,5132,3UTR,AATAATAAATATAATTTTAAGAACAATAGTTGATCATATG;chr2:121978632-121978655+,2331,3UTR,TCTGTACTTCTCATTACTTGGATG;chr2:121978506-121978514+,2013,3UTR,TATTTTATG;chr2:121978496-121978503+,1272,3UTR,TTACTTTA;chr2:121978488-121978493+,1108,3UTR,TTTATA;chr2:121978518-121978523+,976,3UTR,GTTTTC;chr2:121978572-121978581+,975,3UTR,TATTTTGATC;chr2:121978470-121978482+,896,3UTR,AATG…
Nfkbia	ENSMUSG00000021025	chr12:56590674-56590707-,7559,3UTR	18344	chr12:56590674-56590707-,7559,3UTR,ATTCAAAGAAAATGTCTCTTAAGGTTCATGTTTG;chr12:56590592-56590616-,5029,3UTR,GTTTTATTTATTGTGCTTTTGATTG;chr12:56590635-56590651-,4067,3UTR,GGAGGTGATTTTCCAGA;chr12:56590663-56590671-,1108,3UTR,GGATTTTTT;chr12:56590628-56590632-,581,3UTR,CTAAT
Canx	ENSMUSG00000020368	chr11:50109386-50109412-,3364,3UTR	16949	chr11:50109386-50109412-,3364,3UTR,CTTAATTTAATATATTCATTTGTTCAT;chr11:50108741-50108760-,2897,3UTR,TGACATGTTTCTTCTTTTTT;chr11:50109452-50109461-,1373,3UTR,TTTTTTTTTT;chr11:50109329-50109338-,1148,3UTR,TTTTTATAAT;chr11:50109320-50109325-,898,3UTR,TTTTTT;chr11:50108791-50108795-,817,3UTR,ATTAT;chr11:50109430-50109437-,768,3UTR,AATTTTTG;chr11:50109169-50109174-,734,3UTR,ATTTAT;chr11:50109308-50109312…
Abcg1	ENSMUSG00000024030	chr17:31251455-31251480+,5462,3UTR	16825	chr17:31251455-31251480+,5462,3UTR,TTTTTTTTTTTTTTTTTTTTTAGATG;chr17:31251484-31251497+,2454,3UTR,GATTCAAAATACAA;chr17:31252532-31252546+,1894,3UTR,TCTTTTTATTTTTTA;chr17:31251611-31251618+,1030,3UTR,GATATCTT;chr17:31252053-31252061+,937,3UTR,TTCATTTTG;chr17:31251504-31251510+,879,3UTR,TAGAATG;chr17:31251768-31251773+,642,3UTR,TTTTTA;chr17:31251582-31251586+,609,3UTR,TGTTA;chr17:31251673-31251675+,…
Nrp2	ENSMUSG00000025969	chr1:62842786-62842842+,11558,3UTR|Intron	16761	chr1:62842786-62842842+,11558,3UTR|Intron,TTATTTTTTTTCCTTTTCTTCTTTCCTTTTTAATCTTCTCTCTTTTATTCCTTTCTC;chr1:62842858-62842866+,1347,3UTR|Intron,TTTTTTCTA;chr1:62842871-62842875+,1251,3UTR|Intron,TTTTA;chr1:62842775-62842781+,1238,3UTR|Intron,GTTTTTA;chr1:62842765-62842772+,1093,3UTR|Intron,GATATTGT;chr1:62843190-62843191+,274,3UTR|Intron,TA
Lyn	ENSMUSG00000042228	chr4:3624406-3624463+,5045,Intron	15977	chr4:3624406-3624463+,5045,Intron,CTTTGCTTTGCTTTGTTTTGTTTTGCTTTGTTTTGTTTTGTTTTGTTTTTTAATATTG;chr4:3717524-3717545+,2467,3UTR,ATTTTTTTTTTTTTTTGCTTTG;chr4:3624709-3624731+,1846,Intron,TCTCTCTCTCCCTCTCTCTCTCT;chr4:3624533-3624552+,1225,Intron,CACAAATTTTCATTTTTTTA;chr4:3624489-3624492+,838,Intron,TTCA;chr4:3623959-3623969+,805,Intron,ATATAACATTA;chr4:3623888-3623892+,648,Intron,TATTA;chr4:3624379-362…
Smg7	ENSMUSG00000042772	chr1:154684615-154684711-,10774,3UTR	15930	chr1:154684615-154684711-,10774,3UTR,TCTTTTTTCTTTTTTTTTTTGTTTTTTTGTTTTTTTGTTTTGTTTTTTGGGTTTTGGTTTTTGTTTTGTTTTGTTTTTGAAAGGTCTGAAAGTGAAA;chr1:154684572-154684612-,3429,3UTR,CTTCACTAAATGGCAAAAGAAACTGTCTGTGCTGCTCCAGT;chr1:154684551-154684564-,1269,3UTR,TGTGTCCATCTTTG;chr1:154684935-154684940-,458,3UTR,CTTTCT
Cd36	ENSMUSG00000002944	chr5:17288476-17288492-,4884,3UTR	15688	chr5:17288476-17288492-,4884,3UTR,CTTTTTTTTTTTTTTTT;chr5:17288451-17288463-,2242,3UTR,CTCTTTGTATTTT;chr5:17288522-17288546-,2138,3UTR,TGTTTTTGTTTTGTTTTTGTTTTTT;chr5:17288432-17288448-,1757,3UTR,GTATGTCGTCATGTTCC;chr5:17288386-17288400-,1293,3UTR,GGTTTTTCTCTTTCT;chr5:17288466-17288472-,1084,3UTR,ATACCTT;chr5:17288561-17288567-,887,3UTR,TCACATT;chr5:17288416-17288418-,486,3UTR,CTT;chr5:17288613-172…
4930420K17Rik	ENSMUSG00000079659	chr5:9118809-9118841+,5724,3UTR	14795	chr5:9118809-9118841+,5724,3UTR,TTTTTTTTTTTGTTTTTGTTTTTTTTTTTTTTA;chr5:9118891-9118903+,1914,3UTR,TTTATTTCTGTTA;chr5:9118846-9118855+,1501,3UTR,TTTAATTGCA;chr5:9118873-9118877+,1238,3UTR,TTTTA;chr5:9118911-9118926+,1163,3UTR,TATACAATTATTGTTC;chr5:9118514-9118523+,953,CDS,TTATTTTCTA;chr5:9118948-9118956+,785,3UTR,TTATTACTA;chr5:9118453-9118454+,689,CDS^Intron,GA;chr5:9118532-9118534+,443,CDS,TTA;c…
Tet2	ENSMUSG00000040943	chr3:133127368-133127416-,3546,3UTR	13864	chr3:133127368-133127416-,3546,3UTR,GGAGACCTTTGTAATTTACCATCAGTCACATTTGTCACTAAAAACTTTC;chr3:133126873-133126910-,2626,3UTR,TTTTTTTTTTTTTTTTGGTTTTGTTTTTTGTTTTTTTG;chr3:133126817-133126822-,1041,3UTR,TTTTTT;chr3:133126831-133126838-,1003,3UTR,ATTTTTCT;chr3:133126780-133126789-,997,3UTR,CTTTGTTTAT;chr3:133127831-133127843-,915,3UTR,AACTTTTTGTTCT;chr3:133127898-133127906-,751,3UTR,CTTTGTATT;chr3:13312…
Arf6	ENSMUSG00000044147	chr12:70474470-70474487+,4408,3UTR	13848	chr12:70474470-70474487+,4408,3UTR,CTTTTTTTTTTTTTTTTC;chr12:70474618-70474634+,2692,3UTR,GATTTTTTTATTTCGAG;chr12:70474658-70474673+,2055,3UTR,TTTTTTTCCTTTTTGC;chr12:70474703-70474716+,1880,3UTR,TTATTTTGCATTCA;chr12:70474602-70474610+,904,3UTR,TTTATAATA;chr12:70474679-70474684+,810,3UTR,TTCTTA;chr12:70474789-70474798+,617,3UTR,TTTATATTTA;chr12:70474652-70474654+,254,3UTR,GTA;chr12:70474426-7047442…
Marcksl1	ENSMUSG00000047945	chr4:129193131-129193150+,4239,3UTR	13633	chr4:129193131-129193150+,4239,3UTR,TTGTACTTTTTTTTTTTCTA;chr4:129193176-129193192+,1876,3UTR,GATTTACTGTAACATTT;chr4:129193075-129193084+,1537,3UTR,CTTTTTTTTT;chr4:129193109-129193113+,1157,3UTR,TTTTA;chr4:129193096-129193106+,1106,3UTR,TGTTGTAAATA;chr4:129193162-129193169+,906,3UTR,CATTCTTC;chr4:129192885-129192889+,705,3UTR,TTCTT;chr4:129193153-129193157+,593,3UTR,TGCTA;chr4:129192842-129192846+…
Ppp1r15b	ENSMUSG00000046062	chr1:135034530-135034540+,2759,3UTR	13281	chr1:135034530-135034540+,2759,3UTR,TTTTTTTTTTT;chr1:135034410-135034440+,2510,3UTR,GTTTTGGTTTGTTTGTGTTTGTGTTTTTTTA;chr1:135034077-135034087+,1428,3UTR,TTTTACACTCA;chr1:135034304-135034324+,1405,3UTR,TTTTGTTTTTGTATGTTTTTA;chr1:135034634-135034646+,1351,3UTR,CTTTTTTTAAAGA;chr1:135034502-135034510+,1132,3UTR,GTCACTTCA;chr1:135034111-135034112+,1003,3UTR,AT;chr1:135034518-135034525+,724,3UTR,ATTTTCT…
Rsl24d1	ENSMUSG00000032215	chr9:72970875-72970894+,4101,3UTR	13183	chr9:72970875-72970894+,4101,3UTR,TTTTTTTTTTTTTTTTTTGG;chr9:72971021-72971031+,2739,3UTR,TATTTTTTTTA;chr9:72970549-72970567+,1601,3UTR,TATGTTTAGTAATTTCTGA;chr9:72970902-72970920+,1278,3UTR,ATCTCTTTGTGTAGTTCTG;chr9:72970995-72971001+,1134,3UTR,TTAAAGG;chr9:72970987-72970989+,851,3UTR,TTA;chr9:72970924-72970933+,708,3UTR,GTCCTGAAAC;chr9:72971038-72971040+,434,3UTR,TTA;chr9:72971013-72971017+,337,3U…
Cdk8	ENSMUSG00000029635	chr5:147072806-147072850+,6175,Intron	13013	chr5:147072806-147072850+,6175,Intron,GAAGAGAGTTCAAGAGGGCGTGAAACCGTTAAGAGGTAAACTGGT;chr5:147072558-147072571+,2660,Intron,GCGGGAAATGTGTA;chr5:147072551-147072553+,1209,Intron,CAT;chr5:147072728-147072734+,709,Intron,GTAAACT;chr5:147072747-147072751+,574,Intron,AAATA;chr5:147072654-147072657+,527,Intron,GTCG;chr5:147072618-147072622+,510,Intron,CTGAT;chr5:147072740-147072741+,370,Intron,TA;chr5:14…
Slc28a2	ENSMUSG00000027219	chr2:122253637-122253686+,4304,Intron	12915	chr2:122253637-122253686+,4304,Intron,TTGTTTTTCTTGTTTGGGTTTGGATCTTTTCTTTTTCTTCTTTTTTTTTT;chr2:122255656-122255680+,1769,Intron,CATTGTTTTTTCTTTTTCTTTTGGA;chr2:122255116-122255128+,1042,Intron,TTATTGTATTTGG;chr2:122253744-122253749+,838,Intron,TTTATA;chr2:122253768-122253773+,664,Intron,GATTTA;chr2:122253711-122253717+,609,Intron,GTTACTA;chr2:122253703-122253706+,525,Intron,GATA;chr2:122255765-1222…
Mark2	ENSMUSG00000024969	chr19:7350238-7350313-,10996,3UTR	12657	chr19:7350238-7350313-,10996,3UTR,ATTTTTTATTTTTATTATTATTGTTGTTTTGGTTTTTTTTTTGTTTGTTTTTGATTTATGACAATTCCACTCTTGG;chr19:7350219-7350233-,1661,3UTR,AGTTGTCGTCCTGTC
Myadm	ENSMUSG00000068566	chr7:3298865-3298881+,2441,3UTR	12404	chr7:3298865-3298881+,2441,3UTR,TTTTTTTTTTTTTAATA;chr7:3297918-3297936+,2014,3UTR,ATTTTTTTTCTATCTCTAT;chr7:3298365-3298373+,1372,3UTR,TTTTTTTTA;chr7:3297965-3297975+,1310,3UTR,TTATTTTCTTG;chr7:3298893-3298899+,984,3UTR,TTTCTTA;chr7:3297996-3298003+,872,3UTR,TTTCTTTC;chr7:3297849-3297855+,649,3UTR,TTTCTTA;chr7:3298884-3298887+,577,3UTR,TTTA;chr7:3297879-3297883+,540,3UTR,TTTTA;chr7:3297953-3297956…
Fhl3	ENSMUSG00000032643	chr4:124385574-124385607+,7573,3UTR	12058	chr4:124385574-124385607+,7573,3UTR,TTTTTTTTTTTTTTTTTTTTTTTAGTTTTTCTGC;chr4:124385368-124385372+,1260,3UTR,TTTTA;chr4:124385636-124385640+,887,3UTR,TTGTA;chr4:124385647-124385652+,666,3UTR,GTTTGA;chr4:124385631-124385633+,394,3UTR,ATA;chr4:124385355-124385357+,383,3UTR,TTC;chr4:124385348-124385350+,380,3UTR,TTC;chr4:124385624-124385627+,289,3UTR,TTCA;chr4:124385341-124385343+,226,3UTR,TTG
C5ar1	ENSMUSG00000049130	chr7:16832824-16832850-,3868,3UTR	11845	chr7:16832824-16832850-,3868,3UTR,CTATGTTTGATTTTTTTTTTTTTTGAG;chr7:16832968-16832979-,1785,3UTR,CTTTTTTTTTTT;chr7:16833130-16833146-,1455,3UTR,GCTTTTTTTTTTTTTCT;chr7:16832810-16832815-,851,3UTR,TCATGT;chr7:16833352-16833360-,796,3UTR,CTCCTTTTC;chr7:16832989-16833001-,769,3UTR,CTCCTTCTTCTCC;chr7:16833011-16833017-,755,3UTR,TTCTTTT;chr7:16833374-16833376-,459,3UTR,ACA;chr7:16833326-16833328-,348,3U…
Ccnd2	ENSMUSG00000000184	chr6:127078638-127078677-,6746,3UTR	11820	chr6:127078638-127078677-,6746,3UTR,CTTTCATTTTTTCTTTTGTTCTGTTTATTATTATTATTTT;chr6:127079331-127079332-,1585,3UTR,GG;chr6:127078528-127078534-,930,3UTR,TTATTTT;chr6:127078514-127078519-,606,3UTR,AATTTC;chr6:127078742-127078748-,575,3UTR,GTTATAC;chr6:127078541-127078547-,473,3UTR,TTGTTAT;chr6:127078313-127078316-,341,3UTR,GTTT;chr6:127078680-127078683-,305,3UTR,TCTT;chr6:127078691-127078692-,259,3U…
Anxa4	ENSMUSG00000029994	chr6:86687705-86687718-,2311,3UTR	11665	chr6:86687705-86687718-,2311,3UTR,CTTTTTTTTTTTTT;chr6:86687432-86687452-,1527,3UTR,CTTTTAGATTTTCTTTTCAGT;chr6:86687690-86687701-,1279,3UTR,CTTCATTTTTCT;chr6:86687650-86687659-,1027,3UTR,ATTTCCAATT;chr6:86687669-86687683-,951,3UTR,CTATTAACATTATCT;chr6:86687586-86687590-,784,3UTR,ATTTT;chr6:86687423-86687427-,697,3UTR,ATTTT;chr6:86687608-86687614-,622,3UTR,TGTTATT;chr6:86687377-86687383-,609,3UTR,T…
Dhrs3	ENSMUSG00000066026	chr4:144482979-144482998+,5611,5UTR|Intron	11481	chr4:144482979-144482998+,5611,5UTR|Intron,CTTTTTTTTTTTTTTTTTTT;chr4:144483182-144483216+,5137,5UTR|Intron,TATCTTTTTTTTCTTTTTCTTTTTTTTTTCTTTTT;chr4:144483156-144483160+,495,5UTR|Intron,TTTTA;chr4:144483243-144483245+,238,5UTR|Intron,TTA
Ranbp1	ENSMUSG00000005732	chr16:18240026-18240063-,6754,3UTR	10908	chr16:18240026-18240063-,6754,3UTR,GGTTGTTTTTTTGTTTTGTTTTTTTTTTAACTTTTTTT;chr16:18240066-18240076-,1152,3UTR,ATTCCAATTTT;chr16:18240101-18240104-,721,3UTR,TTTT;chr16:18240089-18240092-,678,3UTR,CTTT;chr16:18240148-18240152-,448,3UTR,CTTTT;chr16:18240127-18240130-,323,3UTR,CTTT;chr16:18240139-18240143-,318,3UTR,AATTT;chr16:18239992-18239995-,309,3UTR,CTTC;chr16:18240084-18240085-,205,3UTR,AA
Cmtm6	ENSMUSG00000032434	chr9:114655899-114655945+,4028,3UTR	10524	chr9:114655899-114655945+,4028,3UTR,ATTGTTTGTTTTGTTTTGTTTTGTTTGTTTGTTTTGTTTTGTTTTTA;chr9:114655983-114655994+,2702,3UTR,CATTTTGCTATA;chr9:114655965-114655975+,1100,3UTR,TTTGAATTGCA;chr9:114656078-114656081+,1085,3UTR,TTTA;chr9:114656088-114656092+,968,3UTR,GTTTA;chr9:114656013-114656015+,335,3UTR,TTA;chr9:114656018-114656020+,306,3UTR,TTC
2610528E23Rik	ENSMUSG00000022748	chr16:57391793-57391794-,10474,Intron	10474	chr16:57391793-57391794-,10474,Intron,GG
Elavl1	ENSMUSG00000040028	chr8:4289538-4289579-,4482,3UTR	9980	chr8:4289538-4289579-,4482,3UTR,CTTTCCTTCTTTTTTTTTTCCTTTTCTTTTTTCTTTTTTTGT;chr8:4288375-4288412-,3128,3UTR,CTTTTTTGTGTTTTTTGTTTGTTTTTACTTTTGCATTT;chr8:4288415-4288428-,1039,3UTR,TGTTAATTTTCTTT;chr8:4289523-4289529-,842,3UTR,GATAATT;chr8:4288457-4288462-,489,3UTR,CTTCAT
Mrfap1	ENSMUSG00000055302	chr5:37187054-37187096-,8841,3UTR	9066	chr5:37187054-37187096-,8841,3UTR,CCTTTTTTTTTTTTTTTATCTCCTTCTTATTTTTTTTTCTTTT;chr5:37187139-37187140-,225,3UTR,AC
Ifih1	ENSMUSG00000026896	chr2:62468265-62468317-,5897,Intron	8750	chr2:62468265-62468317-,5897,Intron,TGTTATTTTGTTTTTTGTTTTTTGTTTTTGTTTTTGTTGTTGTTTTCCTTTTC;chr2:62468325-62468336-,950,Intron,TGTTATTGTTGT;chr2:62468222-62468230-,876,Intron,CTTATTTCT;chr2:62467965-62467968-,452,Intron,ATTT;chr2:62468245-62468249-,349,Intron,ATCTT;chr2:62468190-62468192-,226,Intron,CTT
Rnf213	ENSMUSG00000070327	chr11:119283773-119283795+,2052,Intron	8668	chr11:119283773-119283795+,2052,Intron,GTTTTTTTTTTTTTTAAGTCATA;chr11:119283603-119283623+,1417,Intron,TGTTTTTTGTTTATTTATTTT;chr11:119348548-119348563+,1212,3UTR,TTATTTTTTTTTTCTG;chr11:119283808-119283817+,1015,Intron,TTTGCTATGT;chr11:119348574-119348583+,756,3UTR,TTTTTAATTA;chr11:119329974-119329977+,719,Intron,TGCC;chr11:119283717-119283720+,630,Intron,TGCC;chr11:119329998-119330001+,499,Intron,…
Eif4a1	ENSMUSG00000059796	chr11:69480842-69480876-,4606,3UTR	8569	chr11:69480842-69480876-,4606,3UTR,TCTTGTTTTTGTTTTGGCTTTTTTTTTTTTTGTTT;chr11:69480760-69480769-,1209,3UTR,CTTTTCTTTG;chr11:69480776-69480781-,930,3UTR,ATTTTA;chr11:69480705-69480715-,688,3UTR,CTAATGCATTT;chr11:69480806-69480811-,581,3UTR,TTTTTG;chr11:69480939-69480942-,351,3UTR,GTTC;chr11:69480884-69480885-,204,3UTR,GG
Alcam	ENSMUSG00000022636	chr16:52249682-52249730-,5899,3UTR	8287	chr16:52249682-52249730-,5899,3UTR,CCTTTTTCTTTTTTCTTTTTCTTTTCTTTTTGTTTTTTGTTTTTTTTTG;chr16:52249657-52249669-,1439,3UTR,GGTTTAAAGTCTT;chr16:52249672-52249677-,587,3UTR,AGATCA;chr16:52249651-52249653-,362,3UTR,CTT
Ptges3	ENSMUSG00000071072	chr10:127514120-127514134+,1047,3UTR	8050	chr10:127514120-127514134+,1047,3UTR,TTTTTTTTTTTTTTT;chr10:127513360-127513364+,881,3UTR,ATTTA;chr10:127513716-127513722+,735,3UTR,TATTTTA;chr10:127513408-127513410+,717,3UTR,TTC;chr10:127513385-127513387+,632,3UTR,TTA;chr10:127513560-127513563+,627,3UTR,TTTA;chr10:127513398-127513401+,597,3UTR,TTTC;chr10:127513292-127513296+,471,3UTR,TTTTT;chr10:127513915-127513917+,467,3UTR,ATA;chr10:127513921-…
Baz2a	ENSMUSG00000040054	chr10:127514120-127514134+,1047,Intron	8050	chr10:127514120-127514134+,1047,Intron,TTTTTTTTTTTTTTT;chr10:127513360-127513364+,881,Intron,ATTTA;chr10:127513716-127513722+,735,Intron,TATTTTA;chr10:127513408-127513410+,717,Intron,TTC;chr10:127513385-127513387+,632,Intron,TTA;chr10:127513560-127513563+,627,Intron,TTTA;chr10:127513398-127513401+,597,Intron,TTTC;chr10:127513292-127513296+,471,Intron,TTTTT;chr10:127513915-127513917+,467,Intron,AT…
March1	ENSMUSG00000036469	chr8:68993115-68993158+,4488,3UTR	7931	chr8:68993115-68993158+,4488,3UTR,CATGTTTTTGTTTTTGTTTTTGTTTTTGTTTTTGTTTTTTTCTG;chr8:68993094-68993099+,630,3UTR,TTTTTT;chr8:68993107-68993111+,586,3UTR,TATCA;chr8:68993186-68993193+,539,3UTR,GATATATA;chr8:68993166-68993168+,489,3UTR,TTA;chr8:68993226-68993229+,470,3UTR,TTTT;chr8:68993061-68993066+,449,3UTR,TTTTCA;chr8:68993318-68993320+,280,3UTR,TTC
Ptprj	ENSMUSG00000025314	chr2:90275936-90275945-,1765,3UTR	7655	chr2:90275936-90275945-,1765,3UTR,TTTTTATATT;chr2:90275916-90275925-,1410,3UTR,ATTGGAATAT;chr2:90275691-90275704-,1368,3UTR,AAATGTAAACCATC;chr2:90275905-90275909-,1316,3UTR,TATTT;chr2:90275420-90275423-,525,3UTR,TTTC;chr2:90275862-90275864-,506,3UTR,ATT;chr2:90275893-90275895-,327,3UTR,CTT;chr2:90275898-90275900-,233,3UTR,AGT;chr2:90275868-90275869-,205,3UTR,GT
Nucks1	ENSMUSG00000026434	chr1:133828680-133828702+,2303,3UTR	7234	chr1:133828680-133828702+,2303,3UTR,TCTTTTTTCTTTTTTTTTTTTTA;chr1:133828724-133828742+,1998,3UTR,TTAATTTCATATTTTATTC;chr1:133828071-133828075+,622,3UTR,TTGTA;chr1:133828762-133828767+,538,3UTR,TTTTTA;chr1:133831868-133831873+,460,3UTR,TTTTTA;chr1:133831075-133831080+,457,3UTR,TTTTTA;chr1:133828951-133828954+,343,3UTR,TTTA;chr1:133828756-133828758+,266,3UTR,TTC;chr1:133831813-133831815+,247,3UTR,GGT
Rab21	ENSMUSG00000020132	chr10:114726993-114727031-,4419,3UTR	7108	chr10:114726993-114727031-,4419,3UTR,CTTTTTTCCTTTCTTTTTCTTTTTTCTTTTCTTTTTTTT;chr10:114727388-114727399-,1087,3UTR,TGTTTTTTGATT;chr10:114727071-114727077-,1035,3UTR,CTTACTT;chr10:114727088-114727090-,355,3UTR,CTT;chr10:114727104-114727105-,212,3UTR,TT
Pmp22	ENSMUSG00000018217	chr11:62972243-62972289+,4680,3UTR	7097	chr11:62972243-62972289+,4680,3UTR,GTTTTGTTTCGTTTTTTTTTTTAATCTTTTTGTTTTGCTCAGACATA;chr11:62972132-62972137+,606,3UTR,TTTTTA;chr11:62972309-62972317+,592,3UTR,TTTCATCTG;chr11:62972207-62972209+,421,3UTR,TTA;chr11:62972325-62972327+,277,3UTR,ATA;chr11:62972123-62972125+,264,3UTR,TTA;chr11:62972395-62972397+,257,3UTR,TTA
Gsr	ENSMUSG00000031584	chr8:34808126-34808159+,3817,3UTR	7084	chr8:34808126-34808159+,3817,3UTR,TTCTTTTATTTTTTATTTTTTTCCTTTTTTTATG;chr8:34808547-34808559+,1072,3UTR,GTTTTTTTTTTTT;chr8:34808568-34808573+,804,3UTR,TTTTTA;chr8:34808393-34808397+,451,3UTR,TTTCA;chr8:34807977-34807979+,325,3UTR,TTA;chr8:34808518-34808522+,313,3UTR,CATTC;chr8:34808412-34808414+,302,3UTR,TTA
Ywhag	ENSMUSG00000051391	chr5:136384704-136384724-,1843,3UTR	7038	chr5:136384704-136384724-,1843,3UTR,CTTTTTTTTAATTTAATTTTT;chr5:136384603-136384621-,1657,3UTR,GTTCTATATTTTGTTTTTC;chr5:136384441-136384445-,820,3UTR,TTTTT;chr5:136386032-136386041-,691,3UTR,CTTTTTTTTT;chr5:136384732-136384739-,560,3UTR,TTTTTTTT;chr5:136386020-136386023-,459,3UTR,CTTT;chr5:136384557-136384562-,410,3UTR,CTTAAT;chr5:136384697-136384701-,351,3UTR,CTTTC;chr5:136384591-136384592-,247,3…
Hlx	ENSMUSG00000039377	chr1:186556348-186556370-,2322,5UTR	7012	chr1:186556348-186556370-,2322,5UTR,TGTTTGGGTTTTTCTTTCGGTGT;chr1:186556388-186556407-,2134,5UTR,ATTATTGTTGTTTTAAATTT;chr1:186556422-186556440-,1539,5UTR,TTTTTTTTTTTTTTTTTTT;chr1:186556381-186556384-,466,5UTR,TCTT;chr1:186556416-186556419-,282,5UTR,AACT;chr1:186556374-186556376-,269,5UTR,CTT
Eif4g2	ENSMUSG00000005610	chr7:118225135-118225164-,2865,5UTR|5UTR^Intron|Intron	7000	chr7:118225135-118225164-,2865,5UTR|5UTR^Intron|Intron,GTTTTCTCTCTTTCCAGGCTTTTCATTTCT;chr7:118226386-118226398-,874,5UTR|Intron,CTTTTTTGTTTTC;chr7:118219674-118219685-,865,Intron,CTTTTATTCTCT;chr7:118226436-118226439-,596,5UTR|Intron,TTTC;chr7:118219657-118219658-,511,Intron,CT;chr7:118219663-118219665-,477,Intron,CTT;chr7:118219691-118219693-,286,Intron,TCT;chr7:118219669-118219670-,276,Intron,C…
Parp14	ENSMUSG00000034422	chr16:35854813-35854819-,2423,Intron	6944	chr16:35854813-35854819-,2423,Intron,TGAGTTC;chr16:35855155-35855162-,1380,Intron,CTGCCTCT;chr16:35854795-35854801-,1361,Intron,GGGCTAC;chr16:35854217-35854227-,900,Intron,AGTAAAGGGTT;chr16:35854275-35854281-,880,Intron,AGGCTGG
Adap2	ENSMUSG00000020709	chr11:79990929-79990946+,2485,3UTR|Intron	6873	chr11:79990929-79990946+,2485,3UTR|Intron,TTTTTTTTTTTTTTTTTT;chr11:79991456-79991472+,1300,3UTR|Intron,TTTGATCTCAGTGTTGG;chr11:79991515-79991523+,779,3UTR|Intron,GTATACATA;chr11:79991182-79991187+,678,3UTR|Intron,ATTTTT;chr11:79991500-79991504+,404,3UTR|Intron,TTCCA;chr11:79991791-79991793+,384,Intron,TTT;chr11:79991485-79991489+,318,3UTR|Intron,GTAGA;chr11:79991157-79991159+,301,3UTR|Intron,TTC;…
Lnpep	ENSMUSG00000023845	chr17:17664903-17664914-,1532,3UTR	6674	chr17:17664903-17664914-,1532,3UTR,GTTTTATATTTT;chr17:17664850-17664857-,1144,3UTR,CATTTTTT;chr17:17665060-17665070-,940,3UTR,TGTTTTTTAAT;chr17:17665047-17665055-,787,3UTR,GCTTTTTTT;chr17:17665179-17665185-,507,3UTR,TTTTTAT;chr17:17665101-17665107-,503,3UTR,CTTTTCT;chr17:17665166-17665171-,462,3UTR,AATTTT;chr17:17664837-17664841-,403,3UTR,GTATT;chr17:17665001-17665006-,396,3UTR,CTATTT
Irg1	ENSMUSG00000022126	chr14:103455096-103455110+,2564,3UTR	6464	chr14:103455096-103455110+,2564,3UTR,TTTTTTTTTTCTTTC;chr14:103454917-103454924+,873,3UTR,ATTTCATA;chr14:103451356-103451366+,751,Intron,TTATTTATTTA;chr14:103454979-103454984+,662,3UTR,TTATTA;chr14:103455065-103455069+,649,3UTR,TTATC;chr14:103455122-103455124+,452,3UTR,TTA;chr14:103455207-103455208+,289,3UTR,TA;chr14:103451369-103451371+,224,Intron,TTA
Gpbp1l1	ENSMUSG00000034042	chr4:116266070-116266092+,1809,3UTR|3UTR^Intron	6208	chr4:116266070-116266092+,1809,3UTR|3UTR^Intron,CTCTTTTTTTTTTTTTTTCTTTT;chr4:116266213-116266219+,1409,3UTR,TTATTTA;chr4:116266200-116266209+,1238,3UTR,TATTTTGATA;chr4:116266224-116266227+,707,3UTR,TTTA;chr4:116266185-116266188+,482,3UTR,TTCA;chr4:116266192-116266195+,295,3UTR,ATTA;chr4:116266166-116266168+,268,3UTR,ATA
Camk1d	ENSMUSG00000039145	chr2:5300381-5300398-,4805,Intron	6204	chr2:5300381-5300398-,4805,Intron,CTGTTTAATTAAAACAAA;chr2:5300424-5300431-,698,Intron,ATAATTCC;chr2:5300403-5300408-,437,Intron,GGGAAT;chr2:5300414-5300415-,264,Intron,GG
Apobec1	ENSMUSG00000040613	chr6:122536884-122536908-,4584,Intron	6167	chr6:122536884-122536908-,4584,Intron,TTTTTTTTTTTTTTTTTTTTTAAAG;chr6:122537406-122537411-,610,Intron,CTTTTT;chr6:122537396-122537400-,596,Intron,CTTTT;chr6:122536838-122536841-,377,Intron,TTGT
Lipg	ENSMUSG00000053846	chr18:75099107-75099128-,2195,3UTR	6007	chr18:75099107-75099128-,2195,3UTR,CTCAGACCATTATTTATTTCTT;chr18:75099134-75099147-,1595,3UTR,GCTTTTTTTTTTTT;chr18:75099154-75099163-,1011,3UTR,TGTTTATATA;chr18:75099182-75099186-,572,3UTR,TTTAT;chr18:75099463-75099464-,337,3UTR,GG;chr18:75099623-75099625-,297,3UTR,TTT
Klf6	ENSMUSG00000000078	chr13:5869079-5869093+,975,3UTR	5736	chr13:5869079-5869093+,975,3UTR,GTTTTGTTTTATTGT;chr13:5868149-5868156+,889,3UTR,CACATACC;chr13:5868883-5868889+,868,3UTR,TTTTTCA;chr13:5868854-5868861+,716,3UTR,ATTTTTTC;chr13:5868469-5868474+,652,3UTR,TTTTTA;chr13:5868835-5868840+,627,3UTR,TTTTTA;chr13:5868118-5868121+,417,3UTR,TTTA;chr13:5868134-5868135+,372,3UTR,CA;chr13:5869061-5869063+,220,3UTR,TTA
Zeb2	ENSMUSG00000026872	chr2:44842888-44842918-,3363,3UTR	5708	chr2:44842888-44842918-,3363,3UTR,ATTTTATTATTTTATTTTTGTTTTTGTTTTT;chr2:44842851-44842858-,862,3UTR,CTTTTGAT;chr2:44843090-44843095-,454,3UTR,TTTTAT;chr2:44842871-44842874-,437,3UTR,ATTC;chr2:44843659-44843662-,340,3UTR,ATTT;chr2:44842882-44842884-,252,3UTR,ATT
4933426M11Rik	ENSMUSG00000021133	chr12:81979455-81979483+,2854,3UTR	5625	chr12:81979455-81979483+,2854,3UTR,TGTTTTTTTTTTTTCTTCTCATCTTTCTT;chr12:81979490-81979500+,1463,3UTR,TTCCTTTTCTT;chr12:81979517-81979525+,706,3UTR,TTCTTTCTC;chr12:81920809-81920810+,383,Intron,CT;chr12:81981676-81981677+,219,3UTR,TT
Skp1a	ENSMUSG00000036309	chr11:52060029-52060055+,2875,3UTR	5538	chr11:52060029-52060055+,2875,3UTR,TTTTTTTTTTTCTTTTTTTTTTTTTTA;chr11:52060086-52060096+,1047,3UTR,GATTTAGTTTA;chr11:52060067-52060074+,724,3UTR,TTTGAATA;chr11:52060111-52060117+,452,3UTR,GTTTTGG;chr11:52060059-52060063+,440,3UTR,TTCTC
Srsf9	ENSMUSG00000029538	chr5:115782844-115782877+,4437,3UTR	5360	chr5:115782844-115782877+,4437,3UTR,TTTATTTTTATTTTATTTTATTTTTTTTATTTTA;chr5:115782884-115782893+,923,3UTR,TACATAATTT
Rab8b	ENSMUSG00000036943	chr9:66693506-66693533-,2671,3UTR|Intron	5308	chr9:66693506-66693533-,2671,3UTR|Intron,CTTCTTTTTTGTTTTTGTTTTTTTTTTT;chr9:66694425-66694439-,1212,3UTR|Intron,TGTTTTTAAGTAATT;chr9:66694387-66694395-,619,3UTR|Intron,CTTTTCATT;chr9:66693883-66693888-,560,3UTR|Intron,TTTCTT;chr9:66694372-66694374-,246,3UTR|Intron,ATT
Tifa	ENSMUSG00000046688	chr3:127501116-127501161+,4424,3UTR	5249	chr3:127501116-127501161+,4424,3UTR,TTCATATTTTGTTTTTGTTTTTGTTTTTGTTTTTGTTTTTGTTTTC;chr3:127501213-127501216+,452,3UTR,TACA;chr3:127501176-127501180+,373,3UTR,TTTGA
Mxd1	ENSMUSG00000001156	chr6:86599031-86599065-,4190,3UTR	5220	chr6:86599031-86599065-,4190,3UTR,TGTTTTTTATTTTTTATTTTTTATTTTTTGTCTTT;chr6:86599133-86599140-,498,3UTR,CTTTATTC;chr6:86599021-86599022-,287,3UTR,AT;chr6:86599085-86599087-,245,3UTR,TTG
Tnip3	ENSMUSG00000044162	chr6:65549395-65549421+,1826,Intron	5172	chr6:65549395-65549421+,1826,Intron,TTTATTTATTTTATTTTTATTTTTTCG;chr6:65549480-65549492+,897,Intron,TTTTAAATGTTTT;chr6:65557626-65557628+,705,Intron,CCT;chr6:65580553-65580565+,695,Intron,TTTGGGTTTTTTT;chr6:65580545-65580548+,419,Intron,TTTA;chr6:65549436-65549440+,351,Intron,TGTAT;chr6:65549521-65549524+,279,Intron,ATTA
Myo10	ENSMUSG00000022272	chr15:25742547-25742590+,3968,3UTR	5140	chr15:25742547-25742590+,3968,3UTR,TTTTTTGTTTTTTGTTTTTTTGGTTTTTTTTTTGCTTTGTTTCA;chr15:25742802-25742812+,928,3UTR,ATTTTTTTTGG;chr15:25742524-25742525+,244,3UTR,TA
Pcbp2	ENSMUSG00000056851	chr15:102329183-102329208+,1861,3UTR	5106	chr15:102329183-102329208+,1861,3UTR,GTTTTTTGGTTTTTGTTTTTGTTTGG;chr15:102329248-102329256+,908,3UTR,TTATTAATA;chr15:102329161-102329166+,769,3UTR,TTTATA;chr15:102329288-102329291+,692,3UTR,TTTT;chr15:102329146-102329152+,514,3UTR,ATATCCA;chr15:102329156-102329158+,362,3UTR,TTA
Ptma	ENSMUSG00000026238	chr1:88427148-88427177+,4129,3UTR	5015	chr1:88427148-88427177+,4129,3UTR,AGATTTTTTTTTTCCTTTTCTTTCTGTCTA;chr1:88427189-88427192+,667,3UTR,TTTA;chr1:88427116-88427118+,219,3UTR,GTA
Litaf	ENSMUSG00000022500	chr16:10960555-10960585-,3905,3UTR	4894	chr16:10960555-10960585-,3905,3UTR,AGTTGGGTTTTTTATTTTTGTTTTTTTTTTT;chr16:10960588-10960593-,502,3UTR,TTTCAT;chr16:10960287-10960292-,487,3UTR,TTTTTC
Bbx	ENSMUSG00000022641	chr16:50192830-50192861-,3193,3UTR	4813	chr16:50192830-50192861-,3193,3UTR,TGTTTTTTTTTTTGTTTTTTACTTTCTTTCTT;chr16:50192785-50192796-,1306,3UTR,ATTTATTTTCAT;chr16:50192800-50192802-,314,3UTR,CTT
Tmem2	ENSMUSG00000024754	chr19:21932543-21932570+,2862,3UTR	4722	chr19:21932543-21932570+,2862,3UTR,TTCTTTTTTTTTTTCTTTTTTTTTTGTA;chr19:21932700-21932716+,1860,3UTR,TTTTTATATATATTTGG
Igf1	ENSMUSG00000020053	chr10:87397936-87397962+,2747,3UTR	4670	chr10:87397936-87397962+,2747,3UTR,TTTTTTTTTTTTTTTTTTTACTTTATA;chr10:87398152-87398158+,587,3UTR,TTTATTA;chr10:87397968-87397971+,584,3UTR,TTTA;chr10:87398126-87398131+,484,3UTR,TTTTTA;chr10:87398318-87398320+,268,3UTR,TTA
Fth1	ENSMUSG00000024661	chr19:10059498-10059512+,3774,3UTR	4625	chr19:10059498-10059512+,3774,3UTR,TTCATCTTTTCTATA;chr19:10059480-10059489+,851,3UTR,CATGCATGTC
Alyref	ENSMUSG00000025134	chr11:120455937-120455994-,4594,3UTR	4594	chr11:120455937-120455994-,4594,3UTR,AAGTTTTTTTTTTTTTCTTTTTTGGTTTTTGTTTTGTTTTTTGTTTTTTTTTTTAATT
Myh9	ENSMUSG00000022443	chr15:77591227-77591259-,2917,3UTR	4578	chr15:77591227-77591259-,2917,3UTR,TCTTTTTTTTTTTCTTTTCTTTTTTTTTTTTTT;chr15:77591119-77591126-,1422,3UTR,TTTTTTAT;chr15:77591114-77591115-,239,3UTR,AT
Rbms1	ENSMUSG00000026970	chr2:60588431-60588447-,1263,3UTR	4574	chr2:60588431-60588447-,1263,3UTR,TTTTTTATTTTTGTTCT;chr2:60588842-60588857-,1230,3UTR,TGTTTTTGTTTTTTTT;chr2:60588820-60588825-,753,3UTR,GGTTTT;chr2:60588396-60588402-,627,3UTR,CTTATTT;chr2:60588829-60588831-,469,3UTR,ATT;chr2:60589954-60589956-,232,3UTR,GGG
Ddx6	ENSMUSG00000032097	chr9:44447829-44447831+,2085,3UTR	4360	chr9:44447829-44447831+,2085,3UTR,GGT;chr9:44447372-44447384+,1179,3UTR,TATTTTTAATATC;chr9:44447463-44447471+,657,3UTR,GTTTTTTTC;chr9:44447309-44447313+,439,3UTR,TTTTT
Pdpn	ENSMUSG00000028583	chr4:142857809-142857828-,3833,3UTR	4335	chr4:142857809-142857828-,3833,3UTR,TTTTTTTTTTTTTTTTTTTT;chr4:142857714-142857719-,502,3UTR,CTTTCT
Itgb1	ENSMUSG00000025809	chr8:131256753-131256773+,1552,3UTR	4295	chr8:131256753-131256773+,1552,3UTR,CTTTTTTTTTTTCTTTAATTC;chr8:131256618-131256623+,536,3UTR,TTTATA;chr8:131256838-131256842+,417,3UTR,TTTTT;chr8:131256874-131256877+,336,3UTR,TTTA;chr8:131256784-131256787+,333,3UTR,TTTA;chr8:131256848-131256849+,331,3UTR,TA;chr8:131256953-131256955+,286,3UTR,TTC;chr8:131256824-131256825+,281,3UTR,TA;chr8:131256832-131256834+,223,3UTR,TTA
Pfkfb3	ENSMUSG00000026773	chr2:11393671-11393690-,2864,3UTR	4289	chr2:11393671-11393690-,2864,3UTR,TTTATTTATTTAATATGTAT;chr2:11393706-11393726-,1425,3UTR,GTTTATTTTTTTATTATTTTG
Sash1	ENSMUSG00000015305	chr10:8443994-8444005-,1357,3UTR	4222	chr10:8443994-8444005-,1357,3UTR,TTATTTTAATTC;chr10:8444029-8444037-,788,3UTR,GTTTTATTA;chr10:8444013-8444021-,681,3UTR,TTTGTTATG;chr10:8444045-8444052-,676,3UTR,TTTCCATT;chr10:8443979-8443982-,360,3UTR,CATT;chr10:8444087-8444089-,360,3UTR,ATT
Lsm12	ENSMUSG00000020922	chr11:102023928-102023942-,1130,3UTR	4082	chr11:102023928-102023942-,1130,3UTR,CCTTTTTTTTTTTTT;chr11:102023966-102023982-,1097,3UTR,TTTTTTTTTTTTTTTTT;chr11:102025100-102025109-,710,3UTR,ATTCCTTTTC;chr11:102024759-102024764-,554,3UTR,CTTTTT;chr11:102024739-102024743-,367,3UTR,CTCTT;chr11:102025187-102025189-,224,3UTR,ATT
Wtap	ENSMUSG00000060475	chr17:13160076-13160082-,1412,3UTR	4058	chr17:13160076-13160082-,1412,3UTR,TTTTTAT;chr17:13159758-13159763-,999,3UTR,GTTTTT;chr17:13159892-13159897-,654,3UTR,TTTTAT;chr17:13160066-13160072-,509,3UTR,AGTTAAT;chr17:13160056-13160061-,484,3UTR,AGTTGT
Rnf111	ENSMUSG00000032217	chr9:70274390-70274395-,785,3UTR	4041	chr9:70274390-70274395-,785,3UTR,TTTTTT;chr9:70274360-70274365-,744,3UTR,TTTTTT;chr9:70274335-70274346-,717,3UTR,CTTTAATTTAAT;chr9:70274316-70274324-,623,3UTR,CTTTAGTTT;chr9:70274298-70274306-,617,3UTR,AGATTTTCT;chr9:70274371-70274374-,319,3UTR,AATT;chr9:70274353-70274355-,236,3UTR,ATT
Tnfrsf11a	ENSMUSG00000026321	chr1:107741947-107741975+,2035,3UTR	4010	chr1:107741947-107741975+,2035,3UTR,ATTTTTTGTTTTTTAGTCTTTTTTTTTTC;chr1:107743273-107743290+,1621,3UTR,TTGTTTTTTTTTCTTTTA;chr1:107743581-107743585+,354,3UTR,TTTTA
Plekhf2	ENSMUSG00000049969	chr4:10916267-10916286-,2516,3UTR	3983	chr4:10916267-10916286-,2516,3UTR,GTTTGTTTTTTTTTTTTTTT;chr4:10916255-10916263-,857,3UTR,AGTTCTTTT;chr4:10916235-10916239-,338,3UTR,TTTTT;chr4:10916228-10916230-,272,3UTR,CTT
Gm2a	ENSMUSG00000000594	chr11:54923702-54923720+,2612,3UTR	3958	chr11:54923702-54923720+,2612,3UTR,TTTTTTTTTTTTTTTGGTA;chr11:54923971-54923987+,1346,3UTR,TTTTTTATATATACTTA
Cd9	ENSMUSG00000030342	chr6:125410479-125410496-,1745,3UTR	3957	chr6:125410479-125410496-,1745,3UTR,TGATTTTTTTTTTTGGTT;chr6:125410377-125410387-,739,3UTR,GAATTTTTTTT;chr6:125410539-125410545-,606,3UTR,ATTCATT;chr6:125410501-125410504-,445,3UTR,ATTT;chr6:125410371-125410374-,422,3UTR,CTTT
Upf1	ENSMUSG00000058301	chr8:72855837-72855864-,3613,3UTR	3952	chr8:72855837-72855864-,3613,3UTR,GGTTTTTTTTTTTTTTCTTTTTGGTTTT;chr8:72855802-72855805-,339,3UTR,CTTT
Mllt6	ENSMUSG00000038437	chr11:97544407-97544422+,1892,3UTR	3932	chr11:97544407-97544422+,1892,3UTR,TTTTTTTTTTTTTTTA;chr11:97544471-97544478+,626,3UTR,TATATTTT;chr11:97544437-97544444+,575,3UTR,TATATTTT;chr11:97544671-97544673+,447,3UTR,TTA;chr11:97544979-97544980+,392,3UTR,GG
Ubl3	ENSMUSG00000001687	chr5:149363688-149363721-,2663,5UTR|Intron	3921	chr5:149363688-149363721-,2663,5UTR|Intron,TTTTTTTTTTAATTTTTATTTTTTTTTTCATTTT;chr5:149363633-149363646-,1258,5UTR|Intron,CTTTTTTATTTTTT
Cfl1	ENSMUSG00000056201	chr19:5493777-5493791+,3115,3UTR	3878	chr19:5493777-5493791+,3115,3UTR,GTATTTTTTTTTTTA;chr19:5493749-5493750+,278,3UTR,TC;chr19:5493805-5493806+,247,3UTR,TC;chr19:5493718-5493720+,238,3UTR,TTC
Calr	ENSMUSG00000003814	chr8:87366335-87366356-,1429,3UTR	3801	chr8:87366335-87366356-,1429,3UTR,GTGTTTGTCTTTAATTCTCCTT;chr8:87366308-87366316-,1032,3UTR,TCATTTTTG;chr8:87366361-87366368-,821,3UTR,TTTTTTTT;chr8:87366294-87366300-,519,3UTR,ATCTTTT
Prdx1	ENSMUSG00000028691	chr4:116372038-116372048+,1068,3UTR	3758	chr4:116372038-116372048+,1068,3UTR,AATCTTCTATC;chr4:116372086-116372091+,904,3UTR,TTTTTT;chr4:116372072-116372080+,743,3UTR,TTCTTTTTT;chr4:116372002-116372006+,535,3UTR,TATTG;chr4:116372024-116372029+,508,3UTR,GTTTTG
Tnf	ENSMUSG00000024401	chr17:35336625-35336642-,2253,3UTR	3658	chr17:35336625-35336642-,2253,3UTR,TTTATTTATTATTTATTT;chr17:35336602-35336610-,1053,3UTR,GTATTTATT;chr17:35336617-35336619-,352,3UTR,CTT
Lcp1	ENSMUSG00000021998	chr14:75629367-75629385+,1740,3UTR	3652	chr14:75629367-75629385+,1740,3UTR,ATTTTTTTTTTATTCTTTG;chr14:75629418-75629428+,1073,3UTR,AGTTATTTCCA;chr14:75629717-75629722+,451,3UTR,TTTTTA;chr14:75629341-75629345+,388,3UTR,TTTTC
Osbpl8	ENSMUSG00000020189	chr10:110733708-110733714+,859,3UTR	3632	chr10:110733708-110733714+,859,3UTR,TTTAATA;chr10:110732115-110732123+,635,3UTR,TTCACTTTA;chr10:110733874-110733877+,522,3UTR,ATTA;chr10:110734034-110734039+,473,3UTR,TTTATA;chr10:110734011-110734015+,438,3UTR,TTTTA;chr10:110733721-110733726+,416,3UTR,TATTGA;chr10:110733693-110733695+,289,3UTR,TTA
Stat5a	ENSMUSG00000004043	chr11:100745933-100745949+,2111,3UTR	3552	chr11:100745933-100745949+,2111,3UTR,TTTTTTTTTTTTTTTTA;chr11:100745959-100745971+,1441,3UTR,TTTGCTTTTTTGA
Khsrp	ENSMUSG00000007670	chr17:57160746-57160763-,1197,3UTR	3410	chr17:57160746-57160763-,1197,3UTR,CTTTTTTTTTTTTTTTTT;chr17:57161173-57161181-,1032,3UTR,CTATATTTG;chr17:57161187-57161194-,563,3UTR,CTTTTATT;chr17:57161022-57161025-,344,3UTR,ATTT;chr17:57161040-57161042-,274,3UTR,CTT
Slc44a1	ENSMUSG00000028412	chr4:53579044-53579067+,2167,3UTR|Intron	3398	chr4:53579044-53579067+,2167,3UTR|Intron,CTTTTTTTTTTTTCTTTTTTTTTA;chr4:53579448-53579463+,1231,3UTR|Intron,CTTTTTTTTTTTATTC
Spp1	ENSMUSG00000029304	chr5:104869999-104870008+,1259,3UTR	3369	chr5:104869999-104870008+,1259,3UTR,TTTATAATTA;chr5:104870012-104870022+,850,3UTR,TATATTTTGTT;chr5:104869772-104869778+,544,3UTR,TATTTTG;chr5:104869992-104869996+,412,3UTR,TTTTA;chr5:104869902-104869905+,304,3UTR,TTTA
Med13l	ENSMUSG00000018076	chr5:119215164-119215187+,2058,3UTR	3362	chr5:119215164-119215187+,2058,3UTR,GATTTTCTTTTTCTTTTTTTTTTT;chr5:119215231-119215236+,637,3UTR,TTTTAT;chr5:119215200-119215204+,421,3UTR,TTTTA;chr5:119215047-119215048+,246,3UTR,CA
Ppp4c	ENSMUSG00000030697	chr7:133929467-133929494-,1886,3UTR	3287	chr7:133929467-133929494-,1886,3UTR,CATTTTTTTTTTCTTTTTTCCTTTTTTT;chr7:133929437-133929440-,998,3UTR,TTTT;chr7:133929421-133929427-,403,3UTR,CATTTTG
H2-K1	ENSMUSG00000061232	chr17:34133020-34133036-,1226,3UTR	3182	chr17:34133020-34133036-,1226,3UTR,TTTTGTTTGTTTGTTTG;chr17:34133042-34133056-,919,3UTR,GGATTGAGAATGCTT;chr17:34133059-34133063-,643,3UTR,ATTTC;chr17:34133006-34133010-,394,3UTR,TTTTT
Rhbdf2	ENSMUSG00000020806	chr11:116459570-116459590-,1744,3UTR	3118	chr11:116459570-116459590-,1744,3UTR,TTTTGTTTTGTTTTTTTTTTT;chr11:116459558-116459566-,1374,3UTR,ATTTATATT
Vmp1	ENSMUSG00000018171	chr11:86400184-86400202-,2451,Intron	2969	chr11:86400184-86400202-,2451,Intron,TTTTTTTTTTTTTTTTTTT;chr11:86400148-86400155-,518,Intron,ACATTTCT
Grb2	ENSMUSG00000059923	chr11:115506376-115506393-,2049,3UTR	2941	chr11:115506376-115506393-,2049,3UTR,ACCATTTTTTTTTTTAAT;chr11:115549009-115549014-,593,Intron,TGGTCT;chr11:115506420-115506422-,299,3UTR,TTT
4921513D23Rik	ENSMUSG00000060657	chr16:14111430-14111441-,817,3UTR	2848	chr16:14111430-14111441-,817,3UTR,TGTTTTATTTTT;chr16:14111086-14111092-,789,3UTR,GTTTTTT;chr16:14111418-14111427-,596,3UTR,ACTTTTAGAT;chr16:14111348-14111351-,440,3UTR,TTTC;chr16:14111510-14111511-,206,3UTR,TT
Apobec3	ENSMUSG00000009585	chr15:79738098-79738107+,1274,3UTR|Intron	2840	chr15:79738098-79738107+,1274,3UTR|Intron,TTTTTATCTC;chr15:79738086-79738095+,920,3UTR|Intron,TCTTTTATTA;chr15:79738072-79738080+,646,3UTR|Intron,TTTTCCTTC
Tor1aip1	ENSMUSG00000026466	chr1:157852750-157852775-,2281,3UTR	2796	chr1:157852750-157852775-,2281,3UTR,TTATTATTTAATTTTTTTACTTTTTG;chr1:157852780-157852784-,515,3UTR,TTATT
Gphn	ENSMUSG00000047454	chr12:79451923-79451924+,2795,Intron	2795	chr12:79451923-79451924+,2795,Intron,GT
Cpd	ENSMUSG00000020841	chr11:76592213-76592222-,1170,3UTR	2694	chr11:76592213-76592222-,1170,3UTR,GTATTTTTTT;chr11:76592188-76592199-,904,3UTR,CTCTTTTTTTTT;chr11:76592202-76592206-,620,3UTR,CTTTT
Lgmn	ENSMUSG00000021190	chr12:103632369-103632391-,1693,3UTR	2631	chr12:103632369-103632391-,1693,3UTR,TTATTTTTAGAATTATATAATTT;chr12:103632523-103632526-,354,3UTR,CTTT;chr12:103632574-103632578-,316,3UTR,TTCTT;chr12:103632529-103632531-,268,3UTR,ATT
Pid1	ENSMUSG00000045658	chr1:84258564-84258573-,1138,Intron	2503	chr1:84258564-84258573-,1138,Intron,CATTTTTTTT;chr1:84258546-84258548-,340,Intron,ATT;chr1:84127445-84127448-,302,Intron,CTTC;chr1:84127464-84127467-,294,Intron,GTAT;chr1:84128086-84128088-,225,Intron,CTT;chr1:84124936-84124937-,204,Intron,TT
Plec	ENSMUSG00000022565	chr15:76002501-76002532-,2114,3UTR	2460	chr15:76002501-76002532-,2114,3UTR,CTTCTTTTTTTTTTTCTTTTTTTTTCCTTTTT;chr15:76002494-76002497-,346,3UTR,ATTT
Zfp263	ENSMUSG00000022529	chr16:3747883-3747886+,1099,Intron	2458	chr16:3747883-3747886+,1099,Intron,TGCC;chr16:3750357-3750361+,627,3UTR,GTTTT;chr16:3747906-3747910+,431,Intron,GATTA;chr16:3747846-3747850+,301,Intron,TTGTA
Tor1aip2	ENSMUSG00000050565	chr1:157914906-157914911+,616,3UTR	2401	chr1:157914906-157914911+,616,3UTR,GTCATA;chr1:157914867-157914872+,502,3UTR,TTTTTA;chr1:157915330-157915335+,472,3UTR,TTTTTA;chr1:157914890-157914894+,290,3UTR,ATACA;chr1:157914859-157914861+,261,3UTR,TTT;chr1:157914878-157914879+,260,3UTR,TA
Slco3a1	ENSMUSG00000025790	chr7:81645810-81645839-,1868,Intron	2383	chr7:81645810-81645839-,1868,Intron,GGTTTTTTTTTGTTTTTTTTTTTCTTCTTT;chr7:81646152-81646155-,297,Intron,CTTT;chr7:81646177-81646179-,218,Intron,ATT
Zfp710	ENSMUSG00000048897	chr7:87236545-87236576+,2326,3UTR	2326	chr7:87236545-87236576+,2326,3UTR,TTTTTTTTTTTTTTTTTGGTTTTTGGTTCGTC
Son	ENSMUSG00000022961	chr16:91664191-91664213+,2316,3UTR|Intron	2316	chr16:91664191-91664213+,2316,3UTR|Intron,TTTTTTTTTTTTTTGTATTTTTT
Mitf	ENSMUSG00000035158	chr6:97969178-97969186+,855,3UTR	2292	chr6:97969178-97969186+,855,3UTR,ATTTTTTTC;chr6:97969166-97969172+,696,3UTR,TTTATTA;chr6:97969127-97969130+,406,3UTR,TTTT;chr6:97969149-97969152+,335,3UTR,TTTA
Hmox1	ENSMUSG00000005413	chr8:77624414-77624415+,2074,3UTR	2257	chr8:77624414-77624415+,2074,3UTR,GA;chr8:77624319-77624320+,183,3UTR|CDS,TA
Whsc1l1	ENSMUSG00000054823	chr8:26787459-26787478+,2231,3UTR|Intron	2231	chr8:26787459-26787478+,2231,3UTR|Intron,TTTTTTTTTTTTTTTTTGTC
Otub1	ENSMUSG00000024767	chr19:7273421-7273439-,2172,3UTR	2172	chr19:7273421-7273439-,2172,3UTR,TTTTTTTTTTTTTTTTGTG
Irak2	ENSMUSG00000060477	chr6:113644766-113644796+,2148,3UTR	2148	chr6:113644766-113644796+,2148,3UTR,TTTTTTTTTTTGTTTTTTTTTTGTTTTTTCG
Arf3	ENSMUSG00000051853	chr15:98568268-98568288-,2137,3UTR	2137	chr15:98568268-98568288-,2137,3UTR,TTTTATTTTTTATCTTGTTCT
Rap2b	ENSMUSG00000036894	chr3:61170422-61170442+,1882,3UTR	2105	chr3:61170422-61170442+,1882,3UTR,TTTTTTTTTTTTTTTTTTTGT;chr3:61170481-61170483+,223,3UTR,ATA
Nos2	ENSMUSG00000020826	chr11:78745847-78745861+,1038,Intron	2023	chr11:78745847-78745861+,1038,Intron,TTTATTTATTTGGTT;chr11:78745834-78745842+,558,Intron,GTTTTTTGT;chr11:78745999-78746003+,427,Intron,TCTTA
Klf13	ENSMUSG00000052040	chr7:71032532-71032558-,1983,3UTR	1983	chr7:71032532-71032558-,1983,3UTR,TTTTTTTTTTTTTTTTTTTTTTTCTGT
Fmn1	ENSMUSG00000044042	chr2:113513079-113513092+,1941,Intron	1941	chr2:113513079-113513092+,1941,Intron,GTAGGATTTGCTGA
Jarid2	ENSMUSG00000038518	chr13:44826920-44826927+,953,5UTR|Intron	1921	chr13:44826920-44826927+,953,5UTR|Intron,TTCTTTTT;chr13:44826987-44826991+,413,5UTR|Intron,TTTTA;chr13:44826979-44826980+,307,5UTR|Intron,TA;chr13:44826954-44826956+,248,5UTR|Intron,GTA
Adam17	ENSMUSG00000052593	chr12:21330717-21330738-,1848,3UTR|Intron	1848	chr12:21330717-21330738-,1848,3UTR|Intron,TGTTTTTGTTTTTTTTTTTTTG
Btg1	ENSMUSG00000036478	chr10:96081438-96081458+,1568,3UTR	1839	chr10:96081438-96081458+,1568,3UTR,CTTTTTTTTTTTTTTTAATTT;chr10:96081497-96081499+,271,3UTR,TTT
Pde7b	ENSMUSG00000019990	chr10:20444656-20444672-,1240,5UTR	1791	chr10:20444656-20444672-,1240,5UTR,CTTTTTTTTTTTTTTTT;chr10:20444634-20444641-,551,5UTR,CTTTCTAT
Tle3	ENSMUSG00000032280	chr9:61265078-61265095+,1168,3UTR	1715	chr9:61265078-61265095+,1168,3UTR,TTCTTAAATTTTTTTTTA;chr9:61265524-61265527+,547,3UTR,CATA
Psap	ENSMUSG00000004207	chr10:59759651-59759667+,1130,Intron	1714	chr10:59759651-59759667+,1130,Intron,GTTTTTTTTTTTTTTTA;chr10:59759712-59759714+,352,Intron,TTG;chr10:59760517-59760519+,232,Intron,TTC
Parp4	ENSMUSG00000054509	chr14:57278320-57278342+,1696,3UTR	1696	chr14:57278320-57278342+,1696,3UTR,TGTTTTTGTTTTTTTTTTTTTCA
Wdr1	ENSMUSG00000005103	chr5:38918446-38918459-,1227,3UTR	1676	chr5:38918446-38918459-,1227,3UTR,CTTTTTTTTTTTTT;chr5:38918223-38918229-,449,3UTR,TCTTTTT
Camk2d	ENSMUSG00000053819	chr3:126547579-126547593+,1130,3UTR	1651	chr3:126547579-126547593+,1130,3UTR,GTTTTTTTTTTTTTA;chr3:126546507-126546512+,521,3UTR,TCTTTA
Abcc5	ENSMUSG00000022822	chr16:20401171-20401192-,1641,Intron	1641	chr16:20401171-20401192-,1641,Intron,TTTTTTTTTTTTTTTTTTTTCT
Cpne3	ENSMUSG00000028228	chr4:19446958-19446961-,428,3UTR	1640	chr4:19446958-19446961-,428,3UTR,TTTT;chr4:19447377-19447382-,421,3UTR,ATTATT;chr4:19447058-19447063-,399,3UTR,TTTTAT;chr4:19447925-19447930-,392,3UTR,TTTTTT
Slc6a6	ENSMUSG00000030096	chr6:91705347-91705358+,970,3UTR	1501	chr6:91705347-91705358+,970,3UTR,GTATTTTTTTTA;chr6:91705377-91705379+,281,3UTR,TTA;chr6:91708899-91708900+,250,3UTR,TA
Vasp	ENSMUSG00000030403	chr7:19842427-19842438-,911,3UTR	1487	chr7:19842427-19842438-,911,3UTR,TTTTTTTATTTG;chr7:19842657-19842661-,576,3UTR,GGAAA
Cadm1	ENSMUSG00000032076	chr9:47658582-47658590+,533,3UTR|Intron	1476	chr9:47658582-47658590+,533,3UTR|Intron,TTTTTTATG;chr9:47658727-47658733+,510,3UTR|Intron,GTTTTTT;chr9:47658753-47658758+,433,3UTR|Intron,TTTATA
Mll2	ENSMUSG00000048154	chr15:98662910-98662934-,1463,3UTR	1463	chr15:98662910-98662934-,1463,3UTR,CTTTTCTTTTCTTTTTTTTTTTTTT
Ppp1cb	ENSMUSG00000014956	chr5:32793803-32793815+,861,3UTR	1428	chr5:32793803-32793815+,861,3UTR,TTTCATTATTTTG;chr5:32794694-32794700+,567,3UTR,TTTTTTA
Ddx23	ENSMUSG00000003360	chr15:98475681-98475696-,1420,3UTR	1420	chr15:98475681-98475696-,1420,3UTR,TTTTTTTTTTTTTTTT
Syt6	ENSMUSG00000027849	chr3:103395392-103395402+,1408,Intron	1408	chr3:103395392-103395402+,1408,Intron,GTAGGATTTGC
Ifit1	ENSMUSG00000034459	chr19:34723702-34723717+,1129,3UTR	1402	chr19:34723702-34723717+,1129,3UTR,TATTTTTTTTTTAATG;chr19:34723626-34723627+,273,3UTR,TA
Cept1	ENSMUSG00000040774	chr3:106324720-106324722-,962,Intron	1354	chr3:106324720-106324722-,962,Intron,CCT;chr3:106325054-106325056-,392,Intron,GGT
Soat1	ENSMUSG00000026600	chr1:158360167-158360185-,1349,3UTR	1349	chr1:158360167-158360185-,1349,3UTR,TTTTTTTTTTTTTTTTTTT
Poldip3	ENSMUSG00000041815	chr15:82957908-82957918-,833,3UTR	1336	chr15:82957908-82957918-,833,3UTR,AAATTTTTTTT;chr15:82957921-82957927-,503,3UTR,ATTTTTT
Rap1b	ENSMUSG00000052681	chr10:117252166-117252175-,620,3UTR	1265	chr10:117252166-117252175-,620,3UTR,TTTTTTGTTT;chr10:117252059-117252062-,361,3UTR,TTTT;chr10:117252317-117252320-,284,3UTR,TTTT
Ptgs2	ENSMUSG00000032487	chr1:151954340-151954350+,705,3UTR	1228	chr1:151954340-151954350+,705,3UTR,TTATAATTATA;chr1:151952964-151952966+,271,3UTR,TTA;chr1:151952971-151952973+,252,3UTR,TTA
Tnfsf10	ENSMUSG00000039304	chr3:27238462-27238467+,625,3UTR	1190	chr3:27238462-27238467+,625,3UTR,TTTTCA;chr3:27238429-27238433+,565,3UTR,TTTTA
Psmd11	ENSMUSG00000017428	chr11:80286189-80286200+,894,3UTR|Intron	1185	chr11:80286189-80286200+,894,3UTR|Intron,TGTTGCATTTGA;chr11:80286178-80286180+,291,3UTR|Intron,TTA
Lars2	ENSMUSG00000035202	chr9:123371218-123371219+,1127,3UTR	1127	chr9:123371218-123371219+,1127,3UTR,AT
Gm4070	ENSMUSG00000078606	chr7:113099584-113099592-,608,Intron	1090	chr7:113099584-113099592-,608,Intron,ATTTATTTT;chr7:113099532-113099537-,482,Intron,TGTTTT
Gvin1	ENSMUSG00000045868	chr7:113355957-113355964-,692,Intron	1085	chr7:113355957-113355964-,692,Intron,TTTATTTT;chr7:113355941-113355945-,393,Intron,CTTTT
Hnrnpa0	ENSMUSG00000007836	chr13:58228418-58228419-,845,3UTR	1083	chr13:58228418-58228419-,845,3UTR,GG;chr13:58228422-58228423-,238,3UTR,GG
Hexb	ENSMUSG00000021665	chr13:97960582-97960587-,1033,Intron	1033	chr13:97960582-97960587-,1033,Intron,ATATTC
Ncoa7	ENSMUSG00000039697	chr10:30366308-30366312-,454,3UTR|Intron	1024	chr10:30366308-30366312-,454,3UTR|Intron,CTTTT;chr10:30366261-30366265-,376,3UTR|Intron,GTTTT;chr10:30366658-30366659-,194,3UTR|Intron,TT
Crebbp	ENSMUSG00000022521	chr16:4084360-4084362-,297,CDS	1004	chr16:4084360-4084362-,297,CDS,CTT;chr16:4084296-4084298-,294,CDS,ATT;chr16:4084311-4084312-,212,CDS,AT;chr16:4084349-4084350-,201,CDS,GT
H2-D1	ENSMUSG00000073411	chr17:35401845-35401856+,960,Intron	960	chr17:35401845-35401856+,960,Intron,TATTTTTTTTCT
Ccl7	ENSMUSG00000035373	chr11:81860871-81860876+,493,3UTR	930	chr11:81860871-81860876+,493,3UTR,TTTTTA;chr11:81860888-81860892+,437,3UTR,TATTA
Hnrnpu	ENSMUSG00000039630	chr1:180259309-180259314-,509,3UTR	915	chr1:180259309-180259314-,509,3UTR,ATTTTT;chr1:180259297-180259301-,406,3UTR,GTTTT
Cxcl2	ENSMUSG00000058427	chr5:91334376-91334385+,895,3UTR	895	chr5:91334376-91334385+,895,3UTR,TTATTTATTA
Brd2	ENSMUSG00000024335	chr17:34249115-34249120-,625,3UTR	891	chr17:34249115-34249120-,625,3UTR,TTTTTT;chr17:34249096-34249097-,266,3UTR,CT
Cmpk2	ENSMUSG00000020638	chr12:27155376-27155380+,337,Intron	860	chr12:27155376-27155380+,337,Intron,TTTTA;chr12:27164328-27164331+,275,3UTR,TTTT;chr12:27163781-27163783+,248,3UTR,TTA
Sco1	ENSMUSG00000069844	chr11:66878258-66878270+,849,3UTR	849	chr11:66878258-66878270+,849,3UTR,TTTTATTTTTTTA
Sirpb1a	ENSMUSG00000044138	chr3:15414474-15414475-,841,Intron	841	chr3:15414474-15414475-,841,Intron,AA
Arpc4	ENSMUSG00000079426	chr6:113339095-113339104+,833,3UTR	833	chr6:113339095-113339104+,833,3UTR,TTTTTTTTTT
Lamc3	ENSMUSG00000026840	chr2:31752175-31752181+,819,Intron	819	chr2:31752175-31752181+,819,Intron,ATTTTTT
Ssr3	ENSMUSG00000027828	chr3:65185323-65185327-,571,3UTR	807	chr3:65185323-65185327-,571,3UTR,TTTTT;chr3:65185298-65185300-,236,3UTR,GTT
Trim30d	ENSMUSG00000057596	chr7:111618778-111618783-,801,3UTR	801	chr7:111618778-111618783-,801,3UTR,TTTTTT
Tpm3	ENSMUSG00000027940	chr3:89904530-89904534+,412,3UTR	784	chr3:89904530-89904534+,412,3UTR,TATTT;chr3:89904522-89904526+,372,3UTR,TTTTA
Aoah	ENSMUSG00000021322	chr13:21045841-21045846+,770,Intron	770	chr13:21045841-21045846+,770,Intron,CCTCTG
Inpp4a	ENSMUSG00000026113	chr1:37466813-37466818+,418,3UTR	760	chr1:37466813-37466818+,418,3UTR,CATTTA;chr1:37466471-37466475+,342,3UTR,TTTTA
Arl8a	ENSMUSG00000026426	chr1:137052732-137052737+,422,3UTR	727	chr1:137052732-137052737+,422,3UTR,TTTTTA;chr1:137052700-137052703+,305,3UTR,TTTA
Znrf2	ENSMUSG00000058446	chr6:54838847-54838857+,727,3UTR	727	chr6:54838847-54838857+,727,3UTR,TTTTTATTTTC
Slc1a2	ENSMUSG00000005089	chr2:102512869-102512875+,694,Intron	694	chr2:102512869-102512875+,694,Intron,AGAGAGA
Ddx58	ENSMUSG00000040296	chr4:40175696-40175700-,685,Intron	685	chr4:40175696-40175700-,685,Intron,CTGCC
Ubr4	ENSMUSG00000066036	chr4:138932165-138932168+,353,Intron	646	chr4:138932165-138932168+,353,Intron,CTTT;chr4:138932149-138932152+,293,Intron,TTTA
C230096C10Rik	ENSMUSG00000078517	chr4:138932165-138932168+,353,3UTR	646	chr4:138932165-138932168+,353,3UTR,CTTT;chr4:138932149-138932152+,293,3UTR,TTTA
Coro2a	ENSMUSG00000028337	chr4:46550373-46550382-,645,3UTR	645	chr4:46550373-46550382-,645,3UTR,ATATTTTTTT
Cltc	ENSMUSG00000047126	chr11:86508503-86508509-,643,3UTR	643	chr11:86508503-86508509-,643,3UTR,TTTTTTT
Ptprc	ENSMUSG00000026395	chr1:140016134-140016138-,403,Intron	641	chr1:140016134-140016138-,403,Intron,TTCTT;chr1:140015738-140015740-,238,Intron,CTT
Aplp2	ENSMUSG00000031996	chr9:30957301-30957310-,641,3UTR	641	chr9:30957301-30957310-,641,3UTR,TGGTTTTTGT
Zfp36	ENSMUSG00000044786	chr7:29161965-29161971-,638,3UTR	638	chr7:29161965-29161971-,638,3UTR,ATTTTAT
Nlgn2	ENSMUSG00000051790	chr11:69638295-69638300-,621,3UTR	621	chr11:69638295-69638300-,621,3UTR,GGGGGG
Ugcg	ENSMUSG00000028381	chr4:59233912-59233916+,334,3UTR	618	chr4:59233912-59233916+,334,3UTR,TTATA;chr4:59234134-59234136+,284,3UTR,TTA
Ifit2	ENSMUSG00000045932	chr19:34649246-34649252+,569,3UTR	569	chr19:34649246-34649252+,569,3UTR,TTCTTTA
Ppm1k	ENSMUSG00000037826	chr6:57458107-57458110-,565,3UTR	565	chr6:57458107-57458110-,565,3UTR,AATT
Fzd6	ENSMUSG00000022297	chr15:38851136-38851138+,558,Intron	558	chr15:38851136-38851138+,558,Intron,GCC
Ube2d3	ENSMUSG00000078578	chr3:135128453-135128461+,547,3UTR	547	chr3:135128453-135128461+,547,3UTR,ATTTTTTTA
Scn1a	ENSMUSG00000064329	chr2:66111310-66111314-,546,CDS	546	chr2:66111310-66111314-,546,CDS,AATCC
Furin	ENSMUSG00000030530	chr7:87534705-87534710-,540,3UTR	540	chr7:87534705-87534710-,540,3UTR,ATTTTT
Dyrk1a	ENSMUSG00000022897	chr16:94914275-94914280+,508,3UTR	508	chr16:94914275-94914280+,508,3UTR,GAAATT
Parp8	ENSMUSG00000021725	chr13:117676705-117676711-,497,Intron	497	chr13:117676705-117676711-,497,Intron,AATTTTT
Ddhd1	ENSMUSG00000037697	chr14:46214421-46214425-,492,3UTR	492	chr14:46214421-46214425-,492,3UTR,TTTTT
Itm2b	ENSMUSG00000022108	chr14:73762784-73762789-,484,3UTR	484	chr14:73762784-73762789-,484,3UTR,TTTTTT
Txnrd1	ENSMUSG00000020250	chr10:82360213-82360218+,472,3UTR	472	chr10:82360213-82360218+,472,3UTR,TTTTTA
Pafah1b2	ENSMUSG00000003131	chr9:45775635-45775639-,460,3UTR	460	chr9:45775635-45775639-,460,3UTR,CATTT
Prkag2	ENSMUSG00000028944	chr5:24409186-24409187-,445,Intron	445	chr5:24409186-24409187-,445,Intron,CC
Cdkn1a	ENSMUSG00000023067	chr17:29236613-29236618+,425,3UTR	425	chr17:29236613-29236618+,425,3UTR,TATTTA
Ddx17	ENSMUSG00000055065	chr15:79360091-79360092-,423,3UTR	423	chr15:79360091-79360092-,423,3UTR,GG
Ythdf2	ENSMUSG00000040025	chr4:131742484-131742488-,419,3UTR	419	chr4:131742484-131742488-,419,3UTR,TTTTT
Srcap	ENSMUSG00000090663	chr7:134704683-134704687+,417,3UTR	417	chr7:134704683-134704687+,417,3UTR,TTTTT
Sap30	ENSMUSG00000031609	chr8:59961581-59961587-,414,3UTR	414	chr8:59961581-59961587-,414,3UTR,CATTTTT
Zfr	ENSMUSG00000022201	chr15:12056776-12056777+,401,Intron	401	chr15:12056776-12056777+,401,Intron,CA
Nufip2	ENSMUSG00000037857	chr11:77523950-77523952+,401,3UTR|Intron	401	chr11:77523950-77523952+,401,3UTR|Intron,GGC
Cdc42	ENSMUSG00000006699	chr4:136875752-136875756-,400,3UTR	400	chr4:136875752-136875756-,400,3UTR,GTTTT
Golph3	ENSMUSG00000022200	chr15:12280442-12280446+,355,3UTR	355	chr15:12280442-12280446+,355,3UTR,TTTTA
Cbx1	ENSMUSG00000018666	chr11:96669111-96669115+,354,Intron	354	chr11:96669111-96669115+,354,Intron,TTTCA
Fnbp4	ENSMUSG00000008200	chr2:90613388-90613389+,342,Intron	342	chr2:90613388-90613389+,342,Intron,TT
Brd4	ENSMUSG00000024002	chr17:32415378-32415380-,339,Intron	339	chr17:32415378-32415380-,339,Intron,CGC
Slc8a1	ENSMUSG00000054640	chr17:81787680-81787681-,334,Intron	334	chr17:81787680-81787681-,334,Intron,GG
Ube2e2	ENSMUSG00000058317	chr14:19720887-19720888-,330,CDS	330	chr14:19720887-19720888-,330,CDS,AG
2010106G01Rik	ENSMUSG00000027366	chr2:126719842-126719845-,328,3UTR	328	chr2:126719842-126719845-,328,3UTR,CTGC
Nfkb1	ENSMUSG00000028163	chr3:135247652-135247654-,327,3UTR	327	chr3:135247652-135247654-,327,3UTR,TTT
Fam193b	ENSMUSG00000021495	chr13:55662536-55662538-,321,Intron	321	chr13:55662536-55662538-,321,Intron,GCT
Trp53	ENSMUSG00000059552	chr11:69405349-69405352+,305,3UTR	305	chr11:69405349-69405352+,305,3UTR,TTTA
Phf21a	ENSMUSG00000058318	chr2:91943154-91943155+,298,Intron	298	chr2:91943154-91943155+,298,Intron,AA
Med13	ENSMUSG00000034297	chr11:86082046-86082048-,294,3UTR	294	chr11:86082046-86082048-,294,3UTR,TTT
Fcgr3	ENSMUSG00000059498	chr1:172988267-172988268-,292,Intron	292	chr1:172988267-172988268-,292,Intron,GC
2810407C02Rik	ENSMUSG00000075700	chr3:58395231-58395232+,284,3UTR	284	chr3:58395231-58395232+,284,3UTR,GA
Set	ENSMUSG00000054766	chr2:29926979-29926980+,275,3UTR	275	chr2:29926979-29926980+,275,3UTR,GT
Eif5a	ENSMUSG00000078812	chr11:69730542-69730544-,272,3UTR	272	chr11:69730542-69730544-,272,3UTR,ATT
Icam1	ENSMUSG00000037405	chr9:20825370-20825373+,272,Intron	272	chr9:20825370-20825373+,272,Intron,TTTT
Srrm2	ENSMUSG00000039218	chr17:23961446-23961447+,271,3UTR	271	chr17:23961446-23961447+,271,3UTR,GG
Sertad3	ENSMUSG00000055200	chr7:28262358-28262360+,265,3UTR	265	chr7:28262358-28262360+,265,3UTR,TTT
Nid1	ENSMUSG00000005397	chr13:13590300-13590301+,262,Intron	262	chr13:13590300-13590301+,262,Intron,CA
Pam	ENSMUSG00000026335	chr1:99718016-99718018-,256,3UTR	256	chr1:99718016-99718018-,256,3UTR,ATG
Ctsc	ENSMUSG00000030560	chr7:95437784-95437786+,255,Intron	255	chr7:95437784-95437786+,255,Intron,TTA
Il10rb	ENSMUSG00000022969	chr16:91407502-91407503+,240,Intron	240	chr16:91407502-91407503+,240,Intron,TA
Trim25	ENSMUSG00000000275	chr11:88869525-88869527+,235,Intron	235	chr11:88869525-88869527+,235,Intron,CCT
Parp9	ENSMUSG00000022906	chr16:35958864-35958866+,233,Intron	233	chr16:35958864-35958866+,233,Intron,ATA
Cdk6	ENSMUSG00000040274	chr5:3522315-3522317+,233,3UTR	233	chr5:3522315-3522317+,233,3UTR,TTA
Slc35a5	ENSMUSG00000022664	chr16:45158709-45158711-,230,5UTR	230	chr16:45158709-45158711-,230,5UTR,ATT
Tcf4	ENSMUSG00000053477	chr18:69846410-69846411+,227,3UTR	227	chr18:69846410-69846411+,227,3UTR,GG
Tor3a	ENSMUSG00000060519	chr1:158593180-158593181-,226,Intron	226	chr1:158593180-158593181-,226,Intron,GG
Wdr62	ENSMUSG00000037020	chr7:31025954-31025956-,223,Intron	223	chr7:31025954-31025956-,223,Intron,AGA
Ntrk2	ENSMUSG00000055254	chr13:59073063-59073064+,221,Intron	221	chr13:59073063-59073064+,221,Intron,TA
Chmp4b	ENSMUSG00000038467	chr2:154510180-154510181+,220,Intron	220	chr2:154510180-154510181+,220,Intron,GT
Tulp3	ENSMUSG00000001521	chr6:128299935-128299936-,215,Intron	215	chr6:128299935-128299936-,215,Intron,AG
Ipcef1	ENSMUSG00000064065	chr10:3376951-3376952+,208,Intron	208	chr10:3376951-3376952+,208,Intron,GG
Lpl	ENSMUSG00000015568	chr8:71429156-71429157+,206,3UTR	206	chr8:71429156-71429157+,206,3UTR,CA
Rab5c	ENSMUSG00000019173	chr11:100576677-100576678-,198,3UTR	198	chr11:100576677-100576678-,198,3UTR,GG

## Sheet: Legend
Dataset EV6. HuR binding sites in BMDM treated with LPS for 6 h.
Strongest binding site is the site with a maximum number of crosslinks in a given gene in the following format: chromosome:start-end(strand),score,genomic feature(5’ UTR, CDS, 3’ UTR, intron). Binding sites profile is a list of all sites in a particular gene. Features of single binding sites are separated by semicolon and presented in the following format: chromosome:start-end(strand),score,genom…
