# Supplementary material for: Tristetraprolin binding site atlas in the macrophage transcriptome reveals a switch for inflammation resolution
Source: Mol Syst Biol. 2016 May 13;12(5):868. doi: 10.15252/msb.20156628 (PMC4988506; doi:10.15252/msb.20156628)
Supplement: Supplementary file 8 — Dataset EV7 [file MSB-12-868-s008.xls]

## Sheet: DatasetEV7
Gene symbol	Ensembl gene ID	Strongest binding site, mm9 coordinates	Score	Peak profile
Ccl3	ENSMUSG00000000982	chr11:83461512-83461583-,1201122,3UTR	1367879	chr11:83461512-83461583-,1201122,3UTR,CTATTGGTTTAATACTATTTAATTTTGTAATTTATTTTATTGTCATACTTGTATTTGTGACTATTTATTCTG;chr11:83461588-83461602-,127854,3UTR,AATTTTATTTAATTT;chr11:83461503-83461506-,38903,3UTR,CTTC	chr11:83461513-83461583-,1508497,3UTR,CTATTGGTTTAATACTATTTAATTTTGTAATTTATTTTATTGTCATACTTGTATTTGTGACTATTTATTCT;chr11:83461588-83461601-,111264,3UTR,ATTTTATTTAATTT;chr11:83461504-83461506-,54639,3UTR,CTT
Irg1	ENSMUSG00000022126	chr14:103451293-103451374+,762981,Intron	927705	chr14:103451293-103451374+,762981,Intron,TTCAATTCTCCCACTTCATCTTCCTCTCAGCTGAATATCTTATTTATTTATTTATTTATTTATTTATTTATTTATATTAGTA;chr14:103451267-103451280+,47862,Intron,TCATTGTGTATTGA;chr14:103451385-103451392+,38688,Intron,TAATTTGT;chr14:103451399-103451402+,28308,Intron,CATA;chr14:103451395-103451396+,8054,Intron,TA;chr14:103451450-103451451+,6344,Intron,CA;chr14:103454973-103454984+,3838,3UTR,AATTA…	chr14:103451319-103451374+,924921,Intron,TCAGCTGAATATCTTATTTATTTATTTATTTATTTATTTATTTATTTATATTAGTA;chr14:103451307-103451315+,70097,Intron,TTCATCTTC;chr14:103451383-103451392+,54319,Intron,TCTAATTTGT;chr14:103451267-103451279+,46926,Intron,TCATTGTGTATTG;chr14:103451289-103451302+,40520,Intron,TTTGTTCAATTCTC;chr14:103451399-103451404+,33191,Intron,CATATG;chr14:103451450-103451451+,8591,Intron,CA;ch…
Cxcl2	ENSMUSG00000058427	chr5:91334347-91334391+,782691,3UTR	807689	chr5:91334347-91334391+,782691,3UTR,TTCACTTATTTATTTATCTATGTATTTATTTATTTATTAATTCCA;chr5:91334800-91334823+,4791,3UTR,GATTTCAATGTAATGTTGTGAGTA;chr5:91333379-91333383+,4706,CDS^Intron,GCAGA;chr5:91334777-91334796+,3486,3UTR,TATGTACAACATTTTTGATG;chr5:91334833-91334846+,3100,3UTR,CATTTTATGTCTTC;chr5:91333201-91333204+,3038,CDS,TTCA;chr5:91334658-91334666+,2766,3UTR,GGACAAATA;chr5:91333389-91333393+,19…	chr5:91334347-91334391+,1366627,3UTR,TTCACTTATTTATTTATCTATGTATTTATTTATTTATTAATTCCA;chr5:91333201-91333214+,5451,CDS,TTCAAGAACATCCA;chr5:91333379-91333383+,4152,CDS^Intron,GCAGA;chr5:91334658-91334666+,3745,3UTR,GGACAAATA;chr5:91333389-91333393+,3266,CDS,TCTCA;chr5:91334835-91334839+,3195,3UTR,TTTTA;chr5:91334802-91334805+,1861,3UTR,TTTC;chr5:91334789-91334792+,1567,3UTR,TTTT;chr5:91333196-9133319…
Ptgs2	ENSMUSG00000032487	chr1:151952948-151952975+,476357,3UTR	782051	chr1:151952948-151952975+,476357,3UTR,AATTTAATTTAATTATTTAATATTTATA;chr1:151952918-151952944+,302129,3UTR,TACTGACCATATTTATTTATTTATGTG;chr1:151954321-151954348+,3565,3UTR,TTTTTAAAAATATTTTTATTTATAATTA	chr1:151952948-151952975+,743934,3UTR,AATTTAATTTAATTATTTAATATTTATA;chr1:151952925-151952942+,286886,3UTR,CATATTTATTTATTTATG;chr1:151954331-151954350+,3691,3UTR,TATTTTTATTTATAATTATA;chr1:151954321-151954327+,715,3UTR,TTTTTAA
Ccl4	ENSMUSG00000018930	chr11:83478043-83478073+,205324,3UTR	264688	chr11:83478043-83478073+,205324,3UTR,TATTATTTCTATTATTTATGTTTTAGTTATA;chr11:83478020-83478036+,40606,3UTR,TTTGTTTTGTTTTTTTG;chr11:83477997-83478003+,11920,3UTR,TTAATTT;chr11:83477794-83477799+,3866,CDS^Intron,AGATTC;chr11:83477857-83477862+,1690,CDS,TACATG;chr11:83477865-83477883+,1282,CDS,TGACTTGGAGTTGAACTGA	chr11:83478043-83478073+,288978,3UTR,TATTATTTCTATTATTTATGTTTTAGTTATA;chr11:83478020-83478037+,53617,3UTR,TTTGTTTTGTTTTTTTGG;chr11:83478001-83478003+,8118,3UTR,TTT;chr11:83477794-83477803+,4381,CDS^Intron,AGATTCCTGA;chr11:83477857-83477862+,1514,CDS,TACATG;chr11:83477865-83477871+,901,CDS,TGACTTG
Zfp36	ENSMUSG00000044786	chr7:29161950-29161990-,207922,3UTR	237198	chr7:29161950-29161990-,207922,3UTR,CTTTATTTATTGTATTAAGATTTTATAGTATTTATATATAT;chr7:29161998-29162005-,25040,3UTR,CTTTATTT;chr7:29162128-29162136-,1953,3UTR,ATTTTTACT;chr7:29162287-29162291-,1047,3UTR,TTATT;chr7:29162303-29162308-,864,3UTR,GTTTTT;chr7:29162114-29162118-,372,3UTR,AGTTC	chr7:29161950-29161972-,225159,3UTR,GATTTTATAGTATTTATATATAT;chr7:29161975-29161989-,69503,3UTR,TTTATTTATTGTATT;chr7:29161998-29162000-,7866,3UTR,TTT;chr7:29162128-29162136-,2435,3UTR,ATTTTTACT;chr7:29162304-29162311-,1044,3UTR,GTTGTTTT;chr7:29162287-29162291-,977,3UTR,TTATT;chr7:29162114-29162117-,567,3UTR,GTTC
Slc28a2	ENSMUSG00000027219	chr2:122269203-122269247+,108576,Intron	207370	chr2:122269203-122269247+,108576,Intron,TATATATGTATCTATCATCTATTTATCTATGTATCTATCTATTCA;chr2:122269257-122269294+,36369,Intron,TATCTATCTATCTATCTATCTATCTATCTATCTATCTA;chr2:122269250-122269254+,11810,Intron,TATCA;chr2:122254750-122254782+,8697,Intron,TATATACTTATGTATATATCTATATATCTATTG;chr2:122269195-122269200+,7006,Intron,TATTGA;chr2:122255950-122255974+,6456,Intron,CATATTTATTTATTTACTTTTTAAA;chr2:1222…	chr2:122269203-122269247+,86851,Intron,TATATATGTATCTATCATCTATTTATCTATGTATCTATCTATTCA;chr2:122269257-122269308+,70745,Intron,TATCTATCTATCTATCTATCTATCTATCTATCTATCTATCTATCTATCTATT;chr2:122269250-122269254+,10227,Intron,TATCA;chr2:122254758-122254791+,9945,Intron,TATGTATATATCTATATATCTATTGATGTATATA;chr2:122255950-122255974+,7230,Intron,CATATTTATTTATTTACTTTTTAAA;chr2:122254794-122254814+,5876,Intron,TC…
Adap2	ENSMUSG00000020709	chr11:79987121-79987187+,96401,Intron	191031	chr11:79987121-79987187+,96401,Intron,CTCCTCTTCCATTTATTTATTTATTTATTTATTTATTTATTTATTTATTTATTTATTTATTTAGATA;chr11:79987049-79987113+,51127,Intron,CAAAGTCTTCTCCCACATCTCTATGCCTTAGTTTTCTTCTTTCTTTTCTGCTTCTTCTTCTTTCC;chr11:79970181-79970236+,26432,Intron,GAAAACCACAGGCATTTATTTATTTATTTATTTATTTATTTATTTATTTATTGACA;chr11:79987192-79987201+,2570,Intron,TTCTCTCTGT;chr11:79970239-79970249+,2049,Intron,GTTTTTCTC…	chr11:79987127-79987183+,147799,Intron,TTCCATTTATTTATTTATTTATTTATTTATTTATTTATTTATTTATTTATTTATTTA;chr11:79970192-79970236+,41680,Intron,GCATTTATTTATTTATTTATTTATTTATTTATTTATTTATTGACA;chr11:79987088-79987112+,17405,Intron,TTTCTTTTCTGCTTCTTCTTCTTTC;chr11:79987186-79987187+,7086,Intron,TA;chr11:79987192-79987200+,5014,Intron,TTCTCTCTG;chr11:79986123-79986143+,4861,Intron,GATATACAGGAAAACCATGTT;chr11:79…
Pid1	ENSMUSG00000045658	chr1:84243399-84243463-,68935,Intron	163104	chr1:84243399-84243463-,68935,Intron,CTATCTATCTATCTATCTATCTATCATCTATCTATCCATCTATTATCTATTTATCTATCTGCCTG;chr1:84220288-84220362-,31835,Intron,CTGTCAATTATCCATCTATTATCTATCTATCTATCTATCTATCTATCTATCTATCTATCTATCTATAATCTGTCT;chr1:84151620-84151681-,10995,Intron,GCAAATTGACCTCAATCCTATTTATTTATTTATTTATTTATTTATTTATTTATTTATTTGCC;chr1:84243499-84243524-,8813,Intron,ATTTAATATATATAATATTGTTATGT;chr1:84243466-842434…	chr1:84243404-84243475-,88863,Intron,CTATCTATCTATCTATCTATCTATCTATCTATCTATCATCTATCTATCCATCTATTATCTATTTATCTATCT;chr1:84220288-84220347-,36859,Intron,CTATTATCTATCTATCTATCTATCTATCTATCTATCTATCTATCTATCTATAATCTGTCT;chr1:84151620-84151685-,15555,Intron,TCAAGCAAATTGACCTCAATCCTATTTATTTATTTATTTATTTATTTATTTATTTATTTATTTGCC;chr1:84220240-84220266-,7912,Intron,CTATCTCATCTATATATTCATCTATAC;chr1:84220280-84220285-…
Dennd1a	ENSMUSG00000035392	chr2:38137055-38137108-,52972,Intron	112047	chr2:38137055-38137108-,52972,Intron,GATTTTAACTATTTATTTATTTATTTATTTATTTATTTATTTATTTATATTTCA;chr2:37995425-37995488-,20258,Intron,GGTGACTAGCTACTATAGATTCTTATTTATTTATTTATTTATTTATTTATTTATTTATTTATTT;chr2:38043604-38043661-,16793,Intron,AAAAATATATTTTATTTATTTATTTATTTATTTATTTATTTATTTATTTATTTTTGGT;chr2:38079943-38080003-,9175,Intron,GCTTTCTCCTTTTATTTATTTATTTATTTATTTATTTATTTATTTTTAGTTTTCTCTTTGC;chr2:380436…	chr2:38137055-38137108-,63760,Intron,GATTTTAACTATTTATTTATTTATTTATTTATTTATTTATTTATTTATATTTCA;chr2:37995425-37995491-,30525,Intron,TGTGGTGACTAGCTACTATAGATTCTTATTTATTTATTTATTTATTTATTTATTTATTTATTTATTT;chr2:38043598-38043673-,25394,Intron,TTCACTTTTTAAAAAAATATATTTTATTTATTTATTTATTTATTTATTTATTTATTTATTTATTTTTGGTGCTGTT;chr2:38079943-38080007-,18052,Intron,ATATGCTTTCTCCTTTTATTTATTTATTTATTTATTTATTTATTTATTTTT…
Il15	ENSMUSG00000031712	chr8:84860442-84860516-,60242,Intron	104205	chr8:84860442-84860516-,60242,Intron,CTTCTTTCTCCTTGAAGTTGCTTATTTATTTATTTATTTATTTATTTATTTATTTATTTATTATTTATTTATATT;chr8:84860407-84860439-,25485,Intron,GTATTTTCTTCATTTACATTTCCAATGCTATGC;chr8:84905912-84905934-,3725,Intron,TTCAATAATTTTTTTTTCTTATT;chr8:84860381-84860385-,1995,Intron,CCATC;chr8:84860590-84860603-,1609,Intron,CTATGCTTCTGCTT;chr8:84855605-84855617-,1581,3UTR,CTTATTTTTAATT;chr8:84860393-…	chr8:84860442-84860500-,76734,Intron,GTTGCTTATTTATTTATTTATTTATTTATTTATTTATTTATTTATTATTTATTTATATT;chr8:84860403-84860439-,31782,Intron,GTATTTTCTTCATTTACATTTCCAATGCTATGCCAAA;chr8:84860590-84860610-,4418,Intron,CTCTTAACTATGCTTCTGCTT;chr8:84860381-84860385-,3184,Intron,CCATC;chr8:84855605-84855621-,2397,3UTR,CTTGCTTATTTTTAATT;chr8:84855624-84855632-,2203,3UTR,ACTTATTTT;chr8:84860393-84860396-,2188,In…
Emr1	ENSMUSG00000004730	chr17:57542306-57542404+,52003,Intron	91882	chr17:57542306-57542404+,52003,Intron,CAATTTTTCTTTTTTTTTCTTATTTATTTATTTATTTATTTATTTATTTATTTATTTATTTATTTATTCTATTTATATCCCAATATCAGTTCCTCTATT;chr17:57579402-57579466+,27170,Intron,CTGTGAATGTTATTTATTTATTTATTTATTTATTTATTTATTTATTTATTAACATTTTGACCACA;chr17:57542413-57542425+,4669,Intron,TCATTCTCTTACA;chr17:57579383-57579397+,3968,Intron,TTAACCATTGAACTA;chr17:57542437-57542445+,1726,Intron,TCTATTCCA;chr17:…	chr17:57542309-57542404+,86596,Intron,TTTTTCTTTTTTTTTCTTATTTATTTATTTATTTATTTATTTATTTATTTATTTATTTATTTATTCTATTTATATCCCAATATCAGTTCCTCTATT;chr17:57579407-57579466+,40867,Intron,AATGTTATTTATTTATTTATTTATTTATTTATTTATTTATTTATTAACATTTTGACCACA;chr17:57542413-57542423+,6429,Intron,TCATTCTCTTA;chr17:57542437-57542445+,3375,Intron,TCTATTCCA;chr17:57579388-57579392+,2157,Intron,CATTG;chr17:57579469-57579473+,1…
Sdc4	ENSMUSG00000017009	chr2:164250703-164250740-,26685,3UTR	80608	chr2:164250703-164250740-,26685,3UTR,ATATGATTTTTATGATTTTTTTTTGTTTTTTACTATTT;chr2:164250629-164250661-,17982,3UTR,CCATGTTTTTTTTTTTTTTTTTTTTTTAATGCT;chr2:164250879-164250903-,6312,3UTR,GTTTTTAAATGGTTCATTCCTTTAT;chr2:164250607-164250625-,4192,3UTR,TGTCCTTGTTTTTGACCTT;chr2:164250581-164250592-,3450,3UTR,TTGCTTTATCTT;chr2:164250667-164250684-,3067,3UTR,GCTTTTCATCTTTCTATT;chr2:164250494-164250510-,2299…	chr2:164250703-164250740-,48055,3UTR,ATATGATTTTTATGATTTTTTTTTGTTTTTTACTATTT;chr2:164250608-164250658-,35385,3UTR,TGTTTTTTTTTTTTTTTTTTTTTTAATGCTCCGTGTCCTTGTTTTTGACCT;chr2:164250492-164250523-,7077,3UTR,ATATTTTTGTTTGTGTTCTTGTAATATATTAT;chr2:164250879-164250892-,6566,3UTR,GTTCATTCCTTTAT;chr2:164250581-164250593-,5280,3UTR,GTTGCTTTATCTT;chr2:164250550-164250565-,3919,3UTR,GGTTCTAGCAGTTTCC;chr2:164250…
Il27	ENSMUSG00000044701	chr7:133732599-133732626-,57512,3UTR	74798	chr7:133732599-133732626-,57512,3UTR,TTTATTTCTTGGATATTTATTTATTTTT;chr7:133732583-133732590-,10316,3UTR,GTTTATTT;chr7:133732575-133732579-,4532,3UTR,GTTTC;chr7:133732564-133732566-,1718,3UTR,GTT;chr7:133732799-133732801-,363,3UTR,CTT;chr7:133733038-133733041-,357,CDS,GTTC	chr7:133732599-133732614-,72464,3UTR,ATATTTATTTATTTTT;chr7:133732575-133732590-,19840,3UTR,GTTTATTTATTGTTTC;chr7:133732618-133732626-,18993,3UTR,TTTATTTCT;chr7:133732564-133732566-,2676,3UTR,GTT;chr7:133732798-133732802-,548,3UTR,GCTTC;chr7:133733039-133733041-,484,CDS,GTT
Parp14	ENSMUSG00000034422	chr16:35846948-35846993-,41033,Intron	72106	chr16:35846948-35846993-,41033,Intron,ATACAATTTATTTATCTATCTATCTATCTATTTATTTTGGTTTTTC;chr16:35853113-35853176-,15843,Intron,GTAAAAGCTTCCCAGTGCCTATCTATCTATCTATCTATCTATCTATCTATCTATCTATCTATCT;chr16:35846928-35846939-,7444,Intron,GTTTCTCTGTAT;chr16:35853094-35853098-,910,Intron,CTATT;chr16:35853109-35853110-,853,Intron,CT;chr16:35853078-35853085-,846,Intron,CCATTGCT;chr16:35849984-35849988-,833,Intron…	chr16:35846948-35846993-,25844,Intron,ATACAATTTATTTATCTATCTATCTATCTATTTATTTTGGTTTTTC;chr16:35853113-35853162-,15902,Intron,GTGCCTATCTATCTATCTATCTATCTATCTATCTATCTATCTATCTATCT;chr16:35846928-35846939-,9072,Intron,GTTTCTCTGTAT;chr16:35846880-35846919-,8284,Intron,CTGTCTGTCTGTCTGTCTGTCTGTCTGTCTGTCTGTCTAT;chr16:35853094-35853102-,1880,Intron,CTATCTATT;chr16:35849946-35849951-,1357,Intron,TCTATT;chr16:…
Tnfaip3	ENSMUSG00000019850	chr10:18721580-18721598-,20397,3UTR	70204	chr10:18721580-18721598-,20397,3UTR,TCATTCTGGTTTATTTATT;chr10:18721609-18721615-,7186,3UTR,CTTCTTA;chr10:18721557-18721567-,5482,3UTR,GTTATTTAAAT;chr10:18720871-18720899-,4094,3UTR,TTATTTTATGTCTATTGATTTTCATTGTT;chr10:18720772-18720794-,3736,3UTR,TTTTTTGGACTTCAGATTGTTTT;chr10:18721570-18721574-,3518,3UTR,CTTCC;chr10:18721530-18721539-,3452,3UTR,GTATTTTCTT;chr10:18721760-18721778-,2890,3UTR,GTATGTA…	chr10:18721578-18721601-,33543,3UTR,CCCTCATTCTGGTTTATTTATTAT;chr10:18721608-18721615-,7664,3UTR,CTTCTTAA;chr10:18720866-18720900-,7416,3UTR,ATTATTTTATGTCTATTGATTTTCATTGTTAATGT;chr10:18721562-18721567-,6529,3UTR,GTTATT;chr10:18721570-18721574-,5485,3UTR,CTTCC;chr10:18721760-18721778-,4053,3UTR,GTATGTACATATGTAATAT;chr10:18720772-18720793-,3587,3UTR,TTTTTGGACTTCAGATTGTTTT;chr10:18721745-18721756-,34…
Cxcl1	ENSMUSG00000029380	chr5:91321613-91321629+,20466,3UTR	68102	chr5:91321613-91321629+,20466,3UTR,TATACAATTTCTTTTGA;chr5:91321675-91321700+,15714,3UTR,TTTTTATTTTACATTAATATTTAACA;chr5:91321648-91321660+,4346,3UTR,TATTTATTTATTC;chr5:91321936-91321953+,4190,3UTR,AATGTCAGTTATTTATTG;chr5:91321636-91321645+,3907,3UTR,TATTTATTTA;chr5:91321708-91321716+,3819,3UTR,TACATTTCA;chr5:91322040-91322055+,3518,3UTR,CCTTTTACATTCTTTA;chr5:91321958-91321974+,3317,3UTR,TCGTCTTTC…	chr5:91321613-91321628+,36087,3UTR,TATACAATTTCTTTTG;chr5:91321675-91321697+,20144,3UTR,TTTTTATTTTACATTAATATTTA;chr5:91321918-91321953+,8984,3UTR,TTTGTATGTCTTGAAAAGAATGTCAGTTATTTATTG;chr5:91321958-91321974+,6652,3UTR,TCGTCTTTCATATTGTA;chr5:91322040-91322055+,5429,3UTR,CCTTTTACATTCTTTA;chr5:91321636-91321645+,4898,3UTR,TATTTATTTA;chr5:91321651-91321660+,4674,3UTR,TTATTTATTC;chr5:91321708-91321716+,…
Cd274	ENSMUSG00000016496	chr19:29461663-29461698+,43134,3UTR	67690	chr19:29461663-29461698+,43134,3UTR,CATTTTCTGTGCTCTTCGCCCTTTTTATTTAATGTA;chr19:29461656-29461660+,4784,3UTR,CACTA;chr19:29461735-29461746+,4130,3UTR,TCTTTGTTTCTA;chr19:29461702-29461708+,3437,3UTR,ATATTTA;chr19:29461728-29461730+,2099,3UTR,CTA;chr19:29449305-29449316+,1968,Intron,TATATCTATCTA;chr19:29461715-29461716+,1843,3UTR,TT;chr19:29449323-29449332+,975,Intron,TATCTATCTA;chr19:29461379-29461…	chr19:29461684-29461700+,41662,3UTR,TTTTTATTTAATGTATG;chr19:29461656-29461679+,33224,3UTR,CACTATGCATTTTCTGTGCTCTTC;chr19:29449305-29449356+,7459,Intron,TATATCTATCTATCTATCTATCTATCTATCTATCTATCTATCTATCTATCTA;chr19:29461737-29461743+,4753,3UTR,TTTGTTT;chr19:29461703-29461708+,4561,3UTR,TATTTA;chr19:29461727-29461730+,3684,3UTR,TCTA;chr19:29461715-29461717+,3304,3UTR,TTC;chr19:29461377-29461383+,1361,…
Slco3a1	ENSMUSG00000025790	chr7:81619890-81619963-,57619,Intron	65305	chr7:81619890-81619963-,57619,Intron,GGTAAGTTATTTATTTATTTATTTATTTATTTATTTATTTATTTATCTATTTATTTATTTATTTTGGCATGGAT;chr7:81619966-81619970-,2197,Intron,GTTCT;chr7:81619880-81619883-,1711,Intron,CTCA;chr7:81620014-81620019-,1404,Intron,TTATTG;chr7:81619765-81619773-,1287,Intron,CTTTCTTTT;chr7:81619755-81619761-,876,Intron,GCATCTC;chr7:81620425-81620427-,211,Intron,CTT	chr7:81619890-81619963-,96553,Intron,GGTAAGTTATTTATTTATTTATTTATTTATTTATTTATTTATTTATCTATTTATTTATTTATTTTGGCATGGAT;chr7:81619877-81619887-,5623,Intron,CTCTCTCAACT;chr7:81619765-81619774-,2022,Intron,TCTTTCTTTT;chr7:81619966-81619970-,1952,Intron,GTTCT;chr7:81620015-81620020-,1403,Intron,GTTATT;chr7:81619755-81619757-,392,Intron,CTC;chr7:81620425-81620427-,253,Intron,CTT
Ext1	ENSMUSG00000061731	chr15:53172011-53172067-,24948,Intron	63979	chr15:53172011-53172067-,24948,Intron,AAAACTGCTTAGTGTAACTCATTCTTTCTATTTATTTATTTATTTATTTATTTAATT;chr15:53158322-53158363-,9352,Intron,CCATCTATCTATCTATCTATCTATCTATCTATCTATCTATCT;chr15:53158374-53158407-,8332,Intron,CTATCTATCTATCTATCTATCTATCTATCTATCT;chr15:53169350-53169401-,4724,Intron,ACTATATGTGCACACACATATTTATTTATTTATTTATTTATTTATTTTGGAG;chr15:53038673-53038706-,4005,Intron,AAATATTTATTGGTTTTTTTTTTG…	chr15:53172011-53172060-,41036,Intron,CTTAGTGTAACTCATTCTTTCTATTTATTTATTTATTTATTTATTTAATT;chr15:53158322-53158363-,18054,Intron,CCATCTATCTATCTATCTATCTATCTATCTATCTATCTATCT;chr15:53038651-53038704-,8009,Intron,ATATTTATTGGTTTTTTTTTTGCTTAATTTTTACTATTTATTTATTTATTTATT;chr15:53169347-53169393-,6866,Intron,TGCACACACATATTTATTTATTTATTTATTTATTTATTTTGGAGGGT;chr15:53158374-53158403-,6817,Intron,CTATCTATCTATCTA…
Rsad2	ENSMUSG00000020641	chr12:27138428-27138489-,54330,Intron	60608	chr12:27138428-27138489-,54330,Intron,CCTATTATTTATATTTATATTTATATTATTTATATTTATATTTATCACTATTTATATCTAGT;chr12:27138397-27138406-,1691,Intron,AATTCTTTGT;chr12:27128768-27128777-,1367,3UTR,GTATAAATAT;chr12:27138409-27138413-,1338,Intron,CTTTT;chr12:27130024-27130031-,781,3UTR,TTCATTTA;chr12:27128764-27128765-,758,3UTR,CT;chr12:27130000-27130004-,343,3UTR,ATTTT	chr12:27138428-27138485-,81369,Intron,TTATTTATATTTATATTTATATTATTTATATTTATATTTATCACTATTTATATCTAGT;chr12:27138396-27138405-,2890,Intron,ATTCTTTGTT;chr12:27138409-27138414-,2098,Intron,CCTTTT;chr12:27128768-27128777-,1742,3UTR,GTATAAATAT;chr12:27130020-27130028-,1073,3UTR,ATTTATATT;chr12:27128764-27128765-,979,3UTR,CT;chr12:27130000-27130003-,548,3UTR,TTTT
Il1b	ENSMUSG00000027398	chr2:129190525-129190570-,41080,3UTR	58024	chr2:129190525-129190570-,41080,3UTR,CCACTTACCTATTTATTTATGTATTTATTGATTGGTTGATCTATTT;chr2:129190593-129190598-,6659,3UTR,TGTTTT;chr2:129190515-129190518-,3347,3UTR,ATTC;chr2:129190504-129190508-,1914,3UTR,ACATT;chr2:129190578-129190580-,1609,3UTR,TGA;chr2:129190390-129190400-,1189,3UTR,CTATAATATGG;chr2:129190378-129190383-,691,3UTR,CTTTTT;chr2:129190423-129190429-,637,3UTR,TTTCATT;chr2:129190478-1…	chr2:129190545-129190562-,40363,3UTR,CTATTTATTTATGTATTT;chr2:129190565-129190570-,12538,3UTR,CCACTT;chr2:129190577-129190597-,12003,3UTR,GTTTTCCTCCTTGCCTCTGAT;chr2:129190525-129190530-,6378,3UTR,CTATTT;chr2:129190516-129190522-,4692,3UTR,GTTGATT;chr2:129190504-129190508-,1728,3UTR,ACATT;chr2:129190388-129190400-,1222,3UTR,CTATAATATGGAT;chr2:129190376-129190383-,746,3UTR,CTTTTTAT;chr2:129190423-12…
Lass6	ENSMUSG00000027035	chr2:68707592-68707660+,38408,Intron	57684	chr2:68707592-68707660+,38408,Intron,TTTATTCATTTATTTTGTTCTATATTTATTTATTTATTTATTTATTTATTTATTTATTTATTTTACTTG;chr2:68707669-68707681+,6819,Intron,TTCTCATTATGTA;chr2:68716574-68716615+,3531,Intron,CTATTATTATTATTATTATTATTATTATTATTATTTCTATTT;chr2:68708125-68708144+,1803,Intron,TATTTGAATATAACTTTCTG;chr2:68946903-68946908+,1251,3UTR,TTTTTA;chr2:68707806-68707813+,958,Intron,TTGTTAAT;chr2:68707690-6870769…	chr2:68707589-68707660+,50336,Intron,CATTTTATTCATTTATTTTGTTCTATATTTATTTATTTATTTATTTATTTATTTATTTATTTATTTTACTTG;chr2:68707669-68707681+,9242,Intron,TTCTCATTATGTA;chr2:68716574-68716615+,5278,Intron,CTATTATTATTATTATTATTATTATTATTATTATTTCTATTT;chr2:68946903-68946918+,2796,3UTR,TTTTTATTTGTTTGTA;chr2:68725640-68725659+,1817,Intron,TTTCTTTGTCTTGTTTATTG;chr2:68707690-68707696+,1514,Intron,TGTTCTG;chr2:687…
Rrbp1	ENSMUSG00000027422	chr2:143803221-143803260-,27964,Intron	56418	chr2:143803221-143803260-,27964,Intron,AGACAATACTCTATTTATTTATTTATTTATTTATTTATTT;chr2:143803006-143803050-,15989,Intron,TGCTTGTTTATTTATTTACTTATTTTAAGATTTATTTATTTATTT;chr2:143803273-143803297-,5527,Intron,AGTTTTCCTTCTGTCAGCTTTACTG;chr2:143803264-143803268-,1978,Intron,TGATC;chr2:143803054-143803061-,1764,Intron,TTTCATTT;chr2:143803217-143803218-,959,Intron,CT;chr2:143803213-143803214-,840,Intron,CT…	chr2:143803221-143803260-,43573,Intron,AGACAATACTCTATTTATTTATTTATTTATTTATTTATTT;chr2:143803005-143803049-,23771,Intron,GCTTGTTTATTTATTTACTTATTTTAAGATTTATTTATTTATTTA;chr2:143803052-143803061-,1881,Intron,TTTCATTTGT;chr2:143803277-143803280-,1804,Intron,CTTT;chr2:143803213-143803214-,1708,Intron,CT;chr2:143803217-143803218-,1661,Intron,CT;chr2:143803264-143803266-,1449,Intron,ATC;chr2:143803209-143…
Alcam	ENSMUSG00000022636	chr16:52429658-52429737-,33433,Intron	56096	chr16:52429658-52429737-,33433,Intron,CTTCTAAGATCTGTAAACCTAATTTCTTGTTATTTATTTATTTATTTATTTATTTATTTATTTACATTCATATTTTTATT;chr16:52411238-52411267-,16861,Intron,TGATATTGTTGTTCTTTTCTTTCTTTATTT;chr16:52429740-52429752-,2287,Intron,AAATAAAATAAAA;chr16:52263714-52263725-,1878,Intron,TTTATTTATTTC;chr16:52263701-52263709-,1125,Intron,ATACCTTAC;chr16:52263759-52263762-,512,Intron,AAAT	chr16:52429658-52429730-,56109,Intron,GATCTGTAAACCTAATTTCTTGTTATTTATTTATTTATTTATTTATTTATTTATTTACATTCATATTTTTATT;chr16:52411236-52411269-,31412,Intron,GTTGATATTGTTGTTCTTTTCTTTCTTTATTTAT;chr16:52263714-52263747-,4245,Intron,GGGTTATTTATTTATTTATTTATTTATTTATTTC;chr16:52429733-52429747-,2340,Intron,AAATAAAAGCCTTCT;chr16:52263696-52263705-,1484,Intron,CTTACAACAT;chr16:52263708-52263709-,557,Intron,AT;ch…
Nfkbia	ENSMUSG00000021025	chr12:56590417-56590473-,42042,3UTR	55345	chr12:56590417-56590473-,42042,3UTR,TTGTATATGTTGTATTTTGTTGGTAATTATTTTGGTACTTCTAAGATGTATATTTAT;chr12:56590594-56590620-,5395,3UTR,CCACGTTTTATTTATTGTGCTTTTGAT;chr12:56590636-56590651-,2574,3UTR,GGAGGTGATTTTCCAG;chr12:56590477-56590483-,1843,3UTR,CTTGTAA;chr12:56590625-56590632-,1556,3UTR,CTAATGAA;chr12:56590874-56590882-,987,3UTR,CTTGTATAT;chr12:56590662-56590667-,948,3UTR,TTTTTT	chr12:56590419-56590483-,52595,3UTR,CTTGTAAATGTTGTATATGTTGTATTTTGTTGGTAATTATTTTGGTACTTCTAAGATGTATATTT;chr12:56590593-56590620-,9433,3UTR,CCACGTTTTATTTATTGTGCTTTTGATT;chr12:56590626-56590651-,7256,3UTR,GGAGGTGATTTTCCAGAACCTAATGA;chr12:56590873-56590881-,700,3UTR,TTGTATATT;chr12:56590662-56590667-,460,3UTR,TTTTTT
Pfkfb3	ENSMUSG00000026773	chr2:11411404-11411476-,41728,Intron	54633	chr2:11411404-11411476-,41728,Intron,AAAATTTATTTATTTATTTATTTATTTATTTATTTATTTATTTATTCATTCATTCATTCATTCATTTATTGAT;chr2:11393704-11393725-,8785,3UTR,TTTATTTTTTTATTATTTTGAT;chr2:11393677-11393692-,2401,3UTR,TATTTATTTATTTAAT;chr2:11393617-11393634-,1719,3UTR,TTTAATTGTTCATTGGTT	chr2:11411408-11411444-,51613,Intron,TTTATTTATTTATTCATTCATTCATTCATTCATTTAT;chr2:11393704-11393726-,13478,3UTR,GTTTATTTTTTTATTATTTTGAT;chr2:11393680-11393699-,5113,3UTR,GATGTGCTATTTATTTATTT;chr2:11393617-11393635-,2212,3UTR,CTTTAATTGTTCATTGGTT
Dusp16	ENSMUSG00000030203	chr6:134703802-134703882-,36580,Intron	53441	chr6:134703802-134703882-,36580,Intron,GTATTAAGGGGTACTTTTTATTTATTTATTTATTTATTTATTTATTTATTTATTTATTTATTTATTTATTTTTTCTGTTTT;chr6:134679872-134679944-,9822,Intron,CTACCCACCTAGCTTGCTTTTATTTATTTATTTATTTATTTATTTATTTATTTATTTATTTATTTATTTCCAT;chr6:134676271-134676295-,3159,Intron,CTATTTATTTATTTATTTATTTATT;chr6:134676301-134676313-,1523,Intron,ATTATTTTTTTTT;chr6:134703767-134703779-,1361,Intron,CTTTCTATGTAT…	chr6:134703802-134703873-,48144,Intron,GGTACTTTTTATTTATTTATTTATTTATTTATTTATTTATTTATTTATTTATTTATTTATTTTTTCTGTTTT;chr6:134679872-134679930-,15877,Intron,TGCTTTTATTTATTTATTTATTTATTTATTTATTTATTTATTTATTTATTTATTTCCAT;chr6:134676265-134676313-,8584,Intron,ATTATTTTTTTTTAAGATCTATTTATTTATTTATTTATTTATTTATTAT;chr6:134703878-134703883-,2318,Intron,GGTATT;chr6:134703768-134703779-,1700,Intron,CTTTCTATGTAT;chr6…
Ifi44	ENSMUSG00000028037	chr3:151396165-151396240-,47889,Intron	48537	chr3:151396165-151396240-,47889,Intron,TTATTTTTCAGGATTGTTTTTGTGATCTTATTATTTATTTATTTATTTATTTATTTATTTATTGGTATGTGTACTT;chr3:151396160-151396162-,648,Intron,GTT	chr3:151396165-151396227-,72982,Intron,TTGTTTTTGTGATCTTATTATTTATTTATTTATTTATTTATTTATTTATTGGTATGTGTACTT;chr3:151396232-151396240-,1885,Intron,TTATTTTTC;chr3:151396160-151396162-,1571,Intron,GTT
2810474O19Rik	ENSMUSG00000032712	chr6:149267814-149267883+,41090,Intron	47503	chr6:149267814-149267883+,41090,Intron,TTCAACTCAGCTTGCCATACTTTTATTTATCTATTTATTTATTTATTTATTTATTTATTTATTTTTTATA;chr6:149267898-149267904+,2628,Intron,TTTCTCA;chr6:149267886-149267895+,1893,Intron,TATCTTCTCA;chr6:149267802-149267807+,1892,Intron,TCTTTA	chr6:149267829-149267883+,55751,Intron,CATACTTTTATTTATCTATTTATTTATTTATTTATTTATTTATTTATTTTTTATA;chr6:149267898-149267906+,4575,Intron,TTTCTCATG;chr6:149267886-149267895+,3341,Intron,TATCTTCTCA;chr6:149267814-149267822+,1887,Intron,TTCAACTCA;chr6:149267802-149267807+,863,Intron,TCTTTA
Rnf213	ENSMUSG00000070327	chr11:119299479-119299525+,34062,Intron	47497	chr11:119299479-119299525+,34062,Intron,TTAAGCACTCCTATCCCACACTATTTATTTATTTATTTATTTATTTA;chr11:119293697-119293707+,3037,Intron,TTACTTTTTAA;chr11:119299468-119299472+,2355,Intron,TTTGG;chr11:119293680-119293694+,2207,Intron,TTCATTTTTCAATTA;chr11:119293711-119293724+,1944,Intron,TATTTATTTATATT;chr11:119288471-119288479+,1346,Intron,TTTTAATTA;chr11:119288455-119288467+,1054,Intron,ATTTTTATTATTT;chr1…	chr11:119299479-119299527+,73251,Intron,TTAAGCACTCCTATCCCACACTATTTATTTATTTATTTATTTATTTATG;chr11:119288470-119288495+,4596,Intron,TTTTTAATTATGAATGTATTTATTTG;chr11:119293697-119293706+,4299,Intron,TTACTTTTTA;chr11:119299468-119299470+,2157,Intron,TTT;chr11:119293684-119293694+,1585,Intron,TTTTTCAATTA;chr11:119293718-119293724+,1307,Intron,TTATATT;chr11:119293736-119293744+,929,Intron,TACATCATA;chr1…
Socs1	ENSMUSG00000038037	chr16:10784252-10784288-,26916,3UTR	46729	chr16:10784252-10784288-,26916,3UTR,CTTATTATTTCTTATTATTAATTATTATTATTTTTCT;chr16:10784025-10784060-,8224,3UTR,CTCTCCATGTTTACATATTCCCAGTATCTTTGCACA;chr16:10784156-10784168-,3308,3UTR,TCATCCCACCTCT;chr16:10784243-10784247-,2991,3UTR,CCACG;chr16:10784300-10784304-,1780,3UTR,CATTA;chr16:10784070-10784078-,1485,3UTR,CCTGAATTC;chr16:10784091-10784098-,938,3UTR,GCTTGTGT;chr16:10783993-10783997-,609,3UTR,…	chr16:10784252-10784290-,27943,3UTR,GCCTTATTATTTCTTATTATTAATTATTATTATTTTTCT;chr16:10784022-10784056-,11138,3UTR,CCATGTTTACATATTCCCAGTATCTTTGCACAAAC;chr16:10784156-10784168-,3834,3UTR,TCATCCCACCTCT;chr16:10784242-10784247-,2608,3UTR,CCACGT;chr16:10784298-10784305-,2019,3UTR,GCATTAAG;chr16:10784090-10784097-,1366,3UTR,CTTGTGTC;chr16:10783993-10783998-,1093,3UTR,CTTCAT;chr16:10784069-10784073-,737,3…
Il10	ENSMUSG00000016529	chr1:132921050-132921083+,13086,3UTR	46382	chr1:132921050-132921083+,13086,3UTR,CAATATTATAATTTTACAGTATTTATTATTTTTA;chr1:132920946-132920981+,12097,3UTR,AAACCTCGTTTGTACCTCTCTCCGAAATATTTATTA;chr1:132920993-132921015+,7785,3UTR,TCAGTTCCCATTCTATTTATTCA;chr1:132921135-132921146+,3223,3UTR,GATTATATTATA;chr1:132920984-132920990+,3204,3UTR,TCTGATA;chr1:132921117-132921128+,2445,3UTR,TTATAGTATTTA;chr1:132921034-132921039+,1866,3UTR,TATTTA;chr1:132…	chr1:132921053-132921083+,17063,3UTR,TATTATAATTTTACAGTATTTATTATTTTTA;chr1:132920954-132920981+,15232,3UTR,TTTGTACCTCTCTCCGAAATATTTATTA;chr1:132920993-132921015+,12372,3UTR,TCAGTTCCCATTCTATTTATTCA;chr1:132920984-132920990+,5343,3UTR,TCTGATA;chr1:132921117-132921128+,3343,3UTR,TTATAGTATTTA;chr1:132921137-132921146+,2660,3UTR,TTATATTATA;chr1:132921034-132921039+,1653,3UTR,TATTTA;chr1:132921090-13292…
Cdkn1a	ENSMUSG00000023067	chr17:29236589-29236618+,20521,3UTR	45354	chr17:29236589-29236618+,20521,3UTR,GATTTCTATTATGTAGATTATTATTATTTA;chr17:29236410-29236437+,7678,3UTR,TCACTCTGTGTGTCTTAATTATTATTTG;chr17:29236638-29236652+,3828,3UTR,TCTGTGTTTCCTATA;chr17:29236440-29236452+,3071,3UTR,TTTTAATTTAAAC;chr17:29236456-29236466+,1771,3UTR,TCCTGTATATA;chr17:29236682-29236691+,1712,3UTR,CATCTGCATC;chr17:29236547-29236560+,1639,3UTR,ACAAACCTAAATTA;chr17:29236674-29236678+,…	chr17:29236590-29236618+,29349,3UTR,ATTTCTATTATGTAGATTATTATTATTTA;chr17:29236410-29236436+,14697,3UTR,TCACTCTGTGTGTCTTAATTATTATTT;chr17:29236440-29236449+,3850,3UTR,TTTTAATTTA;chr17:29236645-29236652+,3628,3UTR,TTCCTATA;chr17:29236459-29236466+,1574,3UTR,TGTATATA;chr17:29236674-29236678+,1466,3UTR,TATCA;chr17:29236686-29236691+,1306,3UTR,TGCATC;chr17:29236741-29236746+,1151,3UTR,TTCTTA;chr17:2923…
Dram1	ENSMUSG00000020057	chr10:87795860-87795922-,14435,Intron	45004	chr10:87795860-87795922-,14435,Intron,GCTCCTTTCTCTCTCTCTCTCTCATTTATTTATTTATTTATTTATTTATTTATTTATTTATTT;chr10:87795554-87795560-,9957,Intron,GCTCAAA;chr10:87795925-87795950-,4007,Intron,CCTCCTCTCCTCTTCTTTCCTCTCCC;chr10:87795512-87795527-,3509,Intron,GAGGATCCCTGAGTTC;chr10:87795839-87795852-,2752,Intron,GGATTTCTCTATTT;chr10:87810672-87810684-,2246,Intron,CTATAATCTATCT;chr10:87810637-87810650-,1673,I…	chr10:87795860-87795946-,27853,Intron,CTCTCCTCTTCTTTCCTCTCCCCCGCTCCTTTCTCTCTCTCTCTCTCATTTATTTATTTATTTATTTATTTATTTATTTATTTATTT;chr10:87795554-87795563-,6779,Intron,CTTGCTCAAA;chr10:87795511-87795524-,4500,Intron,GATCCCTGAGTTCA;chr10:87795469-87795508-,3763,Intron,GCCAGCCTGGTCTACAGAGTGGATAGCCAGAGTACACAGT;chr10:87810583-87810620-,3523,Intron,CTATCTATCTATCTATCTATCTATCTATCTATCTATCT;chr10:87795839-8779…
Cxcl10	ENSMUSG00000034855	chr5:92775884-92775911-,29110,3UTR	43559	chr5:92775884-92775911-,29110,3UTR,TGAAAATGTATGTGTAAATACTATTTAA;chr5:92775773-92775781-,6602,3UTR,GTTTATTTT;chr5:92775976-92775980-,2806,3UTR,AATTT;chr5:92775796-92775800-,2463,3UTR,GTATC;chr5:92775785-92775787-,1438,3UTR,GTT;chr5:92776175-92776180-,1140,3UTR,TTCTTT	chr5:92775883-92775894-,26424,3UTR,ATACTATTTAAT;chr5:92775897-92775908-,19148,3UTR,AAATGTATGTGT;chr5:92775773-92775781-,9568,3UTR,GTTTATTTT;chr5:92775976-92775980-,4387,3UTR,AATTT;chr5:92775796-92775800-,3890,3UTR,GTATC;chr5:92775785-92775787-,2324,3UTR,GTT;chr5:92776175-92776181-,1098,3UTR,ATTCTTT
Cd47	ENSMUSG00000055447	chr16:49869939-49870008+,24986,Intron	42821	chr16:49869939-49870008+,24986,Intron,TGATGCTAATTTGGGTTAAAACTATTTATTTATTTATTTATTTATTTATTTATTTATTTATTTAAATGTC;chr16:49904219-49904283+,8557,Intron,TTTTTTAATCACTTAAAATTATTATTATTATTATTATTATTATTATTATTATTATTATTATTATT;chr16:49870424-49870481+,7364,Intron,TTTTTATACACTTTTATTTATTTATTTATTTATTTATTTATTTATTTATTTATTTATA;chr16:49870484-49870497+,1652,Intron,TATCTGTTGTTGCA;chr16:49913432-49913433+,262,3UTR,CA	chr16:49869954-49870008+,33279,Intron,TTAAAACTATTTATTTATTTATTTATTTATTTATTTATTTATTTATTTAAATGTC;chr16:49904228-49904286+,11533,Intron,CACTTAAAATTATTATTATTATTATTATTATTATTATTATTATTATTATTATTATTATT;chr16:49870425-49870481+,10195,Intron,TTTTATACACTTTTATTTATTTATTTATTTATTTATTTATTTATTTATTTATTTATA;chr16:49870484-49870497+,2337,Intron,TATCTGTTGTTGCA;chr16:49869946-49869950+,1409,Intron,AATTT;chr16:49913432-4…
Vcan	ENSMUSG00000021614	chr13:89865509-89865568-,33954,Intron	42811	chr13:89865509-89865568-,33954,Intron,GCTCAGTTCTTTCTGCCTTTATTTATTTATTTATTTATTTATTTATTTATTTATGCTTTT;chr13:89853902-89853945-,5690,Intron,GGTTTTTATTTTATTTATTTATTTATTTATTTATTTATTTACTT;chr13:89865588-89865597-,1934,Intron,CTTTCAAACT;chr13:89865500-89865502-,1233,Intron,CTT	chr13:89865509-89865568-,54934,Intron,GCTCAGTTCTTTCTGCCTTTATTTATTTATTTATTTATTTATTTATTTATTTATGCTTTT;chr13:89853899-89853942-,7964,Intron,TTTTATTTTATTTATTTATTTATTTATTTATTTATTTACTTACT;chr13:89865500-89865502-,2093,Intron,CTT;chr13:89865588-89865590-,745,Intron,ACT
Gbp9	ENSMUSG00000029298	chr5:105531675-105531754-,29690,Intron	42190	chr5:105531675-105531754-,29690,Intron,GGAATTCCTATTTATTTATTTATTTATTTATTTATTTATTTATTTGGTTATTTTATTTATTTACATTTCAAATGTTATTT;chr5:105531661-105531672-,4428,Intron,CTTCCTAGTTTT;chr5:105529178-105529189-,1826,Intron,GTATCTCCTTTT;chr5:105531636-105531645-,1609,Intron,CTATCTCCTT;chr5:105531653-105531656-,1204,Intron,CCAC;chr5:105531619-105531623-,1198,Intron,CTTCT;chr5:105529206-105529212-,763,Intron,CTTT…	chr5:105531675-105531753-,44673,Intron,GAATTCCTATTTATTTATTTATTTATTTATTTATTTATTTATTTGGTTATTTTATTTATTTACATTTCAAATGTTATTT;chr5:105531662-105531672-,5515,Intron,CTTCCTAGTTT;chr5:105529168-105529192-,4370,Intron,GGTGTATCTCCTTTTTTCTCCTATT;chr5:105531636-105531648-,3307,Intron,CCCCTATCTCCTT;chr5:105529131-105529161-,2731,Intron,TTCTCTTTCCATCCTGTTTGCATCCTCTTCC;chr5:105529197-105529212-,2061,Intron,CTTTTA…
Itm2b	ENSMUSG00000022108	chr14:73776348-73776400-,37772,Intron	42090	chr14:73776348-73776400-,37772,Intron,CTTAATTTTCTGTGTATTATTTATTTATGTATTTATTTATTTATTTATTTATT;chr14:73776339-73776342-,1667,Intron,GTTC;chr14:73776329-73776336-,1391,Intron,CTTCTGTC;chr14:73776420-73776424-,1260,Intron,TTCTT	chr14:73776348-73776400-,63542,Intron,CTTAATTTTCTGTGTATTATTTATTTATGTATTTATTTATTTATTTATTTATT;chr14:73776339-73776345-,3714,Intron,GTTGTTC;chr14:73776329-73776331-,1041,Intron,GTC;chr14:73776421-73776422-,217,Intron,CT
AB124611	ENSMUSG00000057191	chr9:21337270-21337323+,15591,Intron	41345	chr9:21337270-21337323+,15591,Intron,TGCTTTCTATTTATTTATTTATTTATTTATTTATTTATTTATTTATTATATGTA;chr9:21347230-21347302+,15588,Intron,ATTTTGTTTTGTTTGTTTCAGTTTGCTTCAGTTCTTGCTTTTGGTTTTATTTATTTATTTATTTTCCTTCCTT;chr9:21337348-21337354+,2621,Intron,TTTCTCA;chr9:21337260-21337266+,1585,Intron,TTTCTCA;chr9:21337340-21337343+,1568,Intron,TCCA;chr9:21337326-21337332+,1455,Intron,TACACTG;chr9:21337687-21337690+…	chr9:21337260-21337323+,28751,Intron,TTTCTCAGTCTGCTTTCTATTTATTTATTTATTTATTTATTTATTTATTTATTTATTATATGTA;chr9:21347246-21347310+,15238,Intron,TTCAGTTTGCTTCAGTTCTTGCTTTTGGTTTTATTTATTTATTTATTTTCCTTCCTTCCTTCCTT;chr9:21337348-21337359+,1879,Intron,TTTCTCAGTCTG;chr9:21337326-21337329+,709,Intron,TACA;chr9:21337340-21337343+,659,Intron,TCCA;chr9:21337660-21337664+,563,Intron,TTATA;chr9:21337254-21337255+,…
Ptprj	ENSMUSG00000025314	chr2:90408638-90408696-,16385,Intron	40055	chr2:90408638-90408696-,16385,Intron,GTTTATTTTTTTACATTTATTTATTTCTTTACTTATTTATTTATTTATTTGTTTATTTC;chr2:90413202-90413237-,9889,Intron,CTATTTAAAGATAGAGTATTTATTTATTTATTTATT;chr2:90337672-90337728-,9109,Intron,GGTTTTATTTATTTATTTATTTATTTATTTATTTATTTATTTATTTTATTCCTGTAT;chr2:90337752-90337758-,1179,Intron,CTTATCT;chr2:90413250-90413255-,800,Intron,CTCAGA;chr2:90338099-90338105-,711,Intron,CTTTAAT;chr2:9…	chr2:90408638-90408695-,21361,Intron,TTTATTTTTTTACATTTATTTATTTCTTTACTTATTTATTTATTTATTTGTTTATTTC;chr2:90337672-90337728-,15201,Intron,GGTTTTATTTATTTATTTATTTATTTATTTATTTATTTATTTATTTTATTCCTGTAT;chr2:90413202-90413229-,8577,Intron,AGATAGAGTATTTATTTATTTATTTATT;chr2:90413232-90413240-,6377,Intron,GTCCTATTT;chr2:90408617-90408624-,1631,Intron,CTGTGAAT;chr2:90338097-90338107-,1006,Intron,CTCTTTAATAT;chr2…
Parp8	ENSMUSG00000021725	chr13:117775516-117775565-,17736,Intron	37907	chr13:117775516-117775565-,17736,Intron,GGCAATATTGCATTATTTATTTATTTATTTATTTATTTATTTATTCATTT;chr13:117776477-117776530-,9004,Intron,TTATTTTAATTTTTATTTATTTATTTATTTATTATTTTTATTTTCTGTAATATT;chr13:117794235-117794280-,6692,Intron,GATTTAGTTCTCAGTTTGCGCTATTTATTTATTTATTTATTTATTT;chr13:117775595-117775604-,1668,Intron,TTTTAATCTG;chr13:117775568-117775574-,1353,Intron,CTCACAT;chr13:117798017-117798020-,520,…	chr13:117775516-117775562-,27986,Intron,AATATTGCATTATTTATTTATTTATTTATTTATTTATTTATTCATTT;chr13:117776475-117776537-,14200,Intron,GTTTTTCTTATTTTAATTTTTATTTATTTATTTATTTATTATTTTTATTTTCTGTAATATTAT;chr13:117794233-117794267-,10648,Intron,GTTTGCGCTATTTATTTATTTATTTATTTATTTAT;chr13:117794270-117794290-,3078,Intron,GTATTTTCTTGATTTAGTTCT;chr13:117775568-117775573-,1011,Intron,TCACAT;chr13:117798017-11779802…
Lyn	ENSMUSG00000042228	chr4:3615426-3615489+,16651,Intron	36051	chr4:3615426-3615489+,16651,Intron,TACTTATCATCAATTTATTATCTATCTATCTATCTATCTATCTATCTATCTATCTATCTATCTA;chr4:3615512-3615535+,3785,Intron,TATCATCAATTTATTATCTATCTA;chr4:3615398-3615411+,2691,Intron,TATCTATCTATCTA;chr4:3615350-3615371+,2274,Intron,TTTTAAAGCATCTATCTATCTA;chr4:3649114-3649128+,2108,Intron,TTTATCTTTTTTTTA;chr4:3615492-3615497+,1150,Intron,TATCTA;chr4:3649042-3649051+,808,Intron,CTTTTTTTTA…	chr4:3615448-3615489+,13752,Intron,TATCTATCTATCTATCTATCTATCTATCTATCTATCTATCTA;chr4:3615430-3615445+,3956,Intron,TATCATCAATTTATTA;chr4:3615512-3615531+,3880,Intron,TATCATCAATTTATTATCTA;chr4:3615378-3615407+,3253,Intron,TATCTATCTATCTATCTATCTATCTATCTA;chr4:3649114-3649128+,2819,Intron,TTTATCTTTTTTTTA;chr4:3649037-3649051+,1574,Intron,TTTATCTTTTTTTTA;chr4:3614172-3614186+,1409,Intron,TTATTTATTATTTTA;…
Trim25	ENSMUSG00000000275	chr11:88873319-88873363+,25971,Intron	35171	chr11:88873319-88873363+,25971,Intron,CTTGAACATTTTATTTATTTATTTATTTATTTATTTATTTATTTA;chr11:88873379-88873389+,2955,Intron,TACTTGTAGTA;chr11:88873284-88873290+,2281,Intron,TCATATA;chr11:88873310-88873313+,1454,Intron,CATA;chr11:88873821-88873832+,1411,Intron,TTTATACAATTC;chr11:88873399-88873404+,714,Intron,GTTCTG;chr11:88873837-88873840+,385,Intron,TTCC	chr11:88873325-88873363+,31223,Intron,CATTTTATTTATTTATTTATTTATTTATTTATTTATTTA;chr11:88873373-88873389+,5856,Intron,TCTCTCTACTTGTAGTA;chr11:88873308-88873313+,1605,Intron,CACATA;chr11:88873284-88873290+,1356,Intron,TCATATA;chr11:88873399-88873404+,1212,Intron,GTTCTG;chr11:88873822-88873832+,1202,Intron,TTATACAATTC;chr11:88873835-88873839+,493,Intron,CATTC
Ccl2	ENSMUSG00000035385	chr11:81850702-81850724+,10583,3UTR	35078	chr11:81850702-81850724+,10583,3UTR,TTAATTAATATTAAACTTATTTA;chr11:81850912-81850928+,4396,3UTR,GATATTCCTTATTATTA;chr11:81850536-81850542+,3901,CDS,TTTATTT;chr11:81850758-81850772+,2603,3UTR,TACTAAAATTTCTTA;chr11:81850727-81850738+,2572,3UTR,TTATTGATGTTA;chr11:81850749-81850755+,2494,3UTR,TTTCATG;chr11:81850548-81850555+,1386,CDS,TGCATCTG;chr11:81850675-81850688+,1298,CDS^3UTR,AACTAGTGTGACTC;chr11…	chr11:81850702-81850714+,11727,3UTR,TTAATTAATATTA;chr11:81850536-81850542+,4235,CDS,TTTATTT;chr11:81850750-81850755+,2955,3UTR,TTCATG;chr11:81850718-81850723+,2732,3UTR,TTATTT;chr11:81850921-81850928+,2668,3UTR,TATTATTA;chr11:81850766-81850772+,2073,3UTR,TTTCTTA;chr11:81850548-81850555+,1499,CDS,TGCATCTG;chr11:81850677-81850688+,1302,CDS^3UTR,CTAGTGTGACTC;chr11:81850607-81850621+,1279,CDS,CTAATGC…
Tapbp	ENSMUSG00000024308	chr17:34059483-34059555+,26334,Intron	34907	chr17:34059483-34059555+,26334,Intron,AAATCATCTTGGTTAGTCTCCCTTTTTATTTTATTTATTTATTTATTTATTTATTTATTTATTTATTTATATG;chr17:34059462-34059475+,2390,Intron,TTCACAGAACACTA;chr17:34059558-34059570+,1907,Intron,TACACTGTTGCTA;chr17:34060178-34060191+,1302,Intron,CAATAAAAATGTAA;chr17:34059606-34059608+,647,Intron,TTA;chr17:34059685-34059689+,530,Intron,CACTT;chr17:34060210-34060212+,501,Intron,TTA;chr17:3405…	chr17:34059505-34059555+,30295,Intron,TTTTTATTTTATTTATTTATTTATTTATTTATTTATTTATTTATTTATATG;chr17:34059558-34059575+,5281,Intron,TACACTGTTGCTATCTTC;chr17:34059495-34059499+,1689,Intron,TTAGT;chr17:34059487-34059492+,1334,Intron,CATCTT;chr17:34060208-34060212+,862,Intron,TGTTA;chr17:34060185-34060190+,839,Intron,AATGTA;chr17:34059462-34059465+,644,Intron,TTCA;chr17:34059671-34059676+,642,Intron,TCAG…
Fnbp1l	ENSMUSG00000039735	chr3:122314435-122314513-,22732,Intron	34808	chr3:122314435-122314513-,22732,Intron,TCTTTCTTTTTTCTCTTTCTTTCTTTCTTTCTTTTTTTTTAAAGATTTATTTATTTATCTATCTATCTATTTATTTATT;chr3:122289554-122289576-,2430,Intron,TCTTTTTTTACATTTATTTATTT;chr3:122314417-122314432-,2338,Intron,TTTATTTATTATATGT;chr3:122314519-122314531-,1812,Intron,TGTTTCTGAATGT;chr3:122314536-122314545-,1622,Intron,GTTTATTTTG;chr3:122314247-122314257-,1105,Intron,CTTTCTTTCTT;chr3:1222895…	chr3:122314452-122314509-,23487,Intron,TCTTTTTTCTCTTTCTTTCTTTCTTTCTTTTTTTTTAAAGATTTATTTATTTATCTAT;chr3:122289534-122289577-,6845,Intron,TTCTTTTTTTACATTTATTTATTTATCTATTTATTTATTTTTTT;chr3:122314247-122314261-,1603,Intron,CTTTCTTTCTTTCTT;chr3:122314417-122314424-,1226,Intron,TTATATGT;chr3:122289581-122289590-,1006,Intron,ATTCTTTTCT;chr3:122314523-122314530-,884,Intron,GTTTCTGA;chr3:122314539-1223145…
Il1a	ENSMUSG00000027399	chr2:129125828-129125892-,24136,3UTR	33838	chr2:129125828-129125892-,24136,3UTR,GAATGTTATTTTTAAGTTATTTTATCTATGTATTTATAAATATATTTATGATAATTATATTATTT;chr2:129130083-129130146-,8064,Intron,TTGTTTTTATTTTTTAAAAAGATTTATTTATTTATTTATTTATTTATTTATTTATTTATTATAT;chr2:129130075-129130078-,822,Intron,ATAC;chr2:129125815-129125817-,534,3UTR,CTT;chr2:129125821-129125823-,282,3UTR,AAC	chr2:129125828-129125877-,29678,3UTR,GTTATTTTATCTATGTATTTATAAATATATTTATGATAATTATATTATTT;chr2:129130081-129130116-,7554,Intron,TTTATTTATTTATTTATTTATTTATTTATTATATAT;chr2:129125815-129125822-,1546,3UTR,ACATCCTT;chr2:129125880-129125885-,1439,3UTR,ATTTTT;chr2:129130075-129130078-,1039,Intron,ATAC
Icam1	ENSMUSG00000037405	chr9:20832760-20832782+,10197,3UTR	32849	chr9:20832760-20832782+,10197,3UTR,TTCTTGATGTATTTATTAATTTA;chr9:20832786-20832793+,4838,3UTR,TTTTACCA;chr9:20832837-20832846+,3209,3UTR,TGAATGTATA;chr9:20832812-20832822+,3204,3UTR,TGTATATAGTA;chr9:20832796-20832804+,2209,3UTR,TATTTATTG;chr9:20832745-20832750+,1676,3UTR,CATTGT;chr9:20832849-20832851+,1529,3UTR,TTA;chr9:20832894-20832901+,1506,3UTR,GATCACAT;chr9:20832869-20832879+,919,3UTR,CAGATGC…	chr9:20832760-20832782+,16116,3UTR,TTCTTGATGTATTTATTAATTTA;chr9:20832786-20832793+,7532,3UTR,TTTTACCA;chr9:20832812-20832822+,4325,3UTR,TGTATATAGTA;chr9:20832796-20832804+,3688,3UTR,TATTTATTG;chr9:20832841-20832846+,2915,3UTR,TGTATA;chr9:20832894-20832902+,2227,3UTR,GATCACATG;chr9:20832849-20832851+,1720,3UTR,TTA;chr9:20832745-20832752+,1711,3UTR,CATTGTCC;chr9:20832825-20832827+,1181,3UTR,TCA;chr…
Csf3r	ENSMUSG00000028859	chr4:125709910-125709988+,32443,Intron	32758	chr4:125709910-125709988+,32443,Intron,TTTTTAAAGATTTATTTATTCATTTACATTATTTATTTATTTATTTATTTATTTATTTATTTATTTATTTATTCATGTA;chr4:125710358-125710359+,315,Intron,TA	chr4:125709922-125709985+,42314,Intron,TATTTATTCATTTACATTATTTATTTATTTATTTATTTATTTATTTATTTATTTATTTATTCAT;chr4:125710354-125710359+,703,Intron,TACTTA
Cadm1	ENSMUSG00000032076	chr9:47534902-47535017+,26202,Intron	30296	chr9:47534902-47535017+,26202,Intron,CTTTTATTTATTTATTTATTTATTTATTTATTTATTTATTTATTTATTTATTTATCCTATCCATCCTATCTATCTATCTATCCTATCTATCTATCATCTATCTATCCATTAATCCA;chr9:47463436-47463474+,3102,Intron,CTTATTTATTTATTTATTTATTTATTTATTTATTTATTT;chr9:47535020-47535028+,992,Intron,TATCTATCC	chr9:47534902-47535033+,41433,Intron,CTTTTATTTATTTATTTATTTATTTATTTATTTATTTATTTATTTATTTATTTATCCTATCCATCCTATCTATCTATCTATCCTATCTATCTATCATCTATCTATCCATTAATCCATCTATCTATCCATCTA;chr9:47463439-47463474+,5677,Intron,ATTTATTTATTTATTTATTTATTTATTTATTTATTT
Zeb2	ENSMUSG00000026872	chr2:44843659-44843708-,13680,3UTR	30051	chr2:44843659-44843708-,13680,3UTR,CCATACATCAGTATTTTATTATTATTATTATTGTTATTCCTGTTTAATTT;chr2:44843066-44843100-,10215,3UTR,GCTCATTTTATATTTCCTAATTTTATTTATTTCAT;chr2:44843106-44843116-,1770,3UTR,ACATTTTATTT;chr2:44843629-44843637-,1352,3UTR,ATCAGTATT;chr2:44843127-44843140-,916,3UTR,ATTCATTTAATTTT;chr2:44843736-44843745-,672,3UTR,AATTTATATT;chr2:44843727-44843730-,595,3UTR,ATTT;chr2:44843643-44843646…	chr2:44843654-44843706-,20933,3UTR,ATACATCAGTATTTTATTATTATTATTATTGTTATTCCTGTTTAATTTAATGT;chr2:44843066-44843099-,18595,3UTR,CTCATTTTATATTTCCTAATTTTATTTATTTCAT;chr2:44843629-44843646-,3650,3UTR,CTACAGTGCATCAGTATT;chr2:44843106-44843116-,1947,3UTR,ACATTTTATTT;chr2:44843736-44843746-,811,3UTR,TAATTTATATT;chr2:44843726-44843729-,638,3UTR,TTTT;chr2:44843127-44843131-,630,3UTR,ATTTT;chr2:44843624-44843…
B2m	ENSMUSG00000060802	chr2:121978496-121978524+,10901,3UTR	29019	chr2:121978496-121978524+,10901,3UTR,TTACTTTAAATATTTTATGCATGTTTTCA;chr2:121978469-121978493+,4471,3UTR,CAATGTACACATCACCTTCTTTATA;chr2:121978593-121978602+,4220,3UTR,TATAATTTTA;chr2:121978528-121978547+,2412,3UTR,AATTGGAAATATCCTAGATA;chr2:121978439-121978449+,1866,3UTR,TATACAATTTA;chr2:121978572-121978582+,1781,3UTR,TATTTTGATCA;chr2:121978563-121978569+,1169,3UTR,TTCAATA;chr2:121978428-121978435+,…	chr2:121978496-121978532+,15951,3UTR,TTACTTTAAATATTTTATGCATGTTTTCAAAAAATTG;chr2:121978593-121978602+,4842,3UTR,TATAATTTTA;chr2:121978485-121978493+,2506,3UTR,TTCTTTATA;chr2:121978469-121978482+,2135,3UTR,CAATGTACACATCA;chr2:121978572-121978577+,1314,3UTR,TATTTT;chr2:121978446-121978449+,1140,3UTR,TTTA;chr2:121978535-121978543+,1083,3UTR,AATATCCTA;chr2:121978563-121978569+,968,3UTR,TTCAATA;chr2:12…
Mx2	ENSMUSG00000023341	chr16:97777216-97777274+,24994,Intron	28920	chr16:97777216-97777274+,24994,Intron,TGAATATTTTTCTTTCTTTCCTCTTTCTTTTAAAGATTTATTTATTTATTTTATGTATA;chr16:97777198-97777211+,3181,Intron,CATTCTTCTCTATA;chr16:97770762-97770765+,409,Intron,CATA;chr16:97770736-97770740+,336,Intron,TATTA	chr16:97777218-97777274+,37589,Intron,AATATTTTTCTTTCTTTCCTCTTTCTTTTAAAGATTTATTTATTTATTTTATGTATA;chr16:97777208-97777211+,1256,Intron,TATA;chr16:97770736-97770740+,386,Intron,TATTA;chr16:97770764-97770765+,379,Intron,TA
Tbk1	ENSMUSG00000020115	chr10:120994971-120995020-,19285,Intron	26786	chr10:120994971-120995020-,19285,Intron,GTATATATTTAATCTATTTATGTATTTATTTGTTTATTTATTTATTTATT;chr10:120994957-120994968-,3505,Intron,GGTTTAAGTTTT;chr10:120995023-120995037-,2647,Intron,TCTTTTTATTTATTT;chr10:120994945-120994950-,878,Intron,CTTCTT;chr10:120994941-120994942-,471,Intron,TC	chr10:120994957-120995007-,33734,Intron,CTATTTATGTATTTATTTGTTTATTTATTTATTTATTATGGTTTAAGTTTT;chr10:120995011-120995020-,2643,Intron,GTATATATTT;chr10:120995023-120995034-,1754,Intron,TTTTATTTATTT;chr10:120994945-120994950-,1685,Intron,CTTCTT;chr10:120994941-120994942-,560,Intron,TC
Socs3	ENSMUSG00000053113	chr11:117827425-117827436-,13421,3UTR	24048	chr11:117827425-117827436-,13421,3UTR,GTAATTTATAAT;chr11:117827466-117827481-,4043,3UTR,CTTTGCACATATATTT;chr11:117827439-117827443-,3803,3UTR,CATTT;chr11:117827460-117827462-,2038,3UTR,TTT;chr11:117827579-117827584-,743,3UTR,CTTTTA	chr11:117827425-117827436-,13403,3UTR,GTAATTTATAAT;chr11:117827461-117827475-,5728,3UTR,ACATATATTTATATT;chr11:117827439-117827443-,3305,3UTR,CATTT;chr11:117827579-117827583-,602,3UTR,TTTTA
Ikzf1	ENSMUSG00000018654	chr11:11617091-11617127+,9324,Intron	24006	chr11:11617091-11617127+,9324,Intron,CTTTATTTATTTATTTATTTATTTATTTATTTATTTA;chr11:11617130-11617156+,6450,Intron,TATCTATTTATTTATTTTGATATGAGA;chr11:11617074-11617087+,3021,Intron,TCAAACCTTTTGTT;chr11:11617176-11617190+,2100,Intron,ATGTATGCTCAGTTG;chr11:11617167-11617173+,2005,Intron,TAATTCA;chr11:11617218-11617224+,854,Intron,CCATTCA;chr11:11617210-11617211+,252,Intron,CA	chr11:11617091-11617153+,19858,Intron,CTTTATTTATTTATTTATTTATTTATTTATTTATTTATCTATCTATTTATTTATTTTGATATG;chr11:11617167-11617185+,6168,Intron,TAATTCAAAATGTATGCTC;chr11:11617081-11617087+,1828,Intron,TTTTGTT;chr11:11617315-11617336+,1770,Intron,TTTTTTCGTTTTGTTTTAATTT;chr11:11617219-11617226+,899,Intron,CATTCATG;chr11:11617188-11617190+,652,Intron,TTG;chr11:11617209-11617211+,530,Intron,TCA
Mmp13	ENSMUSG00000050578	chr9:7282414-7282440+,13430,3UTR	23371	chr9:7282414-7282440+,13430,3UTR,CATAATTATTAATATATTTATTTTAAA;chr9:7282464-7282476+,5001,3UTR,TCATATTTATATA;chr9:7282446-7282456+,3288,3UTR,TAACAGACATA;chr9:7282460-7282461+,1652,3UTR,TA	chr9:7282419-7282438+,12155,3UTR,TTATTAATATATTTATTTTA;chr9:7282464-7282476+,7316,3UTR,TCATATTTATATA;chr9:7282460-7282461+,2434,3UTR,TA;chr9:7282453-7282456+,2372,3UTR,CATA;chr9:7282446-7282447+,887,3UTR,TA
Il10ra	ENSMUSG00000032089	chr9:45062196-45062230-,13984,3UTR	22994	chr9:45062196-45062230-,13984,3UTR,GAACCTTTATTTATTTATTTGCTCACTTATTTATT;chr9:45062139-45062145-,6031,3UTR,AGATTTG;chr9:45062063-45062072-,638,3UTR,GTCTGTATGC;chr9:45062179-45062181-,563,3UTR,GCA;chr9:45062098-45062103-,561,3UTR,TCACGT;chr9:45062042-45062047-,456,3UTR,AAATGT;chr9:45062107-45062108-,420,3UTR,GC;chr9:45062188-45062189-,341,3UTR,GC	chr9:45062196-45062230-,21222,3UTR,GAACCTTTATTTATTTATTTGCTCACTTATTTATT;chr9:45062139-45062145-,3841,3UTR,AGATTTG;chr9:45062097-45062103-,1119,3UTR,TCACGTT;chr9:45062178-45062181-,976,3UTR,GCAC;chr9:45062107-45062108-,798,3UTR,GC;chr9:45062188-45062189-,522,3UTR,GC;chr9:45062042-45062046-,493,3UTR,AATGT;chr9:45062064-45062066-,487,3UTR,ATG
Arhgap30	ENSMUSG00000048865	chr1:173329113-173329198+,22376,Intron	22789	chr1:173329113-173329198+,22376,Intron,TTCACTTTATTTTCAAATCCATATGTTTTTATTATTATTTATTTATTTATTTATTTATTTATTTATTTATTTATTTACTTAGCATA;chr1:173329066-173329068+,413,Intron,TTA	chr1:173329118-173329200+,28390,Intron,TTTATTTTCAAATCCATATGTTTTTATTATTATTTATTTATTTATTTATTTATTTATTTATTTATTTATTTACTTAGCATATG;chr1:173329066-173329068+,258,Intron,TTA
Calcrl	ENSMUSG00000059588	chr2:84243597-84243674-,21837,Intron	22562	chr2:84243597-84243674-,21837,Intron,ATACAATAAAATATAACTCTATTTATTTATTTATTTATGTATTTATTTATTTATTTATTTATATTTGTTTATATAGAT;chr2:84243506-84243511-,527,Intron,TCTATT;chr2:84243574-84243575-,198,Intron,CT	chr2:84243601-84243666-,28369,Intron,AAATATAACTCTATTTATTTATTTATTTATGTATTTATTTATTTATTTATTTATATTTGTTTATAT;chr2:84243567-84243575-,697,Intron,CTAACACAT;chr2:84243506-84243514-,600,Intron,ATATCTATT;chr2:84243673-84243674-,303,Intron,AT
Rock1	ENSMUSG00000024290	chr18:10169540-10169597-,15874,Intron	22462	chr18:10169540-10169597-,15874,Intron,AACTATTCTGCTTATGTATTTATTTATTTATTTATTTATTTATTTATTATGTATTTCC;chr18:10169499-10169518-,3260,Intron,GTTCTTTTACCACTTTTTTC;chr18:10169526-10169535-,2550,Intron,CCTTTTTCTT;chr18:10169491-10169496-,778,Intron,CTTTAT	chr18:10169540-10169594-,17718,Intron,TATTCTGCTTATGTATTTATTTATTTATTTATTTATTTATTTATTATGTATTTCC;chr18:10169491-10169518-,6165,Intron,GTTCTTTTACCACTTTTTTCATCTTTAT;chr18:10169526-10169537-,4769,Intron,GGCCTTTTTCTT
Vrk2	ENSMUSG00000064090	chr11:26422277-26422343-,10995,Intron	21256	chr11:26422277-26422343-,10995,Intron,GGTATTCTTTTATTTATTTATTTATTTATTTATTTATTTATTTATTTATTTGATATTTGTATTGTTG;chr11:26422368-26422388-,3632,Intron,AAAACCTTTGTGTATGTTCAT;chr11:26422265-26422273-,1727,Intron,ATACTTTCT;chr11:26422211-26422221-,1486,Intron,CTTCTTCTTCT;chr11:26422256-26422261-,1302,Intron,CCTTTG;chr11:26422193-26422206-,1233,Intron,CTTCCTCTTCCTCT;chr11:26422352-26422358-,881,Intron,TTTCTTT	chr11:26422277-26422342-,11102,Intron,GTATTCTTTTATTTATTTATTTATTTATTTATTTATTTATTTATTTATTTGATATTTGTATTGTTG;chr11:26422197-26422227-,3452,Intron,CTTCTTCTTCTTCTTCTTCCTCTTCCTCTTC;chr11:26422265-26422273-,1236,Intron,ATACTTTCT;chr11:26422370-26422373-,1086,Intron,GTTC;chr11:26422256-26422260-,1010,Intron,CTTTG;chr11:26422353-26422356-,536,Intron,TCTT;chr11:26422376-26422377-,503,Intron,GT
Tor1aip1	ENSMUSG00000026466	chr1:157852753-157852802-,17190,3UTR	20700	chr1:157852753-157852802-,17190,3UTR,TTTTTTAAATTATTATTATTATTACTATTATTATTTAATTTTTTTACTTT;chr1:157855416-157855422-,1152,Intron,CTTTTAT;chr1:157855441-157855450-,1054,Intron,ATATATATCC;chr1:157855426-157855430-,580,Intron,CATTT;chr1:157855408-157855409-,454,Intron,GT;chr1:157852745-157852746-,270,3UTR,AT	chr1:157852751-157852802-,31511,3UTR,TTTTTTAAATTATTATTATTATTACTATTATTATTTAATTTTTTTACTTTTT;chr1:157855407-157855423-,3672,Intron,GCTTTTATTGAACAGTA;chr1:157855439-157855450-,713,Intron,ATATATATCCAT;chr1:157855427-157855430-,552,Intron,CATT;chr1:157852745-157852746-,355,3UTR,AT
Pdlim5	ENSMUSG00000028273	chr3:142030671-142030728-,12645,Intron	19817	chr3:142030671-142030728-,12645,Intron,TTACCTTCTCAGAGATTTATTTATTTATTTATTTATTTATTTATTTATAGTTCTTTAT;chr3:142030750-142030790-,5315,Intron,CTTTTAAAATTTTATTTATTTATTTATTTATTTATTTATTT;chr3:142030738-142030743-,1189,Intron,CTTTAT;chr3:142030797-142030801-,668,Intron,ACATT	chr3:142030653-142030728-,22422,Intron,TTACCTTCTCAGAGATTTATTTATTTATTTATTTATTTATTTATTTATAGTTCTTTATATCCCTCTCTTTCCTTCT;chr3:142030750-142030791-,6615,Intron,TCTTTTAAAATTTTATTTATTTATTTATTTATTTATTTATTT;chr3:142030738-142030743-,990,Intron,CTTTAT;chr3:142030797-142030801-,548,Intron,ACATT
Tnip3	ENSMUSG00000044162	chr6:65544626-65544666+,13780,Intron	19604	chr6:65544626-65544666+,13780,Intron,TTTTGGATTTTTATTTATTTAATTAATTAATATTTGTTTTT;chr6:65544608-65544617+,2306,Intron,TTTATATTTA;chr6:65544679-65544691+,2185,Intron,TATCTTCTTGATA;chr6:65544670-65544674+,1333,Intron,CATTA	chr6:65544626-65544693+,30305,Intron,TTTTGGATTTTTATTTATTTAATTAATTAATATTTGTTTTTGGACATTATGTCTATCTTCTTGATATC;chr6:65544610-65544616+,1323,Intron,TATATTT
Trip12	ENSMUSG00000026219	chr1:84743503-84743569-,15947,Intron	19173	chr1:84743503-84743569-,15947,Intron,TTATTTATTTATTTATTTATTTATTTATTTATTTATTTATTTATTTATTTATTTATTGTGTGTGTGT;chr1:84743483-84743494-,1568,Intron,GTGTGTGTGTGT;chr1:84743466-84743474-,1198,Intron,GTTTCTTTG;chr1:84743478-84743480-,460,Intron,GAC	chr1:84743478-84743558-,18431,Intron,TTTATTTATTTATTTATTTATTTATTTATTTATTTATTTATTTATTGTGTGTGTGTGTGTGTGTGTGTGTGTGTGTGAGAC;chr1:84743467-84743474-,1548,Intron,GTTTCTTT
Cflar	ENSMUSG00000026031	chr1:58814690-58814743+,15872,3UTR	18848	chr1:58814690-58814743+,15872,3UTR,TGTATAATGTATATCATATTGTATATATTGTAATATATATAAAAATATTTATTG;chr1:58793508-58793513+,745,Intron,TTACTT;chr1:58793307-58793315+,684,Intron,CATTTATTT;chr1:58814748-58814749+,499,3UTR,TA;chr1:58812036-58812038+,358,3UTR,TTA;chr1:58793501-58793505+,347,Intron,TATTT;chr1:58812051-58812053+,343,3UTR,TTA	chr1:58814689-58814731+,19923,3UTR,TTGTATAATGTATATCATATTGTATATATTGTAATATATATAA;chr1:58814735-58814743+,2516,3UTR,TATTTATTG;chr1:58814748-58814754+,1242,3UTR,TAAAATG;chr1:58793508-58793513+,969,Intron,TTACTT;chr1:58793308-58793311+,880,Intron,ATTT;chr1:58812036-58812042+,770,3UTR,TTACTTA;chr1:58793501-58793505+,558,Intron,TATTT;chr1:58812050-58812053+,325,3UTR,TTTA
Mx1	ENSMUSG00000000386	chr16:97680898-97680915-,2455,Intron	18800	chr16:97680898-97680915-,2455,Intron,GTATCTATCTATCTATCT;chr16:97680942-97680957-,2394,Intron,TGATTAAACAAGATTT;chr16:97681801-97681811-,1912,Intron,CTTTTATTAAT;chr16:97681837-97681848-,1712,Intron,TGTTTAATTATC;chr16:97680840-97680854-,1630,Intron,GTTAGTTAGTTTGTT;chr16:97680878-97680891-,1338,Intron,CTATCTATCTATCT;chr16:97680830-97680837-,1116,Intron,CTTGTTTT;chr16:97680926-97680931-,985,Intron,GTA…	chr16:97680857-97680915-,7026,Intron,GTATCTATCTATCTATCTATCTATCTATCTATCTATCTATCTATCTATCTATCTATAGT;chr16:97681798-97681813-,3422,Intron,TTCTTTTATTAATTTT;chr16:97681835-97681847-,2364,Intron,GTTTAATTATCAT;chr16:97680822-97680836-,1890,Intron,TTGTTTTTTGATACT;chr16:97681817-97681832-,1497,Intron,AGTTGTATTTATTGAT;chr16:97680989-97680996-,1115,Intron,GTTTCTAT;chr16:97680999-97681009-,1058,Intron,CTTTCTG…
Dusp1	ENSMUSG00000024190	chr17:26642632-26642653-,5911,3UTR	18159	chr17:26642632-26642653-,5911,3UTR,ACAGTTGTATGTTTGTTTATTT;chr17:26643113-26643126-,4601,3UTR,GTCCTTATTTATTT;chr17:26642824-26642835-,2855,3UTR,CTTTATTTATTT;chr17:26642567-26642573-,1558,3UTR,TTTTTAT;chr17:26642838-26642843-,1533,3UTR,GTTTTT;chr17:26643148-26643158-,1263,3UTR,GCAATAACTCT;chr17:26643135-26643138-,438,3UTR,TCAT	chr17:26642632-26642651-,10811,3UTR,AGTTGTATGTTTGTTTATTT;chr17:26643113-26643126-,9486,3UTR,GTCCTTATTTATTT;chr17:26642822-26642835-,3514,3UTR,CTTTATTTATTTTT;chr17:26642838-26642843-,1642,3UTR,GTTTTT;chr17:26642567-26642574-,1496,3UTR,TTTTTTAT;chr17:26643135-26643138-,515,3UTR,TCAT;chr17:26643154-26643157-,403,3UTR,CAAT
Phip	ENSMUSG00000032253	chr9:82777885-82777962-,14420,Intron	17516	chr9:82777885-82777962-,14420,Intron,GGCAAGTGGCATTTATTTATTTATTTATTTATTTATTTATTTATTTATTTATTTATTTATTGTTTAGTTGAATTTATT;chr9:82862787-82862798-,1468,Intron,ATACTTTATTTT;chr9:82862765-82862778-,1233,Intron,TTTATTTATTGATT;chr9:82777879-82777882-,395,Intron,CTTC	chr9:82777879-82777962-,21769,Intron,GGCAAGTGGCATTTATTTATTTATTTATTTATTTATTTATTTATTTATTTATTTATTTATTGTTTAGTTGAATTTATTCACTTC;chr9:82862757-82862795-,4703,Intron,CTTTATTTTAATATTTATTTATTTATTGATTGATTGATT
Cdk14	ENSMUSG00000028926	chr5:5281445-5281461-,5816,Intron	17420	chr5:5281445-5281461-,5816,Intron,TTTCATCATTGTTATAT;chr5:5238606-5238657-,5015,Intron,GCTTATATGTTATTTATTTATTTATTTATTTATTTATTTATTTATTTATTTG;chr5:5281424-5281442-,3358,Intron,GGATATTTATTTATTTATT;chr5:5238557-5238569-,1343,Intron,ATTTACAATTTAT;chr5:5281382-5281389-,868,Intron,TTACATTT;chr5:5238582-5238588-,697,Intron,TTTCATT;chr5:5281397-5281401-,323,Intron,TATTT	chr5:5238607-5238655-,8195,Intron,TTATATGTTATTTATTTATTTATTTATTTATTTATTTATTTATTTATTT;chr5:5281445-5281461-,5915,Intron,TTTCATCATTGTTATAT;chr5:5001142-5001187-,5799,Intron,TCTTTTTAATTAATTAATTAATTAATTTATTTATTTATTTATTTAT;chr5:5281423-5281442-,5435,Intron,GGATATTTATTTATTTATTT;chr5:5238557-5238569-,1654,Intron,ATTTACAATTTAT;chr5:5281380-5281399-,1619,Intron,TTTTCCTCAATTACATTTCC;chr5:5238582-5238589-,85…
Ddx60	ENSMUSG00000037921	chr8:64471262-64471295+,3793,Intron	16796	chr8:64471262-64471295+,3793,Intron,TATCTATCTATCTATCTATCTATCTATCTATCTA;chr8:64478332-64478349+,2367,Intron,ATATTTATTTATGTATTT;chr8:64471251-64471259+,1859,Intron,TATCATCTA;chr8:64471226-64471236+,1465,Intron,CTATCTATCTA;chr8:64504052-64504058+,1339,Intron,TTTTAAA;chr8:64436154-64436163+,1274,Intron,TTTTTATTCA;chr8:64436138-64436147+,1179,Intron,CATATATACA;chr8:64436177-64436191+,896,Intron,CTATCT…	chr8:64471231-64471299+,14977,Intron,TATCTATCTATCTATCTATCTATCATCTATCTATCTATCTATCTATCTATCTATCTATCTATCTATTTA;chr8:64478333-64478358+,4239,Intron,TATTTATTTATGTATTTATTTATTTG;chr8:64436154-64436191+,4038,Intron,TTTTTATTCATCTATCTATCTATCTATCTATCTATCTA;chr8:64504052-64504065+,2725,Intron,TTTTAAATTATTTA;chr8:64436138-64436147+,1019,Intron,CATATATACA;chr8:64478323-64478326+,964,Intron,TTTA;chr8:64478361-64…
Ifih1	ENSMUSG00000026896	chr2:62475333-62475354-,4278,Intron	16219	chr2:62475333-62475354-,4278,Intron,CTATTTTATTTATTGGTTATTT;chr2:62464107-62464130-,2767,Intron,CAATACTAATTAATATTATCAATT;chr2:62475316-62475328-,2442,Intron,TTTACTTAATTTT;chr2:62471747-62471761-,1631,Intron,GTACTATTATTTAAT;chr2:62475304-62475311-,1072,Intron,GTATGTTT;chr2:62464096-62464104-,1039,Intron,TAATTATCA;chr2:62475378-62475384-,718,Intron,CTATTTT;chr2:62475371-62475373-,621,Intron,ATT;chr2…	chr2:62475316-62475354-,9918,Intron,CTATTTTATTTATTGGTTATTTATTGTTTACTTAATTTT;chr2:62464094-62464128-,6728,Intron,ATACTAATTAATATTATCAATTAATAATTATCAAT;chr2:62471743-62471765-,3180,Intron,ATTCGTACTATTATTTAATATCT;chr2:62475303-62475313-,2064,Intron,CTGTATGTTTT;chr2:62475371-62475380-,1377,Intron,TTTATTTATT;chr2:62472648-62472651-,513,Intron,CTCT;chr2:62475276-62475279-,459,Intron,ATTT;chr2:62464137-62…
Plekho2	ENSMUSG00000050721	chr9:65419854-65419869-,2213,Intron	16209	chr9:65419854-65419869-,2213,Intron,TCTATCTATCTTACTT;chr9:65418253-65418270-,2044,Intron,CTATCTATCTATCTATCT;chr9:65418217-65418232-,1855,Intron,TGTTTATTATCTATCT;chr9:65418236-65418242-,1607,Intron,CTTACTT;chr9:65418322-65418331-,1476,Intron,CTAATTATTT;chr9:65418289-65418298-,1196,Intron,CTATCTGTCT;chr9:65419883-65419897-,1187,Intron,TCCATCCATCCATCC;chr9:65418245-65418250-,1165,Intron,CTATCT;chr9:…	chr9:65418217-65418286-,15297,Intron,CTATCTATCTATCTATCTATCTATCTATCTATCTATCTATCTATCTTACTTATCTGTTTATTATCTATCT;chr9:65419839-65419872-,6110,Intron,CTATCTATCTATCTTACTTATCTGTTTATTATCT;chr9:65419875-65419897-,2394,Intron,TCCATCCATCCATCCATCTATCT;chr9:65420013-65420021-,807,Intron,CTAATTATT;chr9:65418293-65418299-,556,Intron,TCTATCT;chr9:65418326-65418331-,486,Intron,CTAATT;chr9:65418289-65418290-,340,In…
Armc8	ENSMUSG00000032468	chr9:99441663-99441744-,13641,Intron	16124	chr9:99441663-99441744-,13641,Intron,CCATTTTCTTTTTATTTATTTATTTATTTATTTATTTATTTATTTATTTATTTATTTACTTTGCATCTCTACCACACTTTCT;chr9:99441645-99441658-,1392,Intron,CCTCTTCTCCTATT;chr9:99441623-99441634-,1091,Intron,CTCCATACCTTT	chr9:99441641-99441744-,19808,Intron,CCATTTTCTTTTTATTTATTTATTTATTTATTTATTTATTTATTTATTTATTTATTTACTTTGCATCTCTACCACACTTTCTGCTCCCTCTTCTCCTATTCCTT;chr9:99441629-99441634-,959,Intron,CTCCAT
4933426M11Rik	ENSMUSG00000021133	chr12:81981728-81981780+,14488,3UTR	15201	chr12:81981728-81981780+,14488,3UTR,TATTTTAATATTTGTACAAAGTTTAATTTAATTTTAATTGTTCTATGTATATA;chr12:81900078-81900081+,713,Intron,TTTT	chr12:81981749-81981773+,17893,3UTR,TTTAATTTAATTTTAATTGTTCTAT;chr12:81900064-81900093+,2988,Intron,TCACTTGTCTATTTTTTTAAAGATTTATTT;chr12:81981739-81981746+,2813,3UTR,TTGTACAA;chr12:81981728-81981734+,1505,3UTR,TATTTTA
Mycbp2	ENSMUSG00000033004	chr14:103644235-103644299-,10794,Intron	15074	chr14:103644235-103644299-,10794,Intron,TCATTTTTTTCTATTGTATTAATTTCTGCCCTGATTTATTTATTTATTTATTTATTTATTTATTT;chr14:103645691-103645723-,3348,Intron,TTTATTTATTTATTTTACACTCCATATTTTATT;chr14:103526733-103526745-,932,Intron,TTTTTTATTATTT	chr14:103644232-103644299-,15581,Intron,TCATTTTTTTCTATTGTATTAATTTCTGCCCTGATTTATTTATTTATTTATTTATTTATTTATTTATT;chr14:103645688-103645737-,6232,Intron,ATTCTTTCTATTTATTTATTTATTTATTTTACACTCCATATTTTATTCCT;chr14:103526722-103526752-,2873,Intron,CCTTTATTTTTTTATTATTTATTTATTTATT
Alpk1	ENSMUSG00000028028	chr3:127469199-127469229-,3253,Intron	14974	chr3:127469199-127469229-,3253,Intron,ATTTATTTATTTATTTATTTATTTATTTATT;chr3:127466438-127466452-,1747,Intron,TTTATTTGTTTGTCT;chr3:127466327-127466344-,1734,Intron,CTATCTATCTATCTATCT;chr3:127466455-127466463-,1571,Intron,GGTTTTATT;chr3:127473129-127473144-,1453,Intron,TTTCTTTATTATTATT;chr3:127466430-127466435-,1153,Intron,CTATCT;chr3:127469191-127469196-,656,Intron,GTGTAT;chr3:127466351-127466356-,…	chr3:127466315-127466376-,9564,Intron,CTATCTATCTATCTATCTATCTATCTATCTATCTATCTATCTATCTATCTATCTATCTATCT;chr3:127469199-127469234-,6361,Intron,TATTTATTTATTTATTTATTTATTTATTTATTTATT;chr3:127473126-127473145-,2812,Intron,CTTTCTTTATTATTATTACT;chr3:127466454-127466463-,1046,Intron,GGTTTTATTT;chr3:127466430-127466436-,873,Intron,TCTATCT;chr3:127466442-127466449-,849,Intron,ATTTGTTT;chr3:127469189-127469194…
Ergic2	ENSMUSG00000030304	chr6:148134911-148134996-,14926,Intron	14926	chr6:148134911-148134996-,14926,Intron,TCTTTCTTTCTTTCTTTCTTTCTTTCTTTCTTTCTTTATTTATTTATTTATTTATTTATTTATATTATCACTAGCTTCTGTTTTCC	chr6:148134925-148134996-,22797,Intron,TCTTTCTTTCTTTCTTTCTTTCTTTCTTTCTTTCTTTATTTATTTATTTATTTATTTATTTATATTATCACT;chr6:148134911-148134922-,1880,Intron,CTTCTGTTTTCC
Nlrp3	ENSMUSG00000032691	chr11:59380344-59380362+,8556,3UTR	14903	chr11:59380344-59380362+,8556,3UTR,CATTTTTGTATTTATTGTA;chr11:59380331-59380338+,3300,3UTR,GATTTATA;chr11:59380379-59380386+,1719,3UTR,TTAATTTA;chr11:59380365-59380367+,632,3UTR,TTT;chr11:59375664-59375668+,467,Intron,TTTTA;chr11:59380426-59380427+,229,3UTR,TA	chr11:59380344-59380367+,14132,3UTR,CATTTTTGTATTTATTGTATGTTT;chr11:59380333-59380338+,4161,3UTR,TTTATA;chr11:59380379-59380385+,2292,3UTR,TTAATTT;chr11:59375664-59375668+,877,Intron,TTTTA;chr11:59380426-59380430+,549,3UTR,TACTA
Eno2	ENSMUSG00000004267	chr6:124710759-124710826-,13790,3UTR	14241	chr6:124710759-124710826-,13790,3UTR,GCACAGTTTGTTTGTTTGCTTATTTATTTATTTATTTATTTATTTATTTATTTATTTATTTATTTCTC;chr6:124710837-124710839-,451,3UTR,TTT	chr6:124710759-124710820-,22610,3UTR,TTTGTTTGTTTGCTTATTTATTTATTTATTTATTTATTTATTTATTTATTTATTTATTTCTC;chr6:124710837-124710839-,254,3UTR,TTT
Rapgef2	ENSMUSG00000062232	chr3:78942888-78942963-,13511,Intron	14034	chr3:78942888-78942963-,13511,Intron,AGTTCAGACTTAGTGATTTATTTATTTATTTATTTATTTATTTATTTATTTATTTATTTTGGTATACTTATTTTTT;chr3:78942882-78942885-,523,Intron,ATAC	chr3:78942884-78942943-,17191,Intron,TTTATTTATTTATTTATTTATTTATTTATTTATTTATTTTGGTATACTTATTTTTTAAAT
Whsc1l1	ENSMUSG00000054823	chr8:26720074-26720119+,11888,Intron	13810	chr8:26720074-26720119+,11888,Intron,CTAGATCTGGATCTTTTATTTATTTATCTATTTATCTATTTATTTC;chr8:26777648-26777655+,970,Intron,TTCAAATG;chr8:26720065-26720068+,952,Intron,TACA	chr8:26720071-26720128+,23790,Intron,GAACTAGATCTGGATCTTTTATTTATTTATCTATTTATCTATTTATTTCCTTTCTATC;chr8:26809873-26809895+,2821,Intron,TTTTAATTTTTATTTATTTATTA;chr8:26720065-26720068+,912,Intron,TACA;chr8:26777648-26777651+,663,Intron,TTCA
Nmd3	ENSMUSG00000027787	chr3:69537148-69537209+,7520,Intron	13405	chr3:69537148-69537209+,7520,Intron,GCATTTATTTATTTATTTATTTATTTATTTATTTATTTATTTATTTATTTATTTATTTGTTA;chr3:69537225-69537278+,5539,Intron,TATGTATCTATCTATCTATCTATCTATCTATCTATCTATCTATCTATCTATCTA;chr3:69537221-69537222+,346,Intron,TA	chr3:69537245-69537293+,8795,Intron,TATCTATCTATCTATCTATCTATCTATCTATCTATCTATCTATTTATTG;chr3:69537160-69537211+,7291,Intron,TTATTTATTTATTTATTTATTTATTTATTTATTTATTTATTTATTTGTTATC;chr3:69537237-69537242+,674,Intron,TATCTA;chr3:69537225-69537226+,253,Intron,TA;chr3:69537232-69537234+,244,Intron,CTA;chr3:69537221-69537222+,202,Intron,TA
Tlk2	ENSMUSG00000020694	chr11:105081569-105081610+,5070,Intron	13350	chr11:105081569-105081610+,5070,Intron,AGATTTATTTATTTATTTATTTATTTATTTATTTATTTATTT;chr11:105049013-105049035+,3451,Intron,TATTTATTTATTTATTATATGTA;chr11:105048960-105048980+,2924,Intron,TATCATTTCCTTGCTAATCTA;chr11:105081556-105081566+,1201,Intron,TTTTTTTAAAG;chr11:105049038-105049041+,704,Intron,TACA	chr11:105081570-105081614+,6732,Intron,GATTTATTTATTTATTTATTTATTTATTTATTTATTTATTTATTC;chr11:105049004-105049035+,5991,Intron,TTATTTATTTATTTATTTATTTATTATATGTA;chr11:105049038-105049047+,1129,Intron,TACACTGTTG;chr11:105048963-105048968+,886,Intron,CATTTC;chr11:105081558-105081563+,422,Intron,TTTTTA
Kpna3	ENSMUSG00000021929	chr14:62050383-62050423-,9739,Intron	12869	chr14:62050383-62050423-,9739,Intron,CTGTTGTCTGCCTGCCATTTTATTTATTTATTTATTTATTT;chr14:62050427-62050433-,1622,Intron,GTTATTT;chr14:62050365-62050371-,1115,Intron,TTGTTTT;chr14:62050437-62050441-,393,Intron,ATACT	chr14:62050381-62050423-,16966,Intron,CTGTTGTCTGCCTGCCATTTTATTTATTTATTTATTTATTTAT;chr14:62050365-62050377-,2082,Intron,GTTTGTTTGTTTT;chr14:62050427-62050432-,1096,Intron,TTATTT;chr14:62050436-62050442-,505,Intron,AATACTT
Ubash3b	ENSMUSG00000032020	chr9:40921787-40921805-,2760,Intron	12604	chr9:40921787-40921805-,2760,Intron,TGTATTCATTCTAATATTT;chr9:40879389-40879415-,2758,Intron,CATCCATCCATCTATCTATCTATCCAT;chr9:40921734-40921754-,2261,Intron,CTCTTTCTCTCTTCCTTCTTC;chr9:40879375-40879384-,1320,Intron,CTATCTATCT;chr9:40879366-40879372-,1206,Intron,TGATTTA;chr9:40921778-40921784-,929,Intron,TTATTTT;chr9:40921765-40921770-,876,Intron,CTGTCT;chr9:40921725-40921729-,494,Intron,CTTCC	chr9:40879349-40879427-,12279,Intron,CATCCATCCATCCATCCATCCATCTATCTATCTATCCATCCGTCTATCTATCTATTGATTTATCTATTTATTATTATTT;chr9:40921777-40921802-,4220,Intron,ATTCATTCTAATATTTATTTATTTTT;chr9:40921734-40921754-,4142,Intron,CTCTTTCTCTCTTCCTTCTTC;chr9:40921761-40921770-,1862,Intron,CTGTCTTCCT;chr9:40921725-40921729-,651,Intron,CTTCC
Sod2	ENSMUSG00000006818	chr17:13202374-13202420+,10958,Intron	12347	chr17:13202374-13202420+,10958,Intron,TTTATTTATTATTATATTTTTATTATTATTTATTATTATTACATATA;chr17:13208178-13208185+,708,3UTR,TTTAATTA;chr17:13203588-13203592+,363,Intron,TATAT;chr17:13207745-13207747+,318,Intron,TTT	chr17:13202373-13202425+,14270,Intron,ATTTATTTATTATTATATTTTTATTATTATTTATTATTATTACATATACTGTA;chr17:13208177-13208185+,985,3UTR,TTTTAATTA;chr17:13203587-13203592+,616,Intron,TTATAT;chr17:13207745-13207747+,528,Intron,TTT
Tnfsf9	ENSMUSG00000035678	chr17:57247068-57247093+,5381,3UTR	12112	chr17:57247068-57247093+,5381,3UTR,TTTATATAATTCACTAGATAGCATTA;chr17:57247148-57247161+,3249,3UTR,TTTATATTAATATA;chr17:57247011-57247026+,1865,3UTR,CTTTCTCTTGTCTTTA;chr17:57247143-57247145+,941,3UTR,TTA;chr17:57246978-57246981+,676,3UTR,TTTA	chr17:57247068-57247096+,9342,3UTR,TTTATATAATTCACTAGATAGCATTAGTA;chr17:57247013-57247026+,2210,3UTR,TTCTCTTGTCTTTA;chr17:57247154-57247163+,1697,3UTR,TTAATATATA;chr17:57247149-57247151+,694,3UTR,TTA;chr17:57246978-57246981+,688,3UTR,TTTA;chr17:57247144-57247145+,602,3UTR,TA
Parp9	ENSMUSG00000022906	chr16:35944854-35944923+,11397,Intron	12086	chr16:35944854-35944923+,11397,Intron,TTTGTTATTGTTATTTTGTTTTGTATTTATTTATTTATTTTTGTAATTTATTTGTTATTTATTTTGTTTA;chr16:35963148-35963152+,386,Intron,ATATC;chr16:35946066-35946069+,303,Intron,TTTA	chr16:35944857-35944923+,16835,Intron,GTTATTGTTATTTTGTTTTGTATTTATTTATTTATTTTTGTAATTTATTTGTTATTTATTTTGTTTA;chr16:35963141-35963152+,1708,Intron,TTTCTAGATATC;chr16:35946062-35946075+,945,Intron,TTATTTTATGTATG
Notch1	ENSMUSG00000026923	chr2:26314875-26314898-,3090,3UTR	12020	chr2:26314875-26314898-,3090,3UTR,GTATTTATTTATGTACTTTTATTT;chr2:26314901-26314913-,3041,3UTR,CCATTTTTTTTTT;chr2:26314711-26314722-,2536,3UTR,ATTCATGATTTG;chr2:26314833-26314858-,2470,3UTR,CTTTTTATTTATATGTATTGTTTTCT;chr2:26314733-26314741-,883,3UTR,CTGTAAAAT	chr2:26314889-26314916-,7419,3UTR,TTTCCATTTTTTTTTTTAGTATTTATTT;chr2:26314700-26314735-,6025,3UTR,AATATGAACAAGGATTCATGATTTGTAAATGCTGTT;chr2:26314833-26314858-,4027,3UTR,CTTTTTATTTATATGTATTGTTTTCT
Malt1	ENSMUSG00000032688	chr18:65604402-65604424+,5610,Intron	11933	chr18:65604402-65604424+,5610,Intron,AATATTTGTTGTTTTCTACAAAC;chr18:65604439-65604482+,5418,Intron,CACCTTTATTTATTTATTTATTTATTTATTTACTTATTTATTTA;chr18:65636389-65636393+,517,3UTR,TTACA;chr18:65604488-65604490+,388,CDS,TTA	chr18:65604429-65604482+,10689,Intron,TTTTGTAACTCACCTTTATTTATTTATTTATTTATTTATTTACTTATTTATTTA;chr18:65604402-65604419+,3161,Intron,AATATTTGTTGTTTTCTA;chr18:65636389-65636396+,838,3UTR,TTACATTA;chr18:65604488-65604490+,432,CDS,TTA
Pim1	ENSMUSG00000024014	chr17:29632286-29632310+,3208,3UTR	11500	chr17:29632286-29632310+,3208,3UTR,TTTTCTGTCTCCTTTAGTAAAATTC;chr17:29632142-29632154+,2874,3UTR,TACTTGAACTTTA;chr17:29632069-29632076+,1308,3UTR,CATATTTA;chr17:29632171-29632175+,1291,3UTR,TCTCA;chr17:29632157-29632161+,1190,3UTR,TCTTA;chr17:29632326-29632334+,996,3UTR,TTCCTCTTT;chr17:29632092-29632096+,433,3UTR,TTCCA;chr17:29632038-29632039+,200,3UTR,AC	chr17:29632286-29632310+,3736,3UTR,TTTTCTGTCTCCTTTAGTAAAATTC;chr17:29632157-29632175+,2851,3UTR,TCTTACCTGCTGCTTCTCA;chr17:29632142-29632154+,1820,3UTR,TACTTGAACTTTA;chr17:29632325-29632335+,1375,3UTR,CTTCCTCTTTG;chr17:29632071-29632076+,985,3UTR,TATTTA;chr17:29632034-29632040+,596,3UTR,GAAAACA;chr17:29632092-29632096+,473,3UTR,TTCCA
Cmpk2	ENSMUSG00000020638	chr12:27163766-27163783+,3754,3UTR	11481	chr12:27163766-27163783+,3754,3UTR,CAAATTTAATTTATCTTA;chr12:27164496-27164519+,1748,3UTR,TCCATGTATATAAATATATTCTTG;chr12:27164532-27164541+,1600,3UTR,CATATTTTTA;chr12:27157669-27157679+,939,Intron,TTTATTTTGTA;chr12:27164377-27164383+,899,3UTR,TATATTA;chr12:27164348-27164353+,743,3UTR,TTCTTA;chr12:27164454-27164462+,707,3UTR,TATTTTTCA;chr12:27164386-27164390+,657,3UTR,TTACA;chr12:27164528-27164529+…	chr12:27163766-27163786+,6467,3UTR,CAAATTTAATTTATCTTAATA;chr12:27164532-27164541+,2697,3UTR,CATATTTTTA;chr12:27164522-27164529+,1295,3UTR,TTCTGTTA;chr12:27164345-27164353+,1251,3UTR,CATTTCTTA;chr12:27157669-27157677+,1240,Intron,TTTATTTTG;chr12:27164497-27164507+,1024,3UTR,CCATGTATATA;chr12:27164377-27164383+,994,3UTR,TATATTA;chr12:27164510-27164516+,916,3UTR,TATATTC;chr12:27164386-27164390+,844,…
Lcp2	ENSMUSG00000002699	chr11:33964781-33964842+,10413,Intron	11281	chr11:33964781-33964842+,10413,Intron,CACACACGTTCTAGCTTTCTCTTATTTATTTATTTATTTATTTATTTATTTGTGTATATGCA;chr11:33964692-33964698+,659,Intron,TATTTTA;chr11:33964874-33964875+,209,Intron,CA	chr11:33964789-33964846+,15927,Intron,TTCTAGCTTTCTCTTATTTATTTATTTATTTATTTATTTATTTGTGTATATGCATGTA;chr11:33964781-33964786+,690,Intron,CACACA;chr11:33964695-33964698+,323,Intron,TTTA;chr11:33964874-33964875+,286,Intron,CA
Mdfic	ENSMUSG00000041390	chr6:15702586-15702649+,9878,Intron	11143	chr6:15702586-15702649+,9878,Intron,TTTTATGATGTCTTGGGTCCTCTAGTGCTTATTTATTTATTTATTTATTTATTTATTTATTTTC;chr6:15702663-15702668+,953,Intron,TATTTC;chr6:15702655-15702656+,312,Intron,CA	chr6:15702603-15702660+,14145,Intron,TCCTCTAGTGCTTATTTATTTATTTATTTATTTATTTATTTATTTTCTCTAACATGTA;chr6:15702663-15702669+,1991,Intron,TATTTCA;chr6:15702586-15702599+,1511,Intron,TTTTATGATGTCTT
Gas7	ENSMUSG00000033066	chr11:67433272-67433301+,3514,Intron	11017	chr11:67433272-67433301+,3514,Intron,TTATTTATTTATTTATTTATTTATTTATTT;chr11:67489594-67489620+,2672,Intron,GTTTTACTTATTTACTTATTTTTTATT;chr11:67419354-67419366+,1356,Intron,CTTTGAGTATTTC;chr11:67433230-67433234+,1237,Intron,TATGA;chr11:67489636-67489645+,858,Intron,TTACATTTCA;chr11:67489623-67489629+,804,Intron,TTATTTT;chr11:67489666-67489668+,576,Intron,TTT	chr11:67433260-67433302+,6106,Intron,TTATTTATTTATTTATTTATTTATTTATTTATTTATTTATTTG;chr11:67489597-67489620+,2808,Intron,TTACTTATTTACTTATTTTTTATT;chr11:67489637-67489652+,1768,Intron,TACATTTCAAATGTTA;chr11:67419361-67419366+,1350,Intron,TATTTC;chr11:67489623-67489634+,1221,Intron,TTATTTTATTTA;chr11:67489666-67489668+,592,Intron,TTT;chr11:67433230-67433233+,471,Intron,TATG
Rasa4	ENSMUSG00000004952	chr5:136586098-136586165+,7966,Intron	10920	chr5:136586098-136586165+,7966,Intron,TTCTTTTCTTTTCCTATTTATTTATTTATTTATTTATTTATTTAATGTATATAAATGTTTTATCTGCA;chr5:136586168-136586171+,1493,Intron,TACA;chr5:136585907-136585912+,791,Intron,GAGGAG;chr5:136585937-136585942+,444,Intron,CACACA;chr5:136586203-136586204+,226,Intron,TA	chr5:136586097-136586171+,10871,Intron,TTTCTTTTCTTTTCCTATTTATTTATTTATTTATTTATTTATTTAATGTATATAAATGTTTTATCTGCATGTACA;chr5:136585937-136585942+,404,Intron,CACACA;chr5:136585907-136585908+,320,Intron,GA;chr5:136586203-136586204+,292,Intron,TA
Rab21	ENSMUSG00000020132	chr10:114728485-114728559-,10880,Intron	10880	chr10:114728485-114728559-,10880,Intron,AAATACCTTTTTTCTATTTATTTATTTATTTATTTATTTATTTATTTATTTATCTATCTATTTATTTATTTACTT	chr10:114728485-114728539-,14829,Intron,TTTATTTATTTATTTATTTATTTATTTATTTATCTATCTATTTATTTATTTACTT
Cdk8	ENSMUSG00000029635	chr5:147072816-147072820+,3086,Intron	10622	chr5:147072816-147072820+,3086,Intron,CAAGA;chr5:147072841-147072848+,2519,Intron,GTAAACTG;chr5:147072806-147072809+,1752,Intron,GAAG;chr5:147072655-147072658+,1000,Intron,TCGC;chr5:147072551-147072553+,829,Intron,CAT;chr5:147072835-147072836+,817,Intron,TA;chr5:147072570-147072571+,337,Intron,TA;chr5:147072740-147072741+,282,Intron,TA	chr5:147072842-147072848+,1301,Intron,TAAACTG;chr5:147072655-147072658+,482,Intron,TCGC;chr5:147072816-147072817+,427,Intron,CA;chr5:147072806-147072809+,339,Intron,GAAG;chr5:147072835-147072836+,327,Intron,TA;chr5:147072570-147072571+,278,Intron,TA;chr5:147072551-147072553+,242,Intron,CAT;chr5:147072740-147072741+,238,Intron,TA
Jak2	ENSMUSG00000024789	chr19:29332281-29332307+,5906,Intron	10376	chr19:29332281-29332307+,5906,Intron,TATTTAATATTATTAATTTATATTTAA;chr19:29332262-29332276+,1988,Intron,ATTATTTATATTATA;chr19:29332310-29332321+,1536,Intron,TTCATATTTATA;chr19:29335978-29335984+,711,Intron,TTTTATA;chr19:29332324-29332326+,235,Intron,TTA	chr19:29332267-29332306+,11387,Intron,TTATATTATAATAATATTTAATATTATTAATTTATATTTA;chr19:29332310-29332321+,2726,Intron,TTCATATTTATA;chr19:29335977-29335984+,1288,Intron,TTTTTATA;chr19:29332324-29332326+,428,Intron,TTA
Notch2	ENSMUSG00000027878	chr3:97914524-97914603+,10058,Intron	10339	chr3:97914524-97914603+,10058,Intron,ACATACATTTATTCATTCATTTATTTATTTGTTTGTTTATTTATTTATTTATTTATTTATTTATTTATTTATTTATTTCT;chr3:97914610-97914611+,281,Intron,TA	chr3:97914540-97914582+,9344,Intron,TCATTTATTTATTTGTTTGTTTATTTATTTATTTATTTATTTA;chr3:97914585-97914602+,2244,Intron,TATTTATTTATTTATTTC;chr3:97914610-97914611+,310,Intron,TA
Hivep2	ENSMUSG00000015501	chr10:13806723-13806742+,5628,Intron	10134	chr10:13806723-13806742+,5628,Intron,TATCTATATTATTTATATCA;chr10:13806710-13806720+,2746,Intron,TATTAAATACA;chr10:13806698-13806704+,958,Intron,TTTATTA;chr10:13870034-13870044+,802,3UTR,TTTATTTCATA	chr10:13806727-13806742+,4284,Intron,TATATTATTTATATCA;chr10:13806710-13806718+,1281,Intron,TATTAAATA;chr10:13870033-13870044+,1078,3UTR,TTTTATTTCATA;chr10:13806723-13806724+,566,Intron,TA;chr10:13806703-13806704+,301,Intron,TA
Wasf2	ENSMUSG00000028868	chr4:132688582-132688638+,8432,Intron	9819	chr4:132688582-132688638+,8432,Intron,CTATTTATTTATTTATTTATTTATTTATTTATTTATTTATTTATTTATTTATTTATG;chr4:132688649-132688658+,1387,Intron,TTCCTATGTA	chr4:132688582-132688638+,13193,Intron,CTATTTATTTATTTATTTATTTATTTATTTATTTATTTATTTATTTATTTATTTATG;chr4:132688649-132688658+,2458,Intron,TTCCTATGTA
Dst	ENSMUSG00000026131	chr1:34077855-34077902+,6087,Intron	9788	chr1:34077855-34077902+,6087,Intron,TTTTTAAAAAAATCTATTTATTTATTTATTTATTTATTTATTTACTTA;chr1:34231856-34231885+,3123,Intron,GATTTATTTATTTATTTATTTATTTATTTA;chr1:34231843-34231848+,578,Intron,CATTTT	chr1:34077864-34077906+,9762,Intron,AAATCTATTTATTTATTTATTTATTTATTTATTTACTTATTTT;chr1:34231857-34231885+,4441,Intron,ATTTATTTATTTATTTATTTATTTATTTA;chr1:34231846-34231851+,456,Intron,TTTTGT
Rab8b	ENSMUSG00000036943	chr9:66758835-66758888-,8308,Intron	9781	chr9:66758835-66758888-,8308,Intron,CATTTGGAATCATTTCAGTGACATTTATTTATTTATTTATTTATTTATTTATTT;chr9:66758816-66758829-,1473,Intron,TCATGTTTGGTTCT	chr9:66758823-66758879-,12000,Intron,TCATTTCAGTGACATTTATTTATTTATTTATTTATTTATTTATTTGCCAGTCATGTT
Clcn7	ENSMUSG00000036636	chr17:25275557-25275604+,5868,Intron	9735	chr17:25275557-25275604+,5868,Intron,AAGATTTATTTATTTATTTATTTATTTATTTATTTATTTATTTATTTA;chr17:25275608-25275619+,2624,Intron,CATGTTATTTCA;chr17:25275624-25275634+,1243,Intron,CTTTTCATTTT	chr17:25275574-25275621+,11824,Intron,TTATTTATTTATTTATTTATTTATTTATTTATGTCATGTTATTTCATA;chr17:25275625-25275634+,2042,Intron,TTTTCATTTT
Ripk2	ENSMUSG00000041135	chr4:16086519-16086548-,7154,Intron	9358	chr4:16086519-16086548-,7154,Intron,GTAATTATCACATTATTCCTTGTAGTATTT;chr4:16086498-16086508-,989,Intron,TTATTTTTCTT;chr4:16086552-16086556-,791,Intron,AATAT;chr4:16086480-16086482-,424,Intron,CTT	chr4:16086501-16086548-,13756,Intron,GTAATTATCACATTATTCCTTGTAGTATTTATTTATTTATTTATTTTT;chr4:16086552-16086555-,704,Intron,ATAT;chr4:16086480-16086482-,502,Intron,CTT
Ctss	ENSMUSG00000038642	chr3:95336740-95336789+,7485,Intron	8964	chr3:95336740-95336789+,7485,Intron,TACCACTAAACCAATTCTTCTTATTTATTTATTTATTTATTTATTTATTT;chr3:95336814-95336825+,738,Intron,TATATCTTGTTG;chr3:95360083-95360085+,456,CDS,TTA;chr3:95336793-95336794+,285,Intron,TA	chr3:95336751-95336810+,11477,Intron,CAATTCTTCTTATTTATTTATTTATTTATTTATTTATTTGTGTATGTTGTGTATAATTTT;chr3:95336740-95336748+,1761,Intron,TACCACTAA;chr3:95336814-95336825+,1097,Intron,TATATCTTGTTG;chr3:95360083-95360085+,538,CDS,TTA
Rusc2	ENSMUSG00000035969	chr4:43439901-43439928+,7793,3UTR	8875	chr4:43439901-43439928+,7793,3UTR,TATTTATTTATTTATTATTTATTTATTA;chr4:43439933-43439937+,574,3UTR,TAATA;chr4:43439891-43439894+,508,3UTR,TTTA	chr4:43439892-43439930+,10331,3UTR,TTATGTATGTATTTATTTATTTATTATTTATTTATTACA;chr4:43439933-43439940+,1219,3UTR,TAATAATA
Stx11	ENSMUSG00000039232	chr10:12671532-12671584-,6889,Intron	8850	chr10:12671532-12671584-,6889,Intron,CGACAAAGTATTTATTTATTTATTTATTTATTTATTTATTTATTTATTTATTT;chr10:12671515-12671517-,693,Intron,GTT;chr10:12671598-12671601-,637,Intron,ATAT;chr10:12671527-12671528-,631,Intron,CT	chr10:12671533-12671574-,6332,Intron,TTTATTTATTTATTTATTTATTTATTTATTTATTTATTTATT;chr10:12671527-12671528-,735,Intron,CT;chr10:12671516-12671517-,649,Intron,GT;chr10:12671598-12671601-,420,Intron,ATAT
Plek	ENSMUSG00000020120	chr11:16872589-16872612-,3412,3UTR	8490	chr11:16872589-16872612-,3412,3UTR,TCTACTTTATATATATTTATCACT;chr11:16873981-16873998-,2112,3UTR,GTTGTTTATTTAATATTC;chr11:16872554-16872564-,1196,3UTR,CTTAAATATAT;chr11:16874004-16874010-,1039,3UTR,TCATTTT;chr11:16872580-16872583-,389,3UTR,CTAT;chr11:16873426-16873429-,342,3UTR,AATA	chr11:16873989-16873999-,2509,3UTR,TGTTGTTTATT;chr11:16872601-16872613-,1910,3UTR,ATCTACTTTATAT;chr11:16872544-16872559-,1810,3UTR,ATATATAATGTTGCTT;chr11:16873981-16873986-,1376,3UTR,ATATTC;chr11:16874005-16874011-,1320,3UTR,ATCATTT;chr11:16872589-16872597-,1133,3UTR,TTTATCACT;chr11:16873421-16873430-,1075,3UTR,CAATATATTT;chr11:16872562-16872564-,646,3UTR,CTT;chr11:16872578-16872583-,486,3UTR,CTA…
2610528E23Rik	ENSMUSG00000022748	chr16:57391790-57391794-,8338,Intron	8338	chr16:57391790-57391794-,8338,Intron,GGCAG	chr16:57391790-57391794-,3982,Intron,GGCAG
1110007C09Rik	ENSMUSG00000037960	chr13:49298376-49298404-,4779,3UTR	8111	chr13:49298376-49298404-,4779,3UTR,ATACTTATTTTTCATTATTTATAATTTCT;chr13:49298407-49298420-,3332,3UTR,GTATTTCTTTTTCT	chr13:49298376-49298404-,7609,3UTR,ATACTTATTTTTCATTATTTATAATTTCT;chr13:49298407-49298420-,5039,3UTR,GTATTTCTTTTTCT
Ctsz	ENSMUSG00000016256	chr2:174257822-174257870-,8023,Intron	8023	chr2:174257822-174257870-,8023,Intron,CTTCATTTTTTATTTTTTATTTTATTATTATTATTTTATTTATTTATTT	chr2:174257822-174257870-,13774,Intron,CTTCATTTTTTATTTTTTATTTTATTATTATTATTTTATTTATTTATTT
Akt3	ENSMUSG00000019699	chr1:179162962-179163001-,4021,Intron	7984	chr1:179162962-179163001-,4021,Intron,GCATTTTATTTATTTATTTATTTATTTATTGGTTTTTTTG;chr1:179170152-179170171-,1585,Intron,GCATTATTTATTTATTTATT;chr1:179170115-179170122-,988,Intron,TTTACATT;chr1:179170176-179170182-,758,Intron,CATTTTC;chr1:179163013-179163016-,632,Intron,TTAT	chr1:179162964-179163004-,4977,Intron,GATGCATTTTATTTATTTATTTATTTATTTATTGGTTTTTT;chr1:179170151-179170188-,4728,Intron,ATTTCACATTTTCATCAGCATTATTTATTTATTTATTT;chr1:179170113-179170122-,1035,Intron,TTTACATTTC;chr1:179163013-179163017-,423,Intron,ATTAT
Larp1	ENSMUSG00000037331	chr11:57841046-57841067+,3579,Intron	7981	chr11:57841046-57841067+,3579,Intron,CATTTCTTTTATTTATTTATTT;chr11:57841025-57841041+,2007,Intron,TTCCAACACTTATTCTA;chr11:57849816-57849830+,1091,Intron,TTTTTTTAATTTGTA;chr11:57841008-57841012+,706,Intron,TTATA;chr11:57841015-57841018+,598,Intron,TCTA	chr11:57841045-57841072+,7372,Intron,TCATTTCTTTTATTTATTTATTTGTTTG;chr11:57849802-57849830+,2871,Intron,TTTTTCATTATTTGTTTTTTTAATTTGTA;chr11:57841031-57841041+,1812,Intron,CACTTATTCTA;chr11:57841008-57841018+,930,Intron,TTATATCTCTA
Ccl7	ENSMUSG00000035373	chr11:81860755-81860777+,5742,3UTR	7941	chr11:81860755-81860777+,5742,3UTR,TTATTAATATTTTTATTTAATTA;chr11:81860780-81860789+,958,3UTR,CATGTACTTT;chr11:81860747-81860752+,711,3UTR,TCTTTA;chr11:81860830-81860833+,530,3UTR,TTTA	chr11:81860755-81860777+,8163,3UTR,TTATTAATATTTTTATTTAATTA;chr11:81860780-81860789+,1365,3UTR,CATGTACTTT;chr11:81860748-81860752+,697,3UTR,CTTTA;chr11:81860830-81860833+,641,3UTR,TTTA
Trim30a	ENSMUSG00000030921	chr7:111559530-111559576-,6474,3UTR	7910	chr7:111559530-111559576-,6474,3UTR,CTATATCTATATCTATCTATATCTATATCTATATCTATATCTATATC;chr7:111559516-111559521-,960,3UTR,CTTTAT;chr7:111559610-111559613-,476,3UTR|CDS,CTAT	chr7:111559516-111559582-,11627,3UTR,CTATATCTATATCTATATCTATCTATATCTATATCTATATCTATATCTATATCATCTATATCTTTAT;chr7:111559610-111559613-,358,3UTR|CDS,CTAT
Camk1d	ENSMUSG00000039145	chr2:5300381-5300397-,7099,Intron	7770	chr2:5300381-5300397-,7099,Intron,TGTTTAATTAAAACAAA;chr2:5225322-5225323-,378,Intron,GG;chr2:5300400-5300402-,293,Intron,CCG	chr2:5300381-5300401-,5433,Intron,CGACTGTTTAATTAAAACAAA;chr2:5225320-5225323-,473,Intron,GGTG
Vav1	ENSMUSG00000034116	chr17:57466444-57466466+,2620,Intron	7739	chr17:57466444-57466466+,2620,Intron,TATGTATCTGTATTATCTATTTA;chr17:57466419-57466431+,2376,Intron,ATTTATCCATATA;chr17:57466469-57466483+,1099,Intron,TATCTGTCTATCTAT;chr17:57466528-57466540+,936,Intron,TATATATCTATCA;chr17:57466434-57466435+,476,Intron,TA;chr17:57466438-57466439+,232,Intron,TA	chr17:57466438-57466490+,6869,Intron,TATCTCTATGTATCTGTATTATCTATTTATCTATCTGTCTATCTATCTATCTA;chr17:57466421-57466431+,1450,Intron,TTATCCATATA;chr17:57466539-57466544+,641,Intron,CATCTA;chr17:57466434-57466435+,426,Intron,TA
Gbp7	ENSMUSG00000040253	chr3:142194973-142194996+,3944,Intron	7736	chr3:142194973-142194996+,3944,Intron,TTTTGTTTTTTATTTATTTATTTA;chr3:142194999-142195025+,2696,Intron,TTTAATTTAATTTCTTTCAATTTATTC;chr3:142195028-142195032+,629,Intron,TTTAC;chr3:142195037-142195042+,467,Intron,CATTCA	chr3:142194969-142195031+,13117,Intron,TAGGTTTTGTTTTTTATTTATTTATTTATTTTTAATTTAATTTCTTTCAATTTATTCACTTTA;chr3:142195037-142195042+,617,Intron,CATTCA
Il12b	ENSMUSG00000004296	chr11:44226982-44226996+,3997,3UTR	7688	chr11:44226982-44226996+,3997,3UTR,TAATTTATGTATTTA;chr11:44226969-44226979+,3691,3UTR,TGAAATATTTA	chr11:44226982-44227004+,8632,3UTR,TAATTTATGTATTTATTAATTTA;chr11:44226968-44226979+,5706,3UTR,TTGAAATATTTA
Sfmbt1	ENSMUSG00000006527	chr14:31632513-31632554+,7686,3UTR	7686	chr14:31632513-31632554+,7686,3UTR,TTTTCCTTGTTGATTATTTATTTATTTATTTATTTTTGATTA	chr14:31632514-31632554+,12115,3UTR,TTTCCTTGTTGATTATTTATTTATTTATTTATTTTTGATTA
Clic4	ENSMUSG00000037242	chr4:134820792-134820814-,3461,Intron	7673	chr4:134820792-134820814-,3461,Intron,AATTTTTTTGTTTGTTTGTTTTT;chr4:134783734-134783746-,1185,Intron,TTTTGTATTTTTT;chr4:134817181-134817190-,754,Intron,TTTATTTATT;chr4:134817172-134817176-,742,Intron,ATTAT;chr4:134817147-134817151-,637,Intron,TCTTT;chr4:134817160-134817165-,512,Intron,GTACAC;chr4:134770330-134770332-,382,3UTR,TTT	chr4:134820792-134820814-,5058,Intron,AATTTTTTTGTTTGTTTGTTTTT;chr4:134817181-134817205-,2124,Intron,AGATTTATTTATTTATTTATTTATT;chr4:134770317-134770333-,1981,3UTR,ATTTATTTCTGCATATT;chr4:134783735-134783742-,1116,Intron,GTATTTTT;chr4:134817172-134817177-,1045,Intron,TATTAT;chr4:134817160-134817165-,511,Intron,GTACAC;chr4:134817148-134817150-,452,Intron,CTT;chr4:134783745-134783749-,352,Intron,CCATT
Prdx1	ENSMUSG00000028691	chr4:116372075-116372091+,7538,3UTR	7538	chr4:116372075-116372091+,7538,3UTR,TTTTTTCTTCTTTTTTT	chr4:116372072-116372091+,9995,3UTR,TTCTTTTTTCTTCTTTTTTT
Mllt11	ENSMUSG00000053192	chr3:95023914-95023952-,6873,3UTR	7410	chr3:95023914-95023952-,6873,3UTR,GTACTTATTTATCTATCTATATTTATTTATTTATTTATT;chr3:95023955-95023960-,537,3UTR,GTATGT	chr3:95023911-95023952-,11604,3UTR,GTACTTATTTATCTATCTATATTTATTTATTTATTTATTTAT;chr3:95023955-95023960-,718,3UTR,GTATGT
Slc44a1	ENSMUSG00000028412	chr4:53461015-53461060+,4037,Intron	7403	chr4:53461015-53461060+,4037,Intron,TTCATTCTTTCTTATTTATTTATTTATTTATTTATTTATTTATTTA;chr4:53460983-53460999+,1747,Intron,CATCTTCTTTCTTCCTT;chr4:53460956-53460959+,1151,Intron,TTTA;chr4:53460974-53460975+,468,Intron,TC	chr4:53461042-53461060+,3340,Intron,TTATTTATTTATTTATTTA;chr4:53461015-53461020+,968,Intron,TTCATT;chr4:53460958-53460959+,466,Intron,TA;chr4:53460994-53460995+,257,Intron,TT;chr4:53460974-53460975+,234,Intron,TC
Arhgap17	ENSMUSG00000030766	chr7:130473368-130473422-,6058,Intron	7351	chr7:130473368-130473422-,6058,Intron,GCATCTATCTTTATTTATTTATTTATTTATTTATTCATTCACTCATTTATTTATT;chr7:130473433-130473450-,1293,Intron,AATTTAGCTTGCACACAT	chr7:130473383-130473422-,7569,Intron,GCATCTATCTTTATTTATTTATTTATTTATTTATTCATTC;chr7:130473368-130473380-,2176,Intron,TCATTTATTTATT;chr7:130473446-130473451-,523,Intron,GAATTT
Kat2b	ENSMUSG00000000708	chr17:53755690-53755728+,6470,Intron	7301	chr17:53755690-53755728+,6470,Intron,GATCACCATTATTTATTTATTTATTTATTTATTTATTTA;chr17:53710669-53710678+,831,Intron,TTTTTAACAA	chr17:53755690-53755728+,11557,Intron,GATCACCATTATTTATTTATTTATTTATTTATTTATTTA;chr17:53715792-53715829+,3432,Intron,ATTATTATTTATTATTATTATTATTATTATTATTATTA
Inpp5k	ENSMUSG00000006127	chr11:75453645-75453692+,7296,Intron	7296	chr11:75453645-75453692+,7296,Intron,AAGATTTATTTATTTATTTATTTATTTATTTATTTATTTATTTATTTA	chr11:75453666-75453692+,6752,Intron,TTATTTATTTATTTATTTATTTATTTA;chr11:75453646-75453648+,215,Intron,AGA
Pik3r5	ENSMUSG00000020901	chr11:68275043-68275100+,7160,Intron	7160	chr11:68275043-68275100+,7160,Intron,ATATTATTATTGTTATTATTATTATTATTATTGTTATTGTTATTGTTATTATTATTTG	chr11:68275044-68275100+,11500,Intron,TATTATTATTGTTATTATTATTATTATTATTGTTATTGTTATTGTTATTATTATTTG
Cept1	ENSMUSG00000040774	chr3:106348951-106348976-,3679,Intron	7159	chr3:106348951-106348976-,3679,Intron,ACTTATTCCTATGATCCTATTAATTT;chr3:106348917-106348948-,3199,Intron,TTATTTTTCTTTCTCTTGTTTTTCTTTCTCTT;chr3:106348910-106348911-,281,Intron,CT	chr3:106348910-106348964-,11158,Intron,GATCCTATTAATTTATTTATTTTTCTTTCTCTTGTTTTTCTTTCTCTTTTCTTCT;chr3:106348967-106348975-,1383,Intron,CTTATTCCT
Klf7	ENSMUSG00000025959	chr1:64122340-64122356-,3213,Intron	6990	chr1:64122340-64122356-,3213,Intron,TCATTATTTACTTATTT;chr1:64122304-64122337-,2935,Intron,CTACTTCCTTCCTTATTTATTTATCTACTTACTT;chr1:64122363-64122369-,842,Intron,TTCATTT	chr1:64122340-64122358-,3758,Intron,ATTCATTATTTACTTATTT;chr1:64122316-64122337-,3427,Intron,CTACTTCCTTCCTTATTTATTT;chr1:64122301-64122313-,2108,Intron,CTACTTACTTATT;chr1:64122363-64122369-,904,Intron,TTCATTT
Txnrd1	ENSMUSG00000020250	chr10:82360194-82360206+,3373,3UTR	6864	chr10:82360194-82360206+,3373,3UTR,TTCAGTTTTATTT;chr10:82360209-82360226+,3081,3UTR,TTATTTTTTAAGTTTTTT;chr10:82350804-82350805+,410,Intron,CA	chr10:82360187-82360229+,14109,3UTR,TTGACTGTTCAGTTTTATTTATTTATTTTTTAAGTTTTTTTTT;chr10:82350804-82350805+,346,Intron,CA
Atp8a1	ENSMUSG00000037685	chr5:68148924-68148968-,5917,Intron	6853	chr5:68148924-68148968-,5917,Intron,TGTTAATGACTTCTTATTTATTTATTTATTTATTTATTTATTTAT;chr5:68148912-68148917-,936,Intron,CTTATT	chr5:68148924-68148972-,8369,Intron,GGGATGTTAATGACTTCTTATTTATTTATTTATTTATTTATTTATTTAT;chr5:68148910-68148917-,1486,Intron,CTTATTAT
Plcl2	ENSMUSG00000038910	chr17:50814966-50815003+,3329,Intron	6720	chr17:50814966-50815003+,3329,Intron,GTTTGGATTTATTTATTTATTTATTTATTTATTTATTT;chr17:50685845-50685863+,1983,Intron,CATATTTTATTTATTTTTA;chr17:50685869-50685879+,1408,Intron,TTATTTATATA	chr17:50814978-50815011+,4852,Intron,TTATTTATTTATTTATTTATTTATTTATTTATTA;chr17:50685845-50685863+,3251,Intron,CATATTTTATTTATTTTTA;chr17:50685869-50685883+,2704,Intron,TTATTTATATATTTA
Avl9	ENSMUSG00000029787	chr6:56684985-56685017+,3977,Intron	6674	chr6:56684985-56685017+,3977,Intron,CAACTATTTATTTATTTATTTATTTATTTATTT;chr6:56684962-56684975+,1398,Intron,CATATATATATAAA;chr6:56685020-56685027+,727,Intron,TTTGCTTT;chr6:56685031-56685036+,572,Intron,TTGCAT	chr6:56684985-56685028+,7477,Intron,CAACTATTTATTTATTTATTTATTTATTTATTTGCTTTGCTTTG;chr6:56685031-56685043+,1769,Intron,TTGCATCCTGATA;chr6:56684966-56684975+,809,Intron,TATATATAAA
Gdf15	ENSMUSG00000038508	chr8:73153364-73153377-,2732,3UTR	6660	chr8:73153364-73153377-,2732,3UTR,ATATTATTAATTTA;chr8:73153326-73153335-,2052,3UTR,GTATTTATTT;chr8:73153380-73153398-,1876,3UTR,TATTTATATTTGTATTTAT	chr8:73153363-73153386-,4549,3UTR,TATTTATTAATATTATTAATTTAT;chr8:73153326-73153346-,3192,3UTR,GGATGGATTGTGTATTTATTT
Igtp	ENSMUSG00000078853	chr11:58015913-58015962+,6183,Intron	6615	chr11:58015913-58015962+,6183,Intron,ATTTATTTATTTATTTATTTATTTATTTATTTATTTATTTATTTATTTGA;chr11:58018210-58018212+,432,Intron,TTA	chr11:58015920-58015961+,7577,Intron,TATTTATTTATTTATTTATTTATTTATTTATTTATTTATTTG;chr11:58018210-58018213+,386,Intron,TTAC
Cpeb4	ENSMUSG00000020300	chr11:31774050-31774078+,4611,Intron	6590	chr11:31774050-31774078+,4611,Intron,TATCTATCTATCTATCTATTTATTTATTT;chr11:31774042-31774047+,1185,Intron,TATCTA;chr11:31774034-31774039+,794,Intron,TATGTA	chr11:31774042-31774082+,10977,Intron,TATCTATCTATCTATCTATCTATCTATTTATTTATTTAGCA;chr11:31774038-31774039+,442,Intron,TA;chr11:31774034-31774035+,203,Intron,TA
Zcchc11	ENSMUSG00000034610	chr4:108198957-108198990+,5909,Intron	6575	chr4:108198957-108198990+,5909,Intron,TATTATTAATATTATTTATTTATTTATTTATTTT;chr4:108198943-108198949+,666,Intron,TACAACA	chr4:108198943-108199001+,14274,Intron,TACAACACTCTTCCTATTATTAATATTATTTATTTATTTATTTATTTTATTCTCTATTC
Sltm	ENSMUSG00000032212	chr9:70402462-70402471+,5551,Intron	6312	chr9:70402462-70402471+,5551,Intron,ATTTGCTGAA;chr9:70402457-70402459+,386,Intron,GTA;chr9:70402492-70402493+,375,Intron,CA	chr9:70402458-70402471+,12056,Intron,TAGGATTTGCTGAA;chr9:70402492-70402493+,677,Intron,CA
Uba6	ENSMUSG00000035898	chr5:86546476-86546513-,5175,Intron	6307	chr5:86546476-86546513-,5175,Intron,CCACTTTATTTATTTATTTATTTATTTATTTATTTATT;chr5:86546517-86546528-,1132,Intron,AGTATTGTGATA	chr5:86546476-86546521-,8554,Intron,TGATATCGCCACTTTATTTATTTATTTATTTATTTATTTATTTATT
Plxdc2	ENSMUSG00000026748	chr2:16306436-16306456+,2826,Intron	6249	chr2:16306436-16306456+,2826,Intron,TATTTTCTTTACTTACATTTC;chr2:16306414-16306429+,1748,Intron,TTATTTATTTATTTAT;chr2:16306475-16306481+,783,Intron,CATTTTA;chr2:16306460-16306464+,660,Intron,TATTA;chr2:16306490-16306492+,232,Intron,TCA	chr2:16306436-16306464+,5539,Intron,TATTTTCTTTACTTACATTTCAAATATTA;chr2:16306403-16306430+,3146,Intron,TATTTATTTATTTATTTATTTATTTATA;chr2:16306475-16306480+,939,Intron,CATTTT;chr2:16306490-16306492+,316,Intron,TCA
Tor3a	ENSMUSG00000060519	chr1:158602831-158602848-,2228,Intron	6142	chr1:158602831-158602848-,2228,Intron,CCAATTTTTTTTTATCTT;chr1:158602794-158602807-,1928,Intron,TTTATTTATTTATT;chr1:158602817-158602828-,918,Intron,GTTTATTTATTT;chr1:158602726-158602729-,544,Intron,CTTC;chr1:158602099-158602105-,524,Intron,GTTAAAA	chr1:158602794-158602827-,4394,Intron,TTTATTTATTTATTTATTTATTTATTTATTTATT;chr1:158602830-158602847-,2227,Intron,CAATTTTTTTTTATCTTT;chr1:158602097-158602105-,969,Intron,GTTAAAATG;chr1:158602726-158602729-,429,Intron,CTTC
Cish	ENSMUSG00000032578	chr9:107203708-107203738+,5708,3UTR	6134	chr9:107203708-107203738+,5708,3UTR,TATACAGTATTTATTTATTTATTCTCCTTGC;chr9:107203754-107203755+,426,3UTR,AA	chr9:107203718-107203739+,3222,3UTR,TTATTTATTTATTCTCCTTGCA;chr9:107203708-107203711+,998,3UTR,TATA;chr9:107203754-107203757+,452,3UTR,AATG
Oas3	ENSMUSG00000032661	chr5:121207780-121207838-,6105,Intron	6105	chr5:121207780-121207838-,6105,Intron,TTTTCAAGTATTTGTTTATTTATTTATTTATTTATTTATTTATTTATTTATTTATTTAT	chr5:121207775-121207831-,9524,Intron,GTATTTGTTTATTTATTTATTTATTTATTTATTTATTTATTTATTTATTTATAATAT
Rala	ENSMUSG00000008859	chr13:18022234-18022269-,4933,Intron	6087	chr13:18022234-18022269-,4933,Intron,TGAAATTTGTATATTTATTTATTGCTTTATTTATTT;chr13:18022195-18022208-,1154,Intron,CCTTTTACTTTCTT	chr13:18022234-18022252-,3729,Intron,TTTATTGCTTTATTTATTT;chr13:18022255-18022265-,2323,Intron,ATTTGTATATT;chr13:18022194-18022208-,1974,Intron,CCTTTTACTTTCTTT
Aff1	ENSMUSG00000029313	chr5:104283768-104283796+,3951,3UTR	6082	chr5:104283768-104283796+,3951,3UTR,TTTTTAATTTATTACCATTATATATTATA;chr5:104214839-104214843+,1394,Intron,TGTGA;chr5:104214813-104214815+,534,Intron,CCA;chr5:104214865-104214866+,203,Intron,TT	chr5:104283767-104283796+,6017,3UTR,TTTTTTAATTTATTACCATTATATATTATA;chr5:104214839-104214841+,1479,Intron,TGT;chr5:104214864-104214867+,549,Intron,TTTC;chr5:104214813-104214815+,275,Intron,CCA
Chd1	ENSMUSG00000023852	chr17:15900434-15900449+,1528,Intron	6072	chr17:15900434-15900449+,1528,Intron,TCCATTTGTCTATTTA;chr17:15900464-15900475+,1373,Intron,TATTTATTTATA;chr17:15900452-15900461+,1191,Intron,TATTTATTTA;chr17:15900383-15900386+,962,Intron,TTCA;chr17:15900480-15900488+,643,Intron,TTTATTTAT;chr17:15900390-15900392+,375,Intron,TCT	chr17:15900464-15900487+,4050,Intron,TATTTATTTATATTCTTTTATTTA;chr17:15900444-15900461+,3808,Intron,TATTTATCTATTTATTTA;chr17:15900384-15900391+,1067,Intron,TCATATTC;chr17:15900434-15900440+,1021,Intron,TCCATTT
Ppp4r2	ENSMUSG00000052144	chr6:100813238-100813268+,3594,Intron	5896	chr6:100813238-100813268+,3594,Intron,TTATTTATTTATTTATTTATTTATTTATTTA;chr6:100813205-100813232+,2302,Intron,TTCATTCATTTATTTATTTATTTATTTA	chr6:100813230-100813276+,8704,Intron,TTATTTATTTATTTATTTATTTATTTATTTATTTATTTATTTATTTT
Rab10	ENSMUSG00000020671	chr12:3299403-3299440-,5371,Intron	5875	chr12:3299403-3299440-,5371,Intron,CTTTTAATTTTTAAACTTATTTATTTATTTATTTATTT;chr12:3249678-3249684-,504,3UTR,TCATCTT	chr12:3299400-3299417-,4317,Intron,TTTATTTATTTATTTATT;chr12:3299420-3299440-,3690,Intron,CTTTTAATTTTTAAACTTATT;chr12:3249679-3249684-,740,3UTR,TCATCT
Itgav	ENSMUSG00000027087	chr2:83644485-83644494+,1550,3UTR|Intron	5725	chr2:83644485-83644494+,1550,3UTR|Intron,TTTAATTATT;chr2:83644500-83644508+,1398,3UTR|Intron,TTTATTTTC;chr2:83588404-83588419+,1177,Intron,TTTTTTTATTTATTTA;chr2:83588422-83588432+,934,Intron,CATAATTCTTT;chr2:83644519-83644523+,376,3UTR|Intron,CATAT;chr2:83588458-83588459+,290,Intron,TT	chr2:83644485-83644511+,5814,3UTR|Intron,TTTAATTATTAGTAATTTATTTTCCTC;chr2:83588401-83588419+,1655,Intron,TTATTTTTTTATTTATTTA;chr2:83588422-83588432+,1282,Intron,CATAATTCTTT;chr2:83644518-83644527+,809,3UTR|Intron,TCATATTTTC;chr2:83588458-83588461+,563,Intron,TTAC
Pcdh7	ENSMUSG00000029108	chr5:58327334-58327382+,4181,Intron	5655	chr5:58327334-58327382+,4181,Intron,TTATTTATTCATTCATTCATTCATTCATTCATTCATTCATTCACTTTCA;chr5:58373009-58373018+,791,Intron,TATTCATATA;chr5:58116042-58116049+,683,Intron,TTATTTTA	chr5:58327325-58327385+,7128,Intron,TTTATTTATTTATTTATTCATTCATTCATTCATTCATTCATTCATTCATTCACTTTCAATA;chr5:58116041-58116054+,1829,Intron,TTTATTTTATTTAT;chr5:58373005-58373019+,1263,Intron,CATCTATTCATATAT;chr5:58377239-58377250+,745,Intron,TATAATCTATTA
Cacnb2	ENSMUSG00000057914	chr2:14545776-14545830+,5622,Intron	5622	chr2:14545776-14545830+,5622,Intron,GATTTTATTTATTTATTTATTTATTTATTTATTTATTTATTTATTTATTTTTGCA	chr2:14545776-14545830+,8802,Intron,GATTTTATTTATTTATTTATTTATTTATTTATTTATTTATTTATTTATTTTTGCA
Irf1	ENSMUSG00000018899	chr11:53590609-53590625+,3192,3UTR	5410	chr11:53590609-53590625+,3192,3UTR,TTGCATTTATTTATATA;chr11:53590800-53590804+,1332,3UTR,TTTTT;chr11:53590786-53590797+,886,3UTR,TATGTATATTTG	chr11:53590609-53590625+,4383,3UTR,TTGCATTTATTTATATA;chr11:53590800-53590804+,1441,3UTR,TTTTT;chr11:53590784-53590797+,1198,3UTR,AATATGTATATTTG
Gpd2	ENSMUSG00000026827	chr2:57163114-57163160+,5386,Intron	5386	chr2:57163114-57163160+,5386,Intron,GATTATATTTTATTTATTTATTTATTTATTTATTTATTTATTTATTT	chr2:57163115-57163160+,8144,Intron,ATTATATTTTATTTATTTATTTATTTATTTATTTATTTATTTATTT
Hnrpll	ENSMUSG00000024095	chr17:80435392-80435431-,4720,Intron	5314	chr17:80435392-80435431-,4720,Intron,CTTTCTACTACCATGCAATCTCTAGGCATTTATTTATTTA;chr17:80435377-80435384-,594,Intron,ATTTATTT	chr17:80435377-80435421-,9019,Intron,CCATGCAATCTCTAGGCATTTATTTATTTATTTATTTATTTATTT
Gca	ENSMUSG00000026893	chr2:62520272-62520331+,5253,Intron	5253	chr2:62520272-62520331+,5253,Intron,AATTTTTTGAAAAAGTTATTTATTTATTTATTTATTTATTTATTTATTTATTTATTTATA	chr2:62520274-62520331+,7241,Intron,TTTTTTGAAAAAGTTATTTATTTATTTATTTATTTATTTATTTATTTATTTATTTATA
9030625A04Rik	ENSMUSG00000044350	chr14:77435287-77435319-,4220,Intron	5187	chr14:77435287-77435319-,4220,Intron,CTATTTTTATTTTTATATTTATTTATTTATTTT;chr14:77435325-77435330-,967,Intron,CAATTT	chr14:77435283-77435338-,8325,Intron,TATTGATGCAATTTACTTCCTATTTTTATTTTTATATTTATTTATTTATTTTTGTT
Pyhin1	ENSMUSG00000043263	chr1:175562142-175562164+,4130,Intron	5075	chr1:175562142-175562164+,4130,Intron,TTTATTTTTATTTTATTTTATTA;chr1:175562129-175562137+,945,Intron,TTTTTTATT	chr1:175562129-175562164+,9358,Intron,TTTTTTATTTATTTTTATTTTTATTTTATTTTATTA
Itgb8	ENSMUSG00000025321	chr12:120475319-120475336-,2176,Intron	5055	chr12:120475319-120475336-,2176,Intron,GTTACCATTGCCTTATTT;chr12:120475303-120475313-,1606,Intron,TTTATTTATTT;chr12:120475299-120475300-,541,Intron,TT;chr12:120475295-120475296-,407,Intron,TT;chr12:120475291-120475292-,325,Intron,TT	chr12:120475291-120475335-,9852,Intron,TTACCATTGCCTTATTTATTTATTTATTTATTTACTTACTTACTT
B4galt5	ENSMUSG00000017929	chr2:167164599-167164637-,4136,Intron	5017	chr2:167164599-167164637-,4136,Intron,AGATTTATTTATTTATATTTATTTGTATATTTATGTATG;chr2:167164585-167164594-,881,Intron,ATTATGTATG	chr2:167164618-167164640-,4231,Intron,CCAAGATTTATTTATTTATATTT;chr2:167164584-167164594-,1691,Intron,ATTATGTATGT;chr2:167164599-167164613-,1349,Intron,GTATATTTATGTATG
Dcp2	ENSMUSG00000024472	chr18:44560483-44560516+,3069,Intron	4983	chr18:44560483-44560516+,3069,Intron,CACTGTATTTATTTATTTATTTATTTATTTATTT;chr18:44560520-44560526+,825,Intron,TTTTTTC;chr18:44560462-44560468+,624,Intron,TTTTTGG;chr18:44560549-44560554+,465,Intron,TTTTTG	chr18:44560483-44560516+,5225,Intron,CACTGTATTTATTTATTTATTTATTTATTTATTT;chr18:44560536-44560553+,2261,Intron,TTTCTCTGTGTAGTTTTT;chr18:44560519-44560526+,1308,Intron,GTTTTTTC;chr18:44560462-44560467+,741,Intron,TTTTTG
Ier3	ENSMUSG00000003541	chr17:35959430-35959442+,2081,3UTR	4973	chr17:35959430-35959442+,2081,3UTR,TAATTAATATTTA;chr17:35959418-35959423+,1138,3UTR,TTTCTC;chr17:35959445-35959450+,1015,3UTR,TATTTA;chr17:35959453-35959456+,739,3UTR,TATA	chr17:35959418-35959442+,6541,3UTR,TTTCTCCGTGTCTAATTAATATTTA;chr17:35959445-35959450+,1493,3UTR,TATTTA;chr17:35959453-35959458+,1353,3UTR,TATATC
Tcf4	ENSMUSG00000053477	chr18:69635724-69635764+,4970,Intron	4970	chr18:69635724-69635764+,4970,Intron,TACAAAGCTATTTATTTATTTATTTATTTATTTATTTATTT	chr18:69635724-69635767+,8068,Intron,TACAAAGCTATTTATTTATTTATTTATTTATTTATTTATTTATA
Snd1	ENSMUSG00000001424	chr6:28757808-28757840+,4464,Intron	4941	chr6:28757808-28757840+,4464,Intron,TTAAATTCTATTTATTTATTTATTTATTTATTT;chr6:28757801-28757804+,477,Intron,TATT	chr6:28757808-28757841+,7903,Intron,TTAAATTCTATTTATTTATTTATTTATTTATTTA;chr6:28757801-28757804+,783,Intron,TATT
Trim12a	ENSMUSG00000066258	chr7:111461878-111461910-,4071,Intron	4723	chr7:111461878-111461910-,4071,Intron,CTTCTTTTTTTTTTTTTTAAGATTTATTTATTT;chr7:111461913-111461916-,652,Intron,CTTC	chr7:111461870-111461916-,7473,Intron,CTTCATCTTCTTTTTTTTTTTTTTAAGATTTATTTATTTATTATATT
Snx10	ENSMUSG00000038301	chr6:51535307-51535341+,4009,Intron	4704	chr6:51535307-51535341+,4009,Intron,TACATTTATTTATTTATTTATTTATTTATTTATTT;chr6:51484743-51484748+,695,Intron,TTTTTA	chr6:51535301-51535342+,5999,Intron,AATAACTACATTTATTTATTTATTTATTTATTTATTTATTTA;chr6:51484738-51484748+,1944,Intron,CTTTTTTTTTA
Peli1	ENSMUSG00000020134	chr11:21019153-21019173+,2069,Intron	4651	chr11:21019153-21019173+,2069,Intron,ACAATCTAACTTATTTATCTA;chr11:21050278-21050297+,1811,3UTR,TTTTATTTGCAATTAATTTA;chr11:21048642-21048646+,771,3UTR,TTTTT	chr11:21019154-21019173+,3341,Intron,CAATCTAACTTATTTATCTA;chr11:21048642-21048646+,1437,3UTR,TTTTT;chr11:21050290-21050296+,1276,3UTR,TTAATTT;chr11:21050278-21050281+,805,3UTR,TTTT
Ccl9	ENSMUSG00000019122	chr11:83388452-83388468-,2288,3UTR	4535	chr11:83388452-83388468-,2288,3UTR,GTATTCTTTATAAATTC;chr11:83388482-83388488-,798,3UTR,TTTAGTT;chr11:83388472-83388476-,766,3UTR,TATTT;chr11:83388493-83388499-,683,3UTR,CTATTTT	chr11:83388452-83388468-,2934,3UTR,GTATTCTTTATAAATTC;chr11:83388482-83388489-,1389,3UTR,CTTTAGTT;chr11:83388493-83388499-,1044,3UTR,CTATTTT;chr11:83388472-83388476-,937,3UTR,TATTT
Papd7	ENSMUSG00000034575	chr13:69638304-69638334-,3407,3UTR	4492	chr13:69638304-69638334-,3407,3UTR,ATATTTTTTATTTAATTTCATATTTTCACAT;chr13:69638293-69638301-,1085,3UTR,GTTATATTT	chr13:69638304-69638319-,3711,3UTR,TTTCATATTTTCACAT;chr13:69638293-69638301-,1620,3UTR,GTTATATTT;chr13:69638322-69638334-,973,3UTR,ATATTTTTTATTT
Tnfaip2	ENSMUSG00000021281	chr12:112693128-112693141+,3163,3UTR	4453	chr12:112693128-112693141+,3163,3UTR,TAATATTATTTTTA;chr12:112693191-112693198+,1290,3UTR,TTTTTATA	chr12:112693116-112693149+,6982,3UTR,CATTAATATTGTTAATATTATTTTTATAGTGTTG;chr12:112693191-112693200+,1480,3UTR,TTTTTATATA;chr12:112693152-112693157+,999,3UTR,TTTGTA
Serpine1	ENSMUSG00000037411	chr5:137538488-137538499-,3091,3UTR	4421	chr5:137538488-137538499-,3091,3UTR,CTTATGTTATTT;chr5:137538252-137538253-,892,3UTR|Intron,AT;chr5:137538265-137538270-,438,3UTR|3UTR^Intron,CTTATT	chr5:137538487-137538503-,5591,3UTR,CTTGCTTATGTTATTTC;chr5:137538252-137538253-,1071,3UTR|Intron,AT;chr5:137538265-137538266-,244,3UTR|3UTR^Intron,TT
Jarid2	ENSMUSG00000038518	chr13:44840804-44840820+,2277,Intron	4401	chr13:44840804-44840820+,2277,Intron,GTAGTTTTATTTATTTA;chr13:44840785-44840795+,1183,Intron,TATATTTTATA;chr13:44840826-44840837+,941,Intron,TTATTTATTTTA	chr13:44840788-44840836+,7953,Intron,ATTTTATATCAGAATGGTAGTTTTATTTATTTATGTATTTATTTATTTT
Slc16a10	ENSMUSG00000019838	chr10:39755222-39755261-,4401,3UTR	4401	chr10:39755222-39755261-,4401,3UTR,GGTTTTGAATAATTGTAATTTATTTATTATTTATTTATTG	chr10:39755218-39755261-,7344,3UTR,GGTTTTGAATAATTGTAATTTATTTATTATTTATTTATTGTGAT
Tnip1	ENSMUSG00000020400	chr11:54767145-54767158-,1955,Intron	4389	chr11:54767145-54767158-,1955,Intron,TTATTTATTTATTT;chr11:54767163-54767182-,1531,Intron,TCTTTTGCGTATTTATTTAT;chr11:54767185-54767191-,903,Intron,ATTATTT	chr11:54767144-54767191-,7253,Intron,ATTATTTACTCTTTTGCGTATTTATTTATTTATTTATTTATTTATTTT
Clec4d	ENSMUSG00000030144	chr6:123212435-123212453+,1773,Intron	4367	chr6:123212435-123212453+,1773,Intron,CTATCTATCTATCTATCTA;chr6:123212456-123212469+,1429,Intron,TATCTATCTATCTA;chr6:123212491-123212499+,1165,Intron,CAATCATTT	chr6:123212432-123212477+,6630,Intron,TATCTATCTATCTATCTATCTATCTATCTATCTATCTATCTATTTA;chr6:123222342-123222391+,4988,Intron,TATCTATCTATCTATCTATCTATCTATCTATCTATCTATCTATCTATCCA;chr6:123212491-123212500+,1131,Intron,CAATCATTTA
Psme4	ENSMUSG00000040850	chr11:30692139-30692153+,2552,Intron	4366	chr11:30692139-30692153+,2552,Intron,TTTTGTTTGTTTATT;chr11:30682768-30682785+,1814,Intron,TTTTTAAAAATTTATTTA	chr11:30692136-30692161+,6952,Intron,TTGTTTTGTTTGTTTATTATTTATTT;chr11:30682777-30682785+,1099,Intron,ATTTATTTA;chr11:30682769-30682774+,703,Intron,TTTTAA
Mtus1	ENSMUSG00000045636	chr8:42203234-42203276-,3120,Intron	4331	chr8:42203234-42203276-,3120,Intron,TTTATTTATTTATTTATTTATTTATTTATTTATTTATTTATTT;chr8:42203286-42203301-,1211,Intron,AAATGATGAATGATTT	chr8:42203227-42203287-,7076,Intron,TTATTTATTTATTTATTTATTTATTTATTTATTTATTTATTTATTTATTTATTTATTTATT
Samhd1	ENSMUSG00000027639	chr2:156938096-156938111-,1883,Intron	4181	chr2:156938096-156938111-,1883,Intron,CCACATACTCTTTATT;chr2:156936519-156936528-,1347,Intron,GTCATTTTTT;chr2:156936538-156936542-,951,Intron,CTTTT	chr2:156936519-156936532-,2491,Intron,CTCTGTCATTTTTT;chr2:156938095-156938111-,1829,Intron,CCACATACTCTTTATTT;chr2:156936537-156936541-,1027,Intron,TTTTT
Ganab	ENSMUSG00000071650	chr19:8982179-8982219+,3817,Intron	4091	chr19:8982179-8982219+,3817,Intron,TATTTTCTTCCTATTTATTTATTTATTTATTTATTTATTTG;chr19:8982160-8982162+,274,Intron,TCA	chr19:8982179-8982218+,6936,Intron,TATTTTCTTCCTATTTATTTATTTATTTATTTATTTATTT;chr19:8982161-8982170+,766,Intron,CATCACATTC
Oasl1	ENSMUSG00000041827	chr5:115383857-115383867+,1763,Intron	4086	chr5:115383857-115383867+,1763,Intron,TATTTATTTTA;chr5:115383847-115383851+,1253,Intron,TTTTT;chr5:115383831-115383842+,1070,Intron,TACACATTAAAT	chr5:115383854-115383867+,2501,Intron,ATGTATTTATTTTA;chr5:115383847-115383851+,984,Intron,TTTTT;chr5:115383837-115383842+,353,Intron,TTAAAT
Adrbk1	ENSMUSG00000024858	chr19:4305370-4305396-,3226,Intron	4081	chr19:4305370-4305396-,3226,Intron,AATTTGAAGACTTTTATTTATTTATTT;chr19:4305352-4305364-,855,Intron,TTTATTTATTTTG	chr19:4305354-4305397-,8241,Intron,CAATTTGAAGACTTTTATTTATTTATTTATTTATTTATTTATTT
Fryl	ENSMUSG00000070733	chr5:73508293-73508327-,3288,Intron	4075	chr5:73508293-73508327-,3288,Intron,CCATTTCATTTATTTATTTATTTATTTATTTGTTT;chr5:73527325-73527334-,787,Intron,CTATTTATTT	chr5:73508274-73508328-,7152,Intron,CCCATTTCATTTATTTATTTATTTATTTATTTGTTTATTTGTTTGTTTGTTTATT;chr5:73527324-73527346-,2945,Intron,TTATTTATTTATCTATTTATTTA
Nrp2	ENSMUSG00000025969	chr1:62750400-62750419+,4017,5UTR	4017	chr1:62750400-62750419+,4017,5UTR,TTTGATTTTTATTATTATTA	chr1:62750400-62750430+,6585,5UTR,TTTGATTTTTATTATTATTACTATTATTTTG
Zfr	ENSMUSG00000022201	chr15:12061353-12061379+,2074,Intron	3864	chr15:12061353-12061379+,2074,Intron,GTATTTATTTATTTATTTATTTATTTA;chr15:12061389-12061402+,1790,Intron,TTATTTATTTATTA	chr15:12061353-12061404+,8831,Intron,GTATTTATTTATTTATTTATTTATTTATTTATTTATTTATTTATTTATTATG
Actb	ENSMUSG00000029580	chr5:143664955-143664976-,2467,3UTR	3836	chr5:143664955-143664976-,2467,3UTR,CTTCATTTTTGTTTTTAATTTC;chr5:143664995-143665002-,815,3UTR,ATTTTTTT;chr5:143665016-143665020-,554,3UTR,AAATT	chr5:143664956-143664976-,3585,3UTR,CTTCATTTTTGTTTTTAATTT;chr5:143664995-143665002-,1506,3UTR,ATTTTTTT;chr5:143665017-143665019-,531,3UTR,AAT
Plaur	ENSMUSG00000046223	chr7:25260673-25260699+,3290,3UTR	3822	chr7:25260673-25260699+,3290,3UTR,CTGTTATTATTATTATTATCATTGTTA;chr7:25260710-25260712+,532,3UTR,TTA	chr7:25260662-25260695+,4249,3UTR,TAATATTGTTGCTGTTATTATTATTATTATCATT;chr7:25260709-25260712+,501,3UTR,TTTA;chr7:25260698-25260699+,311,3UTR,TA
Pydc4	ENSMUSG00000073491	chr1:175518191-175518205-,1470,Intron	3814	chr1:175518191-175518205-,1470,Intron,CTAATATCCACTTAT;chr1:175518211-175518220-,1462,Intron,TTATTTATTT;chr1:175518172-175518184-,882,Intron,GTACATACAATAC	chr1:175518199-175518237-,3797,Intron,TTTATTTATTTATTTATTTATTTATTTATTGGCTAATAT;chr1:175518190-175518195-,1296,Intron,CTTATT;chr1:175518179-175518184-,540,Intron,GTACAT
Herc4	ENSMUSG00000020064	chr10:62752045-62752083+,3314,Intron	3701	chr10:62752045-62752083+,3314,Intron,GTTAATGAGTATTTATTTATTTATTTATTTATTTATTTT;chr10:62752095-62752099+,387,Intron,TTTTC	chr10:62752051-62752083+,4634,Intron,GAGTATTTATTTATTTATTTATTTATTTATTTT;chr10:62752094-62752099+,457,Intron,ATTTTC
Ppp2r5a	ENSMUSG00000026626	chr1:193213563-193213591-,3038,Intron	3675	chr1:193213563-193213591-,3038,Intron,CTATTTCTTTCTTTCTTTTTTCCTTTTTT;chr1:193207724-193207729-,637,Intron,CTCAGT	chr1:193213572-193213581-,849,Intron,CTTTCTTTTT;chr1:193207723-193207725-,605,Intron,GTA
Zc3hav1	ENSMUSG00000029826	chr6:38265093-38265098-,2265,Intron	3655	chr6:38265093-38265098-,2265,Intron,CTATTT;chr6:38265101-38265106-,762,Intron,CTTTTC;chr6:38265087-38265089-,628,Intron,TGT	chr6:38265093-38265098-,2470,Intron,CTATTT;chr6:38265087-38265090-,777,Intron,GTGT;chr6:38265101-38265106-,632,Intron,CTTTTC
Phc3	ENSMUSG00000037652	chr3:30839573-30839607-,2961,Intron	3495	chr3:30839573-30839607-,2961,Intron,TTTATTTATTTATTTATTTATTTATTTATTTATTT;chr3:30839675-30839680-,534,Intron,TTTATT	chr3:30839573-30839616-,5844,Intron,GTAATTCTATTTATTTATTTATTTATTTATTTATTTATTTATTT;chr3:30839675-30839719-,4981,Intron,CTATTTATTTATTTATTTATTTATTTATTTATTTATTTATTTATT
Zeb1	ENSMUSG00000093585	chr18:5639735-5639751+,2045,Intron	3383	chr18:5639735-5639751+,2045,Intron,TATTTGTTATTTATTTA;chr18:5639754-5639763+,896,Intron,TATCTATCTA;chr18:5639778-5639779+,243,Intron,TA;chr18:5639770-5639771+,199,Intron,TA	chr18:5639735-5639771+,6913,Intron,TATTTGTTATTTATTTATCTATCTATCTATCTATTTA;chr18:5639775-5639779+,485,Intron,TTCTA
Zeb1	ENSMUSG00000024238	chr18:5639735-5639751+,2045,Intron	3383	chr18:5639735-5639751+,2045,Intron,TATTTGTTATTTATTTA;chr18:5639754-5639763+,896,Intron,TATCTATCTA;chr18:5639778-5639779+,243,Intron,TA;chr18:5639770-5639771+,199,Intron,TA	chr18:5639735-5639771+,6913,Intron,TATTTGTTATTTATTTATCTATCTATCTATCTATTTA;chr18:5639775-5639779+,485,Intron,TTCTA
Msr1	ENSMUSG00000025044	chr8:40710886-40710900-,2791,Intron	3306	chr8:40710886-40710900-,2791,Intron,GTTTTTGTTTTCCTT;chr8:40710911-40710913-,515,Intron,CTT	chr8:40710877-40710905-,6656,Intron,GTGATGTTTTTGTTTTCCTTTATTTATGT;chr8:40710911-40710919-,1395,Intron,TTTTATCTT
Map2k4	ENSMUSG00000033352	chr11:65519170-65519206-,3279,Intron	3279	chr11:65519170-65519206-,3279,Intron,CTATATTATACTTGGATTTTCTGTTATTTATTTATTT	chr11:65519170-65519185-,2183,Intron,TGTTATTTATTTATTT;chr11:65519188-65519204-,2144,Intron,ATATTATACTTGGATTT
Lrch1	ENSMUSG00000068015	chr14:75322672-75322702-,3230,Intron	3230	chr14:75322672-75322702-,3230,Intron,GTTTACATCATCATCATTACATATTTATTTT	chr14:75322668-75322696-,4770,Intron,ATCATCATCATTACATATTTATTTTATTT;chr14:75322699-75322702-,879,Intron,GTTT
Maf	ENSMUSG00000055435	chr8:118229330-118229348-,3207,3UTR|Intron	3207	chr8:118229330-118229348-,3207,3UTR|Intron,TGTTTTGTTCTTTTTTATT	chr8:118229330-118229346-,5342,3UTR|Intron,TTTTGTTCTTTTTTATT
Slfn5	ENSMUSG00000054404	chr11:82775769-82775777+,1937,3UTR	3201	chr11:82775769-82775777+,1937,3UTR,TTCTACATG;chr11:82775759-82775765+,861,3UTR,GATCTTT;chr11:82775780-82775781+,403,3UTR,TT	chr11:82775769-82775790+,4681,3UTR,TTCTACATGACTTATTTATTCA;chr11:82775761-82775766+,1100,3UTR,TCTTTG
Tnfrsf1b	ENSMUSG00000028599	chr4:144803607-144803612-,1461,3UTR	3187	chr4:144803607-144803612-,1461,3UTR,TTTAAT;chr4:144803661-144803667-,906,3UTR,TTGTATA;chr4:144803653-144803656-,820,3UTR,CATT	chr4:144803607-144803619-,2881,3UTR,CTTCCTATTTAAT;chr4:144803652-144803656-,1125,3UTR,CATTT;chr4:144803661-144803667-,1067,3UTR,TTGTATA
Ppp1r15a	ENSMUSG00000040435	chr7:52778325-52778356-,2900,3UTR	3116	chr7:52778325-52778356-,2900,3UTR,GTAGTTTCCTATTATTTATTTATTTATTTATT;chr7:52778320-52778321-,216,3UTR,AT	chr7:52778320-52778357-,3259,3UTR,AGTAGTTTCCTATTATTTATTTATTTATTTATTTGAAT
Fbxo11	ENSMUSG00000005371	chr17:88416226-88416265-,3077,Intron	3077	chr17:88416226-88416265-,3077,Intron,CCACATTTTATTTATTTATTTATTTATTTATTTATTTATT	chr17:88416226-88416263-,4383,Intron,ACATTTTATTTATTTATTTATTTATTTATTTATTTATT
Cebpb	ENSMUSG00000056501	chr2:167515787-167515803+,1667,3UTR	3069	chr2:167515787-167515803+,1667,3UTR,TTTTTTTGTATTATATA;chr2:167515810-167515820+,1402,3UTR,TTCTATTTCTA	chr2:167515810-167515820+,2445,3UTR,TTCTATTTCTA;chr2:167515787-167515803+,1998,3UTR,TTTTTTTGTATTATATA
Chmp4b	ENSMUSG00000038467	chr2:154494889-154494907+,3064,Intron	3064	chr2:154494889-154494907+,3064,Intron,TGTCTATCTATATCTATTT	chr2:154494887-154494912+,6227,Intron,GATGTCTATCTATATCTATTTATATC;chr2:154488369-154488402+,3431,Intron,TATTATTATTATTATTATTATTATTATTATTATT
Wrn	ENSMUSG00000031583	chr8:34376866-34376902-,2609,Intron	3060	chr8:34376866-34376902-,2609,Intron,ATATATAAAATTTATTTATTTATTTATTTATTTATTT;chr8:34376848-34376852-,451,Intron,ATTTT	chr8:34376867-34376902-,4225,Intron,ATATATAAAATTTATTTATTTATTTATTTATTTATT;chr8:34376848-34376852-,434,Intron,ATTTT
Rexo4	ENSMUSG00000052406	chr2:26812335-26812367-,3045,Intron	3045	chr2:26812335-26812367-,3045,Intron,TTTATTTTTCATTTATTTATTTATTTATTTATT	chr2:26812334-26812366-,4348,Intron,TTATTTTTCATTTATTTATTTATTTATTTATTT
Ifi205	ENSMUSG00000054203	chr1:175959242-175959257-,2042,Intron	3039	chr1:175959242-175959257-,2042,Intron,CATTATATATCACTAT;chr1:175959232-175959239-,997,Intron,CTTTTATT	chr1:175959242-175959257-,2891,Intron,CATTATATATCACTAT;chr1:175959232-175959239-,1478,Intron,CTTTTATT;chr1:175959213-175959229-,1420,Intron,AATATTTATATAATTTT
Gm10925	ENSMUSG00000090378	chr1:24621580-24621586-,1830,5UTR	3011	chr1:24621580-24621586-,1830,5UTR,CTTATTT;chr1:24621598-24621603-,1181,5UTR,ATAATT	chr1:24621580-24621586-,5331,5UTR,CTTATTT;chr1:24621598-24621603-,3221,5UTR,ATAATT
Clec12a	ENSMUSG00000053063	chr6:129310150-129310154+,819,Intron	2936	chr6:129310150-129310154+,819,Intron,TATCA;chr6:129301979-129301983+,670,Intron,TATCA;chr6:129310143-129310147+,635,Intron,TATCA;chr6:129310188-129310190+,278,Intron,CTA;chr6:129310157-129310158+,268,Intron,TA;chr6:129310169-129310171+,266,Intron,TAT	chr6:129301954-129301987+,3963,Intron,CTATCTATCTATCTATCTATCTATCTATCATCTA;chr6:129310165-129310193+,2986,Intron,TATCTATCTATCTATCTATCTATCTATCT;chr6:129301999-129302010+,1062,Intron,CATCTCTATATA;chr6:129310150-129310154+,746,Intron,TATCA;chr6:129310157-129310162+,722,Intron,TATCTA;chr6:129310146-129310147+,326,Intron,CA
Etv3	ENSMUSG00000003382	chr3:87343566-87343576+,2059,3UTR	2932	chr3:87343566-87343576+,2059,3UTR,TTTTTTTATTT;chr3:87343545-87343550+,668,3UTR,CATTTA;chr3:87343586-87343588+,205,3UTR,TTA	chr3:87343555-87343576+,4777,3UTR,TTTGTCCCTTGTTTTTTTATTT;chr3:87343579-87343588+,1222,3UTR,TCCATAATTA;chr3:87343545-87343550+,921,3UTR,CATTTA
Ifit2	ENSMUSG00000045932	chr19:34650898-34650907+,1957,3UTR	2908	chr19:34650898-34650907+,1957,3UTR,TTTGTTTATA;chr19:34650822-34650826+,951,3UTR,TTTTA	chr19:34650898-34650907+,2806,3UTR,TTTGTTTATA;chr19:34650813-34650826+,2619,3UTR,TTCATAATATTTTA
Ggta1	ENSMUSG00000035778	chr2:35311787-35311828-,2892,Intron	2892	chr2:35311787-35311828-,2892,Intron,TTTATTTATTTATTCATTCATTCATTCATTCATTTGTTCATT	chr2:35311777-35311846-,6858,Intron,ATATTGTACATTTATTTATTTATTTATTTATTCATTCATTCATTCATTCATTTGTTCATTTATTTATTTA
Batf2	ENSMUSG00000039699	chr19:6167804-6167828+,2642,Intron	2890	chr19:6167804-6167828+,2642,Intron,TTCTTTGTATTTATTTGTTTGTTTA;chr19:6167834-6167836+,248,Intron,TTA	chr19:6167803-6167839+,5506,Intron,TTTCTTTGTATTTATTTGTTTGTTTATCTATTTATTG
Zfp36l2	ENSMUSG00000045817	chr17:84584915-84584934-,2838,3UTR	2838	chr17:84584915-84584934-,2838,3UTR,TGTTTTTTATTATTATTTTT	chr17:84584912-84584933-,4601,3UTR,GTTTTTTATTATTATTTTTATT
Hp1bp3	ENSMUSG00000028759	chr4:137783231-137783252+,2831,Intron	2831	chr4:137783231-137783252+,2831,Intron,AACCAGATTATTTATTTATTTA	chr4:137783238-137783252+,1346,Intron,TTATTTATTTATTTA
Ifnar1	ENSMUSG00000022967	chr16:91492551-91492569+,2342,Intron	2804	chr16:91492551-91492569+,2342,Intron,TACATTCTTTTTTTTTTTT;chr16:91492542-91492545+,462,Intron,CATA	chr16:91492551-91492552+,465,Intron,TA;chr16:91492542-91492544+,227,Intron,CAT
Dusp11	ENSMUSG00000030002	chr6:85893554-85893572-,2725,3UTR	2725	chr6:85893554-85893572-,2725,3UTR,GCCTTTCTTTTATTTATTT	chr6:85893542-85893573-,5663,3UTR,GGCCTTTCTTTTATTTATTTATTTATTTATAT
Aoah	ENSMUSG00000021322	chr13:20924546-20924554+,1648,Intron	2702	chr13:20924546-20924554+,1648,Intron,TTCTATATA;chr13:20924557-20924560+,678,Intron,TATA;chr13:20924563-20924564+,376,Intron,TA	chr13:20924549-20924554+,1601,Intron,TATATA;chr13:20924557-20924560+,709,Intron,TATA;chr13:20924563-20924565+,501,Intron,TAT
Ep400	ENSMUSG00000029505	chr5:111179412-111179425-,1044,Intron	2693	chr5:111179412-111179425-,1044,Intron,TTATTTATTTATTT;chr5:111179391-111179399-,887,Intron,ATTTATTAT;chr5:111179434-111179442-,762,Intron,GCATTTTTT	chr5:111179410-111179429-,2171,Intron,AGATTTATTTATTTATTTAT;chr5:111179391-111179398-,1078,Intron,TTTATTAT;chr5:111179433-111179438-,382,Intron,TTTTTT
Foxp4	ENSMUSG00000023991	chr17:48060368-48060399-,2645,Intron	2645	chr17:48060368-48060399-,2645,Intron,TGTGATTTATTTATTTATTTATTTATTTATTT	chr17:48060364-48060402-,5722,Intron,CCCTGTGATTTATTTATTTATTTATTTATTTATTTATTT
Arid5b	ENSMUSG00000019947	chr10:67604900-67604921-,2635,Intron	2635	chr10:67604900-67604921-,2635,Intron,GCATAATACCATCTTCTTATTT	chr10:67604893-67604921-,5577,Intron,GCATAATACCATCTTCTTATTTATTTATT
Tanc1	ENSMUSG00000035168	chr2:59612121-59612142+,1664,Intron	2605	chr2:59612121-59612142+,1664,Intron,CAAATCCTTATTTATTTATTTA;chr2:59612160-59612166+,941,Intron,TTATTTA	chr2:59612121-59612148+,3155,Intron,CAAATCCTTATTTATTTATTTATTTATT;chr2:59612156-59612170+,1433,Intron,TTATTTATTTATTTC
C230096C10Rik	ENSMUSG00000078517	chr4:138934468-138934481+,1457,3UTR	2537	chr4:138934468-138934481+,1457,3UTR,TTTATTTTCCTTTA;chr4:138934486-138934496+,1080,3UTR,TATTATTATTA	chr4:138934468-138934504+,5068,3UTR,TTTATTTTCCTTTATTATTATTATTATTATTTATATA
Ubr4	ENSMUSG00000066036	chr4:138934468-138934481+,1457,Intron	2537	chr4:138934468-138934481+,1457,Intron,TTTATTTTCCTTTA;chr4:138934486-138934496+,1080,Intron,TATTATTATTA	chr4:138934468-138934504+,5068,Intron,TTTATTTTCCTTTATTATTATTATTATTATTTATATA
Tns3	ENSMUSG00000020422	chr11:8556453-8556464-,952,Intron	2528	chr11:8556453-8556464-,952,Intron,TCTTTTTTTATA;chr11:8333795-8333800-,923,3UTR,TTTTAT;chr11:8333781-8333788-,653,3UTR,TATATTTT	chr11:8333775-8333786-,1839,3UTR,TATTTTACTTAT;chr11:8333795-8333800-,1267,3UTR,TTTTAT;chr11:8556454-8556465-,860,Intron,TTCTTTTTTTAT
Tiparp	ENSMUSG00000034640	chr3:65359023-65359032+,2090,3UTR	2519	chr3:65359023-65359032+,2090,3UTR,TTTTTTAATA;chr3:65358793-65358796+,429,3UTR,TATC	chr3:65359024-65359028+,1550,3UTR,TTTTT;chr3:65358792-65358796+,545,3UTR,TTATC;chr3:65359031-65359032+,198,3UTR,TA
Pias1	ENSMUSG00000032405	chr9:62824919-62824940-,2511,Intron	2511	chr9:62824919-62824940-,2511,Intron,CTTTTTAAAATTTTATTTATTT	chr9:62824902-62824939-,5706,Intron,TTTTTAAAATTTTATTTATTTATTTATTTAATTTATTT
Mtap4	ENSMUSG00000032479	chr9:109952293-109952317+,2400,Intron	2400	chr9:109952293-109952317+,2400,Intron,TATTTATTTATTTATTTATTTATTT	chr9:109952269-109952330+,6565,Intron,AACACTTCCATTTATTTATTTATTTATTTATTTATTTATTTATTTATTTATTTATTTATTTA
Cdk17	ENSMUSG00000020015	chr10:92695805-92695819+,1386,Intron	2389	chr10:92695805-92695819+,1386,Intron,TTATTTATTTATTTA;chr10:92695795-92695802+,1003,Intron,TTTTAAAA	chr10:92695789-92695832+,5080,Intron,TTTCATTTTTAAAAAGTTATTTATTTATTTATATTTATTTATTT
Stat2	ENSMUSG00000040033	chr10:127721745-127721757+,1919,Intron	2370	chr10:127721745-127721757+,1919,Intron,TATTATATTTTTA;chr10:127709839-127709845+,451,Intron,TTATTTA	chr10:127721745-127721756+,3004,Intron,TATTATATTTTT;chr10:127709839-127709844+,572,Intron,TTATTT
Npepps	ENSMUSG00000001441	chr11:97091031-97091041-,1514,Intron	2368	chr11:97091031-97091041-,1514,Intron,GGATTTAGTTT;chr11:97091000-97091010-,854,Intron,TTTATTTACTT	chr11:97090992-97091034-,5304,Intron,GTTTAGTATTTATTTATTTATTTATTTATTTACTTACTTACTT;chr11:97091037-97091045-,1134,Intron,CTTTGGATT
Dab2	ENSMUSG00000022150	chr15:6383188-6383202+,1981,Intron	2366	chr15:6383188-6383202+,1981,Intron,TTATTTATTTATTTA;chr15:6389279-6389280+,385,3UTR,TA	chr15:6383176-6383202+,3639,Intron,TTATTTATTTATTTATTTATTTATTTA;chr15:6389279-6389280+,779,3UTR,TA
Crebbp	ENSMUSG00000022521	chr16:4195391-4195412-,2088,Intron	2356	chr16:4195391-4195412-,2088,Intron,CTTTATTTACATTTCAAATGTT;chr16:4195348-4195350-,268,Intron,TCA	chr16:4195398-4195416-,2105,Intron,TTTTCTTTATTTACATTTC;chr16:4195391-4195395-,638,Intron,ATGTT;chr16:4195349-4195350-,273,Intron,TC
Rbpj	ENSMUSG00000039191	chr5:53997304-53997317+,1748,Intron	2345	chr5:53997304-53997317+,1748,Intron,TTACTTTATATCTA;chr5:53997355-53997360+,597,Intron,TATCTA	chr5:53997329-53997367+,6225,Intron,GTTTATCTATTATCTATCTATCTATCTATCTATCTTCTA;chr5:53997301-53997321+,2057,Intron,TATTTACTTTATATCTATCTG
Fcgr1	ENSMUSG00000015947	chr3:96095058-96095074-,2292,Intron	2292	chr3:96095058-96095074-,2292,Intron,AATTATTTTCTTTTCTT	chr3:96095058-96095073-,2317,Intron,ATTATTTTCTTTTCTT
Itpr1	ENSMUSG00000030102	chr6:108205179-108205189+,2279,Intron	2279	chr6:108205179-108205189+,2279,Intron,TTTGTTTGTTT	chr6:108205179-108205202+,5785,Intron,TTTGTTTGTTTATTTATTTATTTA
Ctsc	ENSMUSG00000030560	chr7:95431152-95431170+,2229,Intron	2229	chr7:95431152-95431170+,2229,Intron,TTATTTATTTATTTAATTG	chr7:95431149-95431170+,2501,Intron,TATTTATTTATTTATTTAATTG
Klf13	ENSMUSG00000052040	chr7:71065573-71065580-,868,Intron	2211	chr7:71065573-71065580-,868,Intron,GGTTTTTT;chr7:71065590-71065599-,842,Intron,TTATTTATTT;chr7:71065556-71065562-,501,Intron,TTTTGAT	chr7:71065556-71065580-,3266,Intron,GGTTTTTTAATTTATGTATTTTGAT;chr7:71065591-71065601-,1615,Intron,ATTTATTTATT
Chd2	ENSMUSG00000078671	chr7:80652011-80652034-,1712,Intron	2199	chr7:80652011-80652034-,1712,Intron,AAGATTTATTTATTTATTTATTTA;chr7:80633313-80633317-,487,Intron,ATTTC	chr7:80652005-80652033-,3446,Intron,AGATTTATTTATTTATTTATTTATTTATT;chr7:80633314-80633317-,477,Intron,ATTT
Caprin1	ENSMUSG00000027184	chr2:103622628-103622651-,2129,Intron	2129	chr2:103622628-103622651-,2129,Intron,TTTATTTATTTATTTATTTTATAC	chr2:103622630-103622670-,4021,Intron,TTATTTATTTATTTATTTATTTATTTATTTATTTATTTTAT
Srgap2	ENSMUSG00000026425	chr1:133405998-133406009-,771,Intron	2123	chr1:133405998-133406009-,771,Intron,TTTATTTAATTT;chr1:133367541-133367548-,768,Intron,TTATTTTT;chr1:133367584-133367588-,584,Intron,TCATT	chr1:133367551-133367588-,3739,Intron,TCATTATTTTATTTATTTATTTATTTATTTATTTATTT;chr1:133405994-133406021-,2581,Intron,TTTATTTATTTATTTATTTAATTTGTTT;chr1:133367541-133367548-,1148,Intron,TTATTTTT
Rnaset2b	ENSMUSG00000079724	chr17:7191194-7191227+,2114,Intron	2114	chr17:7191194-7191227+,2114,Intron,TTTTAGTTTAATTTTATTTATTTATTTATTTATT	chr17:7191215-7191228+,1468,Intron,TTATTTATTTATTC;chr17:7191200-7191208+,697,Intron,TTTAATTTT
Sfswap	ENSMUSG00000029439	chr5:130062340-130062356+,2109,Intron	2109	chr5:130062340-130062356+,2109,Intron,TTATTTATTTATTTATT	chr5:130062317-130062356+,5697,Intron,TATTTATTTATTTATTTATTTATTTATTTATTTATTTATT
Cd69	ENSMUSG00000030156	chr6:129218008-129218013-,1750,3UTR	2081	chr6:129218008-129218013-,1750,3UTR,TTTTTT;chr6:129217971-129217973-,331,3UTR,GTT	chr6:129218009-129218017-,2904,3UTR,ATTTTTTTT;chr6:129217965-129217973-,1090,3UTR,GTTACTATT
Pikfyve	ENSMUSG00000025949	chr1:65298277-65298282+,1000,Intron	2037	chr1:65298277-65298282+,1000,Intron,TTATTA;chr1:65298330-65298338+,823,Intron,TTATTTATT;chr1:65298358-65298359+,214,Intron,TA	chr1:65298311-65298340+,2818,Intron,TATTTATTTATTTATTTATTTATTTATTTG;chr1:65298277-65298282+,1099,Intron,TTATTA;chr1:65298358-65298361+,293,Intron,TATA
Cd247	ENSMUSG00000005763	chr1:167786526-167786527+,2031,Intron	2031	chr1:167786526-167786527+,2031,Intron,TG	chr1:167786526-167786527+,2826,Intron,TG
Sh3glb1	ENSMUSG00000037062	chr3:144351099-144351109-,2002,Intron	2002	chr3:144351099-144351109-,2002,Intron,TTTTTATAATT	chr3:144351099-144351112-,3701,Intron,TTATTTTTATAATT
Gm10222	ENSMUSG00000067736	chr1:24619422-24619430-,930,CDS	1965	chr1:24619422-24619430-,930,CDS,TATTATCCT;chr1:24619412-24619415-,528,CDS,TTAT;chr1:24619379-24619384-,507,CDS,CTCCAT	chr1:24619412-24619431-,3485,CDS,GTATTATCCTTATTTATTAT;chr1:24619379-24619384-,1060,CDS,CTCCAT
Rnd1	ENSMUSG00000054855	chr15:98500264-98500277-,1390,3UTR|Intron	1965	chr15:98500264-98500277-,1390,3UTR|Intron,TTTCAATCTGTTCT;chr15:98500251-98500254-,575,3UTR|Intron,GTTT	chr15:98500259-98500277-,1744,3UTR|Intron,TTTCAATCTGTTCTATGTT;chr15:98500251-98500255-,576,3UTR|Intron,TGTTT
Wnk1	ENSMUSG00000045962	chr6:119983956-119983977-,1964,Intron	1964	chr6:119983956-119983977-,1964,Intron,ATTACATTTGTTTTATTTAATT	chr6:119983956-119983962-,819,Intron,TTTAATT
Slamf7	ENSMUSG00000038179	chr1:173564618-173564622-,791,3UTR	1952	chr1:173564618-173564622-,791,3UTR,CTTTT;chr1:173564609-173564614-,647,3UTR,TTTATT;chr1:173564599-173564602-,514,3UTR,CTTT	chr1:173564607-173564614-,1294,3UTR,TTTATTAT;chr1:173564618-173564622-,941,3UTR,CTTTT;chr1:173564599-173564602-,515,3UTR,CTTT
Pla2g16	ENSMUSG00000060675	chr19:7654700-7654717+,1629,Intron	1945	chr19:7654700-7654717+,1629,Intron,TTATTTATTTATTTATAC;chr19:7639311-7639314+,316,Intron,TATA	chr19:7654684-7654716+,3558,Intron,TTATTTATTTATTTATTTATTTATTTATTTATA;chr19:7639308-7639323+,1296,Intron,TGCTATATTTATTTTA
Herc6	ENSMUSG00000029798	chr6:57546642-57546659+,1605,Intron	1936	chr6:57546642-57546659+,1605,Intron,TTTTTATCCTTGATATTC;chr6:57535388-57535392+,331,Intron,TTTAA	chr6:57546625-57546659+,5043,Intron,GTATTTTCTAATTCTATTTTTTATCCTTGATATTC;chr6:57535377-57535391+,1380,Intron,TTTATCTTATCTTTA
Ptafr	ENSMUSG00000056529	chr4:132122463-132122464+,488,Intron	1928	chr4:132122463-132122464+,488,Intron,CA;chr4:132122471-132122472+,456,Intron,TA;chr4:132122480-132122482+,378,Intron,CTA;chr4:132122485-132122486+,320,Intron,TA;chr4:132122467-132122468+,286,Intron,TA	chr4:132122463-132122472+,958,Intron,CATCTATCTA;chr4:132122480-132122486+,754,Intron,CTATCTA
Dync1i2	ENSMUSG00000027012	chr2:71074612-71074640+,1912,Intron	1912	chr2:71074612-71074640+,1912,Intron,CTCTTATTTATTTATTTATTTATTTATTT	chr2:71074612-71074640+,3412,Intron,CTCTTATTTATTTATTTATTTATTTATTT
Actr2	ENSMUSG00000020152	chr11:19970971-19970988-,1893,Intron	1893	chr11:19970971-19970988-,1893,Intron,TCTTTTTTTTTTTTTTTT	chr11:19970971-19970987-,2641,Intron,CTTTTTTTTTTTTTTTT
Ldlr	ENSMUSG00000032193	chr9:21552807-21552811+,1373,3UTR	1861	chr9:21552807-21552811+,1373,3UTR,TTATA;chr9:21552815-21552817+,265,3UTR,TTA;chr9:21552896-21552898+,223,3UTR,TCA	chr9:21552801-21552820+,2601,3UTR,TCTGTTTTATATATTTATTG;chr9:21552896-21552902+,595,3UTR,TCATTTC
Aebp2	ENSMUSG00000030232	chr6:140576166-140576188+,1854,Intron	1854	chr6:140576166-140576188+,1854,Intron,TTATTTATTTATTTATTTGACAT	chr6:140576166-140576183+,1872,Intron,TTATTTATTTATTTATTT;chr6:140576186-140576189+,326,Intron,CATA
Zbp1	ENSMUSG00000027514	chr2:173037252-173037257-,982,Intron	1837	chr2:173037252-173037257-,982,Intron,CTACAT;chr2:173037260-173037261-,490,Intron,TT;chr2:173037264-173037266-,365,Intron,TCT	chr2:173037250-173037257-,1524,Intron,CTACATAT;chr2:173037260-173037261-,668,Intron,TT;chr2:173037264-173037265-,388,Intron,CT
Junb	ENSMUSG00000052837	chr8:87500849-87500854-,1288,3UTR	1795	chr8:87500849-87500854-,1288,3UTR,CTTTTT;chr8:87500836-87500842-,507,3UTR,TCTATTT	chr8:87500849-87500853-,1117,3UTR,TTTTT;chr8:87500836-87500841-,560,3UTR,CTATTT
Fam49b	ENSMUSG00000022378	chr15:63762852-63762859-,1236,3UTR	1766	chr15:63762852-63762859-,1236,3UTR,ATTTTTTT;chr15:63762828-63762835-,530,3UTR,ATATTGCT	chr15:63762852-63762862-,2484,3UTR,TGGATTTTTTT;chr15:63762828-63762835-,944,3UTR,ATATTGCT
Fas	ENSMUSG00000024778	chr19:34376494-34376519+,1759,Intron	1759	chr19:34376494-34376519+,1759,Intron,TTTTATTTTTATTTAATTAATTTATT	chr19:34376495-34376517+,2969,Intron,TTTATTTTTATTTAATTAATTTA
Khdrbs1	ENSMUSG00000028790	chr4:129406363-129406380-,1739,Intron	1739	chr4:129406363-129406380-,1739,Intron,TTTATTTATTTATTATAT	chr4:129406361-129406383-,3224,Intron,TTATTTATTTATTTATTATATAT
2810055G20Rik	ENSMUSG00000090386	chr16:77581451-77581457+,589,Intron	1736	chr16:77581451-77581457+,589,Intron,CAATATC;chr16:77581421-77581427+,490,Intron,TTTATTT;chr16:77581444-77581445+,357,Intron,TA;chr16:77581476-77581480+,300,Intron,TCACA	chr16:77581394-77581445+,4619,Intron,TTTTTCATTTATTTATTTATTTATTTATTTATTTATTTATTTATTTGAATTA;chr16:77581454-77581459+,538,Intron,TATCTG;chr16:77581476-77581480+,458,Intron,TCACA
2810055G20Rik	ENSMUSG00000052450	chr16:77581451-77581457+,589,Intron	1736	chr16:77581451-77581457+,589,Intron,CAATATC;chr16:77581421-77581427+,490,Intron,TTTATTT;chr16:77581444-77581445+,357,Intron,TA;chr16:77581476-77581480+,300,Intron,TCACA	chr16:77581394-77581445+,4619,Intron,TTTTTCATTTATTTATTTATTTATTTATTTATTTATTTATTTATTTGAATTA;chr16:77581454-77581459+,538,Intron,TATCTG;chr16:77581476-77581480+,458,Intron,TCACA
Pou2f2	ENSMUSG00000008496	chr7:25880440-25880458-,1730,Intron	1730	chr7:25880440-25880458-,1730,Intron,TTTATTTATTTATTTATTT	chr7:25880440-25880469-,3502,Intron,TTATTTATTTATTTATTTATTTATTTATTT
Dennd1b	ENSMUSG00000056268	chr1:140912351-140912360+,1111,Intron	1729	chr1:140912351-140912360+,1111,Intron,TATTTATTTA;chr1:140912365-140912373+,618,Intron,TCAAATGTT	chr1:140912325-140912360+,3779,Intron,CTTTTAAATTTATTTATTTATTTATTTATTTATTTA;chr1:140912365-140912374+,742,Intron,TCAAATGTTG
Picalm	ENSMUSG00000039361	chr7:97356642-97356653+,1260,3UTR	1727	chr7:97356642-97356653+,1260,3UTR,TTATCAATTTTA;chr7:97356632-97356638+,467,3UTR,TTATTTA	chr7:97356624-97356638+,1308,3UTR,ATTTGTATTTATTTA;chr7:97356649-97356653+,1060,3UTR,TTTTA;chr7:97356642-97356646+,863,3UTR,TTATC
Lipg	ENSMUSG00000053846	chr18:75099155-75099166-,1265,3UTR	1713	chr18:75099155-75099166-,1265,3UTR,CTTTGTTTATAT;chr18:75099177-75099181-,448,3UTR,CCATT	chr18:75099155-75099166-,1779,3UTR,CTTTGTTTATAT;chr18:75099172-75099180-,658,3UTR,CATTTGGCT
Ddx58	ENSMUSG00000040296	chr4:40165006-40165021-,941,Intron	1706	chr4:40165006-40165021-,941,Intron,CCTCTTTTTTTTTTTT;chr4:40164994-40165003-,765,Intron,AGATTTATTT	chr4:40164981-40165002-,2020,Intron,GATTTATTTATTTATTATATGT;chr4:40165006-40165010-,535,Intron,TTTTT
Sash1	ENSMUSG00000015305	chr10:8490342-8490349-,1106,Intron	1702	chr10:8490342-8490349-,1106,Intron,GGCTTTTT;chr10:8442285-8442291-,596,3UTR,AAATCAA	chr10:8490338-8490355-,3932,Intron,GGTTTTGGCTTTTTATTT;chr10:8442281-8442304-,2567,3UTR,CTTTCTGTATATGAAATCAATATT
Nmi	ENSMUSG00000026946	chr2:51820736-51820759-,1676,Intron	1676	chr2:51820736-51820759-,1676,Intron,ATTTATTTATTTATTTATTTATTT	chr2:51820736-51820780-,4792,Intron,GTAGTATTTATTTATTTATTTATTTATTTATTTATTTATTTATTT
Usp12	ENSMUSG00000029640	chr5:147548515-147548530-,1673,3UTR	1673	chr5:147548515-147548530-,1673,3UTR,CTTAGCATATTTTATT	chr5:147548510-147548524-,2220,3UTR,ATATTTTATTAGTTT
Fmnl2	ENSMUSG00000036053	chr2:52870648-52870665+,1190,Intron	1627	chr2:52870648-52870665+,1190,Intron,GTCTTATTTATTTATTTA;chr2:52870687-52870691+,437,Intron,TTATT	chr2:52870650-52870694+,4390,Intron,CTTATTTATTTATTTATTTATTTATTTATTTATTTATTTATTTTG
Vti1a	ENSMUSG00000024983	chr19:55523885-55523889+,913,Intron	1609	chr19:55523885-55523889+,913,Intron,TTCCT;chr19:55523874-55523880+,696,Intron,TTTTTGG	chr19:55523885-55523889+,653,Intron,TTCCT;chr19:55523875-55523877+,369,Intron,TTT
St18	ENSMUSG00000033740	chr1:6565526-6565548+,1599,Intron	1599	chr1:6565526-6565548+,1599,Intron,TTAATTTTATTTATTTATTTATA	chr1:6565520-6565552+,3608,Intron,TATTAATTAATTTTATTTATTTATTTATATCTA
Ankfy1	ENSMUSG00000020790	chr11:72531300-72531315+,1597,Intron	1597	chr11:72531300-72531315+,1597,Intron,TTCTTTTTTTTTTTTA	chr11:72531304-72531315+,1574,Intron,TTTTTTTTTTTA
Gbp4	ENSMUSG00000079363	chr5:105562780-105562784-,1021,Intron	1590	chr5:105562780-105562784-,1021,Intron,ATTTC;chr5:105562737-105562742-,569,Intron,CTATCT	chr5:105562780-105562789-,1710,Intron,TTTATATTTC;chr5:105562736-105562742-,833,Intron,CTATCTT
Hexb	ENSMUSG00000021665	chr13:97960582-97960587-,1577,Intron	1577	chr13:97960582-97960587-,1577,Intron,ATATTC	chr13:97960582-97960589-,1387,Intron,AGATATTC
Dpysl2	ENSMUSG00000022048	chr14:67473283-67473293-,1194,Intron	1565	chr14:67473283-67473293-,1194,Intron,CTATAATATAT;chr14:67473272-67473277-,371,Intron,CCACTT	chr14:67473283-67473288-,544,Intron,ATATAT;chr14:67473272-67473277-,506,Intron,CCACTT
Anxa5	ENSMUSG00000027712	chr3:36348005-36348014-,1109,3UTR	1556	chr3:36348005-36348014-,1109,3UTR,TCATTTATAT;chr3:36348022-36348026-,447,3UTR,TTTTT	chr3:36348004-36348017-,1539,3UTR,GCTTCATTTATATT;chr3:36348022-36348025-,391,3UTR,TTTT
Ube2d1	ENSMUSG00000019927	chr10:70726261-70726271-,899,Intron	1553	chr10:70726261-70726271-,899,Intron,TATTTATTTTA;chr10:70726280-70726286-,654,Intron,TTTATTT	chr10:70726280-70726294-,1567,Intron,TTTATTTATTTATTT;chr10:70726262-70726272-,1396,Intron,GTATTTATTTT
Ly86	ENSMUSG00000021423	chr13:37486235-37486259+,1487,Intron	1487	chr13:37486235-37486259+,1487,Intron,TGTTTAACTGTTATTTATTTATTTA	chr13:37486253-37486290+,3761,Intron,TTATTTATTTATTTATTTATTTATTTATTTTGTATTTG
Slc4a7	ENSMUSG00000021733	chr14:15631097-15631103+,764,3UTR	1486	chr14:15631097-15631103+,764,3UTR,TTCTTCC;chr14:15631110-15631118+,722,3UTR,CATATTTTA	chr14:15631097-15631102+,1280,3UTR,TTCTTC;chr14:15631105-15631117+,1140,3UTR,TCCACCATATTTT
Slc7a8	ENSMUSG00000022180	chr14:55400407-55400418-,1471,5UTR	1471	chr14:55400407-55400418-,1471,5UTR,GTTCTATTTTTG	chr14:55400405-55400421-,2898,5UTR,ACAGTTCTATTTTTGTA
Dck	ENSMUSG00000029366	chr5:89210411-89210422+,1015,3UTR	1446	chr5:89210411-89210422+,1015,3UTR,TTTATGTATACA;chr5:89210433-89210437+,431,3UTR,GTTTA	chr5:89210412-89210456+,4324,3UTR,TTATGTATACATATATATATAGTTTATTTAATATTTGCAATCATA
Pnp	ENSMUSG00000021871	chr14:51568116-51568120+,982,Intron	1445	chr14:51568116-51568120+,982,Intron,TTTTA;chr14:51568130-51568135+,463,Intron,TTATTA	chr14:51568100-51568120+,3278,Intron,TAACTTATTTATTTATTTTTA;chr14:51568123-51568135+,2125,Intron,GATTTAGTTATTA
Zdhhc2	ENSMUSG00000039470	chr8:41586022-41586029+,1418,Intron	1418	chr8:41586022-41586029+,1418,Intron,CTTATTTA	chr8:41586022-41586025+,421,Intron,CTTA
Slc39a14	ENSMUSG00000022094	chr14:70721612-70721621-,1401,Intron	1401	chr14:70721612-70721621-,1401,Intron,CCTAAAATTT	chr14:70721585-70721621-,4998,Intron,CCTAAAATTTATTTATTTATTTATTTATTTATTTATT
Snx2	ENSMUSG00000034484	chr18:53352417-53352423+,798,Intron	1395	chr18:53352417-53352423+,798,Intron,TATTTTA;chr18:53352433-53352438+,597,Intron,TTATTA	chr18:53352431-53352438+,712,Intron,TCTTATTA;chr18:53352417-53352425+,601,Intron,TATTTTAAA
Myadm	ENSMUSG00000068566	chr7:3299221-3299236+,1390,3UTR	1390	chr7:3299221-3299236+,1390,3UTR,ATATATTTTAATTTTC	chr7:3299227-3299235+,1525,3UTR,TTTAATTTT
Il6	ENSMUSG00000025746	chr5:30346461-30346466+,771,3UTR	1388	chr5:30346461-30346466+,771,3UTR,TTTTAT;chr5:30346436-30346439+,617,3UTR,TTTT	chr5:30346436-30346440+,827,3UTR,TTTTA;chr5:30346264-30346271+,736,3UTR,TTAATTTA
Setdb2	ENSMUSG00000071350	chr14:60026806-60026825-,1385,Intron	1385	chr14:60026806-60026825-,1385,Intron,TTTATTATATGTATTTATTT	chr14:60026792-60026825-,3335,Intron,TTTATTATATGTATTTATTTATTTATTTTACATT
Rbm33	ENSMUSG00000048271	chr5:28679418-28679434+,1377,3UTR|Intron	1377	chr5:28679418-28679434+,1377,3UTR|Intron,TATGTATTTATTTATTT	chr5:28679410-28679431+,2543,3UTR|Intron,TATGTATGTATGTATTTATTTA
Spred1	ENSMUSG00000027351	chr2:117005316-117005319+,590,3UTR	1366	chr2:117005316-117005319+,590,3UTR,TTTA;chr2:117005302-117005307+,566,3UTR,TTTTTA;chr2:117005350-117005351+,210,3UTR,TA	chr2:117005300-117005307+,1067,3UTR,TTTTTTTA;chr2:117005316-117005320+,822,3UTR,TTTAT;chr2:117005349-117005351+,214,3UTR,TTA
Slc7a7	ENSMUSG00000000958	chr14:55025987-55026004-,1352,Intron	1352	chr14:55025987-55026004-,1352,Intron,TTTATTTATTTATTTATT	chr14:55025986-55026006-,2205,Intron,TATTTATTTATTTATTTATTT
Rac1	ENSMUSG00000001847	chr5:144280860-144280878-,1347,Intron	1347	chr5:144280860-144280878-,1347,Intron,TTATTTATTTATTTAATAT	chr5:144280866-144280879-,1538,Intron,TTTATTTATTTATT
Mapkbp1	ENSMUSG00000033902	chr2:119809899-119809912+,1344,Intron	1344	chr2:119809899-119809912+,1344,Intron,TTATTTATTTATTA	chr2:119809896-119809915+,3281,Intron,GATTTATTTATTTATTATTT
Rasgef1b	ENSMUSG00000029333	chr5:99647148-99647165-,1337,3UTR	1337	chr5:99647148-99647165-,1337,3UTR,CCATTAAGTTATTTAATA	chr5:99647153-99647158-,1067,3UTR,GTTATT;chr5:99647161-99647165-,643,3UTR,CCATT;chr5:99647149-99647150-,233,3UTR,AT
Hmox1	ENSMUSG00000005413	chr8:77624414-77624415+,1302,3UTR	1302	chr8:77624414-77624415+,1302,3UTR,GA	chr8:77624414-77624415+,1779,3UTR,GA
Tet2	ENSMUSG00000040943	chr3:133174051-133174064-,1028,Intron	1295	chr3:133174051-133174064-,1028,Intron,CTATCTATCTATCT;chr3:133174019-133174021-,267,Intron,TCT	chr3:133174039-133174056-,1867,Intron,CTATCTATCTATCTATCT;chr3:133174059-133174064-,436,Intron,CTATCT;chr3:133174019-133174020-,287,Intron,CT
Acsl5	ENSMUSG00000024981	chr19:55329666-55329680+,1280,Intron	1280	chr19:55329666-55329680+,1280,Intron,TACAATTTTATTTTA	chr19:55329661-55329680+,2194,Intron,TATATTACAATTTTATTTTA
Atxn2l	ENSMUSG00000032637	chr7:133635379-133635393-,1275,3UTR	1275	chr7:133635379-133635393-,1275,3UTR,TCTTTTATTTTCTAT	chr7:133635374-133635393-,3124,3UTR,TCTTTTATTTTCTATTATTT
Mlxip	ENSMUSG00000038342	chr5:123850035-123850046+,1049,Intron	1254	chr5:123850035-123850046+,1049,Intron,TTATTTATTTTG;chr5:123860124-123860125+,205,Intron,TA	chr5:123850016-123850046+,3168,Intron,TATTTATTTATTTATTTATTTATTTATTTTG;chr5:123860124-123860125+,205,Intron,TA
Crk	ENSMUSG00000017776	chr11:75500205-75500218+,1215,Intron	1215	chr11:75500205-75500218+,1215,Intron,TTATTTATTTATTT	chr11:75500201-75500219+,2422,Intron,CTATTTATTTATTTATTTA
Csrnp1	ENSMUSG00000032515	chr9:119881216-119881227-,1213,3UTR	1213	chr9:119881216-119881227-,1213,3UTR,TATTTTTACATT	chr9:119881216-119881227-,1455,3UTR,TATTTTTACATT
Casp4	ENSMUSG00000033538	chr9:5323073-5323079+,947,Intron	1212	chr9:5323073-5323079+,947,Intron,AAAATCA;chr9:5319045-5319047+,265,Intron,TTA	chr9:5323069-5323096+,4241,Intron,GAAAAAAATCATGGTGTTAATTATTTTA;chr9:5319045-5319047+,208,Intron,TTA
Birc3	ENSMUSG00000032000	chr9:7857137-7857152-,1203,Intron	1203	chr9:7857137-7857152-,1203,Intron,AGAAATTTATTTATTT	chr9:7857138-7857150-,1458,Intron,AAATTTATTTATT
Casp1	ENSMUSG00000025888	chr9:5306309-5306318+,1197,Intron	1197	chr9:5306309-5306318+,1197,Intron,CATTTTTATA	chr9:5306309-5306318+,1628,Intron,CATTTTTATA
Tmem55b	ENSMUSG00000035953	chr14:51547044-51547051-,638,3UTR	1193	chr14:51547044-51547051-,638,3UTR,TATTTAAT;chr14:51547057-51547060-,555,3UTR,ATAT	chr14:51547055-51547070-,1694,3UTR,TGATGTGTATATATAT;chr14:51547044-51547049-,1080,3UTR,TTTAAT
Pvr	ENSMUSG00000040511	chr7:20489772-20489781-,1176,3UTR	1176	chr7:20489772-20489781-,1176,3UTR,CTTCAATTTT	chr7:20489772-20489782-,1412,3UTR,TCTTCAATTTT
Trit1	ENSMUSG00000028653	chr4:122723036-122723050+,1154,Intron	1154	chr4:122723036-122723050+,1154,Intron,TATTTATTTATTTTT	chr4:122723039-122723051+,1383,Intron,TTATTTATTTTTA
Slc6a6	ENSMUSG00000030096	chr6:91664588-91664601+,1144,Intron	1144	chr6:91664588-91664601+,1144,Intron,TATCTATCTATCTA	chr6:91664596-91664597+,223,Intron,TA
Rod1	ENSMUSG00000028382	chr4:59526015-59526025-,1141,Intron	1141	chr4:59526015-59526025-,1141,Intron,TTATTATTATT	chr4:59526015-59526055-,4907,Intron,CTTTTTCTTTTATTATTATTATTATTATTATTATTATTATT
Ctsb	ENSMUSG00000021939	chr14:63743524-63743533+,1140,Intron	1140	chr14:63743524-63743533+,1140,Intron,TTATTTATTT	chr14:63743501-63743534+,2989,Intron,TATTTATTTATTTATTTGTTTATTTATTTATTTT
Tnfrsf11a	ENSMUSG00000026321	chr1:107741688-107741693+,565,3UTR	1123	chr1:107741688-107741693+,565,3UTR,TATTCA;chr1:107741699-107741705+,558,3UTR,TTTTGTA	chr1:107741688-107741693+,583,3UTR,TATTCA;chr1:107741700-107741705+,489,3UTR,TTTGTA
Fbxw7	ENSMUSG00000028086	chr3:84646742-84646748+,734,Intron	1121	chr3:84646742-84646748+,734,Intron,TTATTTA;chr3:84646788-84646793+,387,Intron,CATATA	chr3:84646734-84646748+,1083,Intron,TTATTTATTTATTTA;chr3:84646788-84646791+,627,Intron,CATA
Nfkbiz	ENSMUSG00000035356	chr16:55812638-55812643-,1103,3UTR	1103	chr16:55812638-55812643-,1103,3UTR,TTTCAT	chr16:55812638-55812643-,1319,3UTR,TTTCAT
Med13	ENSMUSG00000034297	chr11:86127855-86127857-,728,Intron	1067	chr11:86127855-86127857-,728,Intron,TTG;chr11:86084049-86084052-,339,3UTR,TTTT	chr11:86084049-86084053-,680,3UTR,GTTTT;chr11:86127855-86127856-,266,Intron,TG
Fcgr2b	ENSMUSG00000026656	chr1:172900425-172900432-,1041,Intron	1041	chr1:172900425-172900432-,1041,Intron,ATTCATTT	chr1:172900426-172900446-,2791,Intron,AGATTTATTTATTTATTCATT
Capza1	ENSMUSG00000070372	chr3:104630604-104630610-,811,Intron	1040	chr3:104630604-104630610-,811,Intron,TTTATTT;chr3:104630589-104630590-,229,Intron,AT	chr3:104630624-104630660-,3337,Intron,ATTTATTATTTAATTATTTTTATTTATTTATTTATTT;chr3:104630604-104630618-,1283,Intron,TTTATTTATTTATTT;chr3:104630589-104630590-,295,Intron,AT
Gab2	ENSMUSG00000004508	chr7:104392965-104392972+,725,Intron	1029	chr7:104392965-104392972+,725,Intron,TTTATTTA;chr7:104323963-104323966+,304,Intron,TTTA	chr7:104392961-104392972+,1067,Intron,TTTATTTATTTA;chr7:104323962-104323966+,594,Intron,TTTTA
Exoc4	ENSMUSG00000029763	chr6:33598013-33598023+,1023,Intron	1023	chr6:33598013-33598023+,1023,Intron,TTCATTCATTC	chr6:33598005-33598023+,2250,Intron,TTTATTTATTCATTCATTC
Errfi1	ENSMUSG00000028967	chr4:150242972-150242975+,1011,3UTR	1011	chr4:150242972-150242975+,1011,3UTR,TATA	chr4:150242971-150242978+,1603,3UTR,TTATATTA
Ddx50	ENSMUSG00000020076	chr10:62108798-62108810-,1000,Intron	1000	chr10:62108798-62108810-,1000,Intron,TTTATTTATTTAT	chr10:62108804-62108840-,2970,Intron,TTTTTTTCTTTTTTGATATTTATTTATTTATTTATTT
Spp1	ENSMUSG00000029304	chr5:104869745-104869748+,538,3UTR	992	chr5:104869745-104869748+,538,3UTR,TATA;chr5:104869755-104869756+,454,3UTR,TA	chr5:104869745-104869749+,603,3UTR,TATAT;chr5:104869755-104869756+,563,3UTR,TA
Gbp5	ENSMUSG00000040264	chr3:142160445-142160449+,969,Intron	969	chr3:142160445-142160449+,969,Intron,ATTCA	chr3:142160443-142160449+,601,Intron,AAATTCA
Zufsp	ENSMUSG00000039531	chr10:33648935-33648946-,963,Intron	963	chr10:33648935-33648946-,963,Intron,AATTTCTTTTTA	chr10:33648931-33648946-,1978,Intron,AATTTCTTTTTACATT
Rbm47	ENSMUSG00000070780	chr5:66522252-66522262-,952,Intron	952	chr5:66522252-66522262-,952,Intron,GGTAATTGTTT	chr5:66522246-66522262-,2306,Intron,GGTAATTGTTTTTTATT
Ube2e2	ENSMUSG00000058317	chr14:19720887-19720888-,933,CDS	933	chr14:19720887-19720888-,933,CDS,AG	chr14:19720887-19720888-,1624,CDS,AG
Tomm70a	ENSMUSG00000022752	chr16:57125672-57125680+,925,Intron	925	chr16:57125672-57125680+,925,Intron,TTTATTATA	chr16:57125653-57125684+,2823,Intron,TTATTTATTTATTTATTTATTTATTATATGTA
Hck	ENSMUSG00000003283	chr2:152944972-152944982+,924,Intron	924	chr2:152944972-152944982+,924,Intron,TTATTTTTTTA	chr2:152944971-152944981+,1060,Intron,TTTATTTTTTT
Tdrd3	ENSMUSG00000022019	chr14:87843941-87843948+,911,Intron	911	chr14:87843941-87843948+,911,Intron,TGATTCTA	chr14:87843946-87843948+,245,Intron,CTA
Lpxn	ENSMUSG00000024696	chr19:12879956-12879963+,910,Intron	910	chr19:12879956-12879963+,910,Intron,TTACATTT	chr19:12879944-12879964+,2785,Intron,TATTTTCTTTATTTACATTTT
Phf21a	ENSMUSG00000058318	chr2:92075914-92075927+,906,Intron	906	chr2:92075914-92075927+,906,Intron,TGTTTATTTATTTA	chr2:92075911-92075930+,2073,Intron,TATTGTTTATTTATTTATTT
Frmd4b	ENSMUSG00000030064	chr6:97269713-97269722-,903,Intron	903	chr6:97269713-97269722-,903,Intron,TTTATTTATC	chr6:97269713-97269730-,1636,Intron,TTTATTTATTTATTTATC
Chd9	ENSMUSG00000056608	chr8:93516764-93516774+,894,Intron	894	chr8:93516764-93516774+,894,Intron,TTATTTATTTA	chr8:93516760-93516774+,1234,Intron,TTATTTATTTATTTA
Rassf4	ENSMUSG00000042129	chr6:116584678-116584683-,541,3UTR	888	chr6:116584678-116584683-,541,3UTR,TAATTT;chr6:116622946-116622947-,347,Intron,TT	chr6:116622943-116622947-,634,Intron,TTATT;chr6:116584678-116584681-,516,3UTR,ATTT
Cln3	ENSMUSG00000030720	chr7:133720457-133720466-,885,Intron	885	chr7:133720457-133720466-,885,Intron,CTTTCTTTCT	chr7:133720421-133720438-,1931,Intron,CTTTCTTTCTTTCTTTCT;chr7:133720452-133720462-,867,Intron,CTTTCTTCCTT
Atxn10	ENSMUSG00000016541	chr15:85271554-85271559+,867,Intron	867	chr15:85271554-85271559+,867,Intron,TTATTA	chr15:85271545-85271559+,1451,Intron,TTATTTATTTTATTA
Lpl	ENSMUSG00000015568	chr8:71430573-71430581+,860,3UTR	860	chr8:71430573-71430581+,860,3UTR,TTTCAATTT	chr8:71430573-71430581+,1223,3UTR,TTTCAATTT
Xdh	ENSMUSG00000024066	chr17:74253021-74253022-,351,Intron	859	chr17:74253021-74253022-,351,Intron,TC;chr17:74297212-74297214-,294,Intron,CTT;chr17:74253028-74253029-,214,Intron,CT	chr17:74253017-74253025-,1069,Intron,CTATCATCT;chr17:74297210-74297214-,663,Intron,CTTCA;chr17:74253028-74253029-,285,Intron,CT
Sbk1	ENSMUSG00000042978	chr7:133426569-133426572+,856,Intron	856	chr7:133426569-133426572+,856,Intron,TAAA	chr7:133426569-133426574+,6403,Intron,TAAAAA
Fam193b	ENSMUSG00000021495	chr13:55662535-55662539-,855,Intron	855	chr13:55662535-55662539-,855,Intron,GGCTG	chr13:55662535-55662539-,1443,Intron,GGCTG
Zmym4	ENSMUSG00000042446	chr4:126629052-126629066-,855,Intron	855	chr4:126629052-126629066-,855,Intron,TTTATTTATTTATTT	chr4:126629052-126629058-,1060,Intron,TTTATTT
Sdcbp	ENSMUSG00000028249	chr4:6322761-6322770+,851,3UTR	851	chr4:6322761-6322770+,851,3UTR,TATTATTTTA	chr4:6322767-6322770+,518,3UTR,TTTA
Fth1	ENSMUSG00000024661	chr19:10059505-10059512+,838,3UTR	838	chr19:10059505-10059512+,838,3UTR,TTTCTATA	chr19:10059505-10059512+,1187,3UTR,TTTCTATA
Trim14	ENSMUSG00000039853	chr4:46521712-46521715-,836,Intron	836	chr4:46521712-46521715-,836,Intron,CTTC	chr4:46521712-46521715-,516,Intron,CTTC
Ahnak2	ENSMUSG00000072812	chr12:114028608-114028616-,832,Intron	832	chr12:114028608-114028616-,832,Intron,TTATTTATT	chr12:114028608-114028613-,836,Intron,TTTATT
Atxn7l1	ENSMUSG00000020564	chr12:34058074-34058084+,808,3UTR	808	chr12:34058074-34058084+,808,3UTR,TTTTTTATATT	chr12:34058075-34058094+,1963,3UTR,TTTTTATATTATTATTATTA
Zcchc7	ENSMUSG00000035649	chr4:44806500-44806508+,800,Intron	800	chr4:44806500-44806508+,800,Intron,TTGTGATTA	chr4:44806495-44806530+,3449,Intron,TACTGTTGTGATTATTTATTTATTTATTTGTATATT
Arf4	ENSMUSG00000021877	chr14:27475871-27475879+,798,3UTR	798	chr14:27475871-27475879+,798,3UTR,TTCCATTTG	chr14:27475856-27475881+,2613,3UTR,TTTAAAAATGTAGCATTCCATTTGTA
Rnf38	ENSMUSG00000035696	chr4:44154235-44154245-,776,Intron	776	chr4:44154235-44154245-,776,Intron,ATATATTATTT	chr4:44154226-44154251-,2559,Intron,TTTATTATATATTATTTATGTTATTT
Tfec	ENSMUSG00000029553	chr6:16816928-16816937-,773,Intron	773	chr6:16816928-16816937-,773,Intron,CTATCTATCT	chr6:16816928-16816957-,2769,Intron,CTATCTATCTATCTATCTATCTATCTATCT
Tab2	ENSMUSG00000015755	chr10:7638338-7638348-,766,Intron	766	chr10:7638338-7638348-,766,Intron,TTTATTTTATT	chr10:7638338-7638355-,2733,Intron,CTTCCTTTTTATTTTATT
Fzd6	ENSMUSG00000022297	chr15:38851136-38851138+,764,Intron	764	chr15:38851136-38851138+,764,Intron,GCC	chr15:38851136-38851138+,1178,Intron,GCC
Nos2	ENSMUSG00000020826	chr11:78773586-78773591+,754,3UTR	754	chr11:78773586-78773591+,754,3UTR,TACTTA	chr11:78773586-78773591+,874,3UTR,TACTTA
Tlr4	ENSMUSG00000039005	chr4:66508588-66508598+,748,Intron	748	chr4:66508588-66508598+,748,Intron,TTCATTTATCT	chr4:66508604-66508617+,1104,Intron,TTTTATTCTTTTAC;chr4:66508588-66508597+,914,Intron,TTCATTTATC
Pion	ENSMUSG00000039934	chr5:20729233-20729242+,521,Intron	737	chr5:20729233-20729242+,521,Intron,TAAATTTGTT;chr5:20729253-20729255+,216,Intron,TTT	chr5:20729237-20729249+,1348,Intron,TTTGTTATTTGTA;chr5:20729253-20729256+,544,Intron,TTTA
Stard3nl	ENSMUSG00000003062	chr13:19454772-19454782-,731,Intron	731	chr13:19454772-19454782-,731,Intron,TTTACTTATTT	chr13:19454772-19454787-,1610,Intron,CTTATTTTACTTATTT
Crkl	ENSMUSG00000006134	chr16:17477526-17477529+,443,Intron	724	chr16:17477526-17477529+,443,Intron,TTTT;chr16:17477542-17477543+,281,Intron,TA	chr16:17477514-17477530+,1427,Intron,TTATTTATTTATTTTTG;chr16:17477539-17477546+,520,Intron,TCTTATGT
Mapkap1	ENSMUSG00000038696	chr2:34304016-34304020+,709,Intron	709	chr2:34304016-34304020+,709,Intron,GACAA	chr2:34304017-34304021+,477,Intron,ACAAC
Mxd1	ENSMUSG00000001156	chr6:86599844-86599849-,700,3UTR	700	chr6:86599844-86599849-,700,3UTR,TTTTAT	chr6:86599846-86599849-,852,3UTR,TTTT
Il15ra	ENSMUSG00000023206	chr2:11642964-11642973+,698,Intron	698	chr2:11642964-11642973+,698,Intron,TTTTTTTTTA	chr2:11642965-11642972+,1095,Intron,TTTTTTTT
Dusp2	ENSMUSG00000027368	chr2:127163982-127163986+,693,3UTR	693	chr2:127163982-127163986+,693,3UTR,TTTAA	chr2:127163982-127163985+,326,3UTR,TTTA
Atf3	ENSMUSG00000026628	chr1:192994238-192994244-,687,3UTR	687	chr1:192994238-192994244-,687,3UTR,AAATATT	chr1:192994234-192994242-,1174,3UTR,ATATTACTT
Btbd7	ENSMUSG00000041702	chr12:104104440-104104450-,686,Intron	686	chr12:104104440-104104450-,686,Intron,TTTATTTATTT	chr12:104104440-104104453-,1438,Intron,TTATTTATTTATTT
Tbc1d13	ENSMUSG00000039678	chr2:30006894-30006898+,674,3UTR	674	chr2:30006894-30006898+,674,3UTR,TTTTA	chr2:30006892-30006908+,1281,3UTR,TATTTTACTATTTATTT
Gsdmd	ENSMUSG00000022575	chr15:75694215-75694218+,351,Intron	674	chr15:75694215-75694218+,351,Intron,TTTA;chr15:75694229-75694232+,323,Intron,TACA	chr15:75694215-75694218+,346,Intron,TTTA;chr15:75694229-75694230+,264,Intron,TA
Ctnna1	ENSMUSG00000037815	chr18:35320290-35320300+,672,Intron	672	chr18:35320290-35320300+,672,Intron,TTATTTATTTA	chr18:35320290-35320300+,1218,Intron,TTATTTATTTA
Trps1	ENSMUSG00000038679	chr15:50707137-50707143-,669,Intron	669	chr15:50707137-50707143-,669,Intron,TGATTAT	chr15:50707138-50707146-,1229,Intron,ATATGATTA
Rab22a	ENSMUSG00000027519	chr2:173497775-173497780+,668,Intron	668	chr2:173497775-173497780+,668,Intron,TCAATA	chr2:173497772-173497785+,2179,Intron,TTCTCAATACCTTT
AA960436	ENSMUSG00000031792	chr8:97870925-97870927+,378,3UTR	660	chr8:97870925-97870927+,378,3UTR,TTA;chr8:97870934-97870936+,282,3UTR,TTT	chr8:97870923-97870937+,2325,3UTR,CTTTAATCTCCTTTA
Gbp2	ENSMUSG00000028270	chr3:142287141-142287149+,632,Intron	632	chr3:142287141-142287149+,632,Intron,TTTATTTTA	chr3:142287133-142287155+,2180,Intron,TATTTTATTTTATTTTATTTTAT
Gls	ENSMUSG00000026103	chr1:52246939-52246946-,629,Intron	629	chr1:52246939-52246946-,629,Intron,ATATTTTT	chr1:52246939-52246946-,686,Intron,ATATTTTT
Bfar	ENSMUSG00000022684	chr16:13696622-13696630+,627,Intron	627	chr16:13696622-13696630+,627,Intron,TTTTTATTA	chr16:13696610-13696630+,2262,Intron,TTTTTTATTTATTTTTTATTA
Ifit1	ENSMUSG00000034459	chr19:34723295-34723298+,316,CDS	624	chr19:34723295-34723298+,316,CDS,TTTA;chr19:34723368-34723371+,308,3UTR,GTTA	chr19:34723369-34723371+,589,3UTR,TTA;chr19:34723296-34723298+,355,CDS,TTA
Rab28	ENSMUSG00000029128	chr5:42055046-42055055-,620,Intron	620	chr5:42055046-42055055-,620,Intron,TCATAAATAT	chr5:42055040-42055050-,977,Intron,AATATTTTATT
Mpped1	ENSMUSG00000041708	chr15:83610545-83610546+,611,Intron	611	chr15:83610545-83610546+,611,Intron,CC	chr15:83610545-83610546+,204,Intron,CC
Myl12b	ENSMUSG00000034868	chr17:71323506-71323513-,609,3UTR	609	chr17:71323506-71323513-,609,3UTR,TTTTTTTT	chr17:71323507-71323511-,860,3UTR,TTTTT
Pcgf3	ENSMUSG00000033623	chr5:108931843-108931850+,605,3UTR	605	chr5:108931843-108931850+,605,3UTR,TTTATAAA	chr5:108931843-108931846+,605,3UTR,TTTA
Lgals3	ENSMUSG00000050335	chr14:48005447-48005451+,599,3UTR	599	chr14:48005447-48005451+,599,3UTR,ATTTA	chr14:48005448-48005451+,572,3UTR,TTTA
Ccrl2	ENSMUSG00000043953	chr9:110957703-110957709-,590,3UTR	590	chr9:110957703-110957709-,590,3UTR,GTTATTT	chr9:110957703-110957709-,644,3UTR,GTTATTT
Tchh	ENSMUSG00000052415	chr3:93248927-93248928+,584,CDS	584	chr3:93248927-93248928+,584,CDS,AG	chr3:93248927-93248928+,732,CDS,AG
Srpk1	ENSMUSG00000004865	chr17:28754312-28754321-,583,Intron	583	chr17:28754312-28754321-,583,Intron,GTCTTTTTCT	chr17:28754312-28754331-,2456,Intron,TTGTTTTTTAGTCTTTTTCT
Phf20	ENSMUSG00000038116	chr2:156029426-156029429+,583,Intron	583	chr2:156029426-156029429+,583,Intron,GATT	chr2:156029426-156029429+,371,Intron,GATT
A630001G21Rik	ENSMUSG00000052760	chr1:87625155-87625157-,579,Intron	579	chr1:87625155-87625157-,579,Intron,TCT	chr1:87625105-87625120-,1491,Intron,CTTTCTTTCTTTCTTT;chr1:87625155-87625157-,299,Intron,TCT
Zfand3	ENSMUSG00000044477	chr17:30246695-30246702+,572,Intron	572	chr17:30246695-30246702+,572,Intron,TTTATTTA	chr17:30246689-30246705+,1380,Intron,TATTTATTTATTTATTT
Clcn3	ENSMUSG00000004319	chr8:63443341-63443347-,571,Intron	571	chr8:63443341-63443347-,571,Intron,TTTATTT	chr8:63443337-63443347-,957,Intron,TTTATTTATTT
Ccng2	ENSMUSG00000029385	chr5:93704159-93704163+,568,3UTR	568	chr5:93704159-93704163+,568,3UTR,TATTC	chr5:93704149-93704163+,1744,3UTR,TTCTATTTATTATTC
Lcp1	ENSMUSG00000021998	chr14:75615800-75615804+,557,Intron	557	chr14:75615800-75615804+,557,Intron,ACATA	chr14:75615801-75615805+,374,Intron,CATAA
Stip1	ENSMUSG00000024966	chr19:7095321-7095324-,552,3UTR	552	chr19:7095321-7095324-,552,3UTR,TTTT	chr19:7095321-7095325-,580,3UTR,TTTTT
Nt5c3	ENSMUSG00000029780	chr6:56832874-56832879-,545,3UTR	545	chr6:56832874-56832879-,545,3UTR,CTTTCT	chr6:56832874-56832879-,1000,3UTR,CTTTCT
Myl12a	ENSMUSG00000024048	chr17:71343838-71343842-,545,3UTR	545	chr17:71343838-71343842-,545,3UTR,GTTTT	chr17:71343837-71343842-,804,3UTR,GTTTTA
Cdk13	ENSMUSG00000041297	chr13:17891847-17891853-,539,Intron	539	chr13:17891847-17891853-,539,Intron,ATTTATT	chr13:17891848-17891852-,484,Intron,TTTAT
Degs1	ENSMUSG00000038633	chr1:184206558-184206562-,538,3UTR	538	chr1:184206558-184206562-,538,3UTR,TTTAT	chr1:184206557-184206566-,978,3UTR,TTACTTTATT
Crim1	ENSMUSG00000024074	chr17:78725084-78725090+,535,Intron	535	chr17:78725084-78725090+,535,Intron,AAAAAAA	chr17:78725083-78725091+,4481,Intron,CAAAAAAAA
Adam17	ENSMUSG00000052593	chr12:21377317-21377320-,519,Intron	519	chr12:21377317-21377320-,519,Intron,ATTT	chr12:21377303-21377320-,2195,Intron,ATTTAAAAATATTTATTT
Ehd1	ENSMUSG00000024772	chr19:6298875-6298880+,517,3UTR	517	chr19:6298875-6298880+,517,3UTR,TTTTTA	chr19:6298873-6298880+,798,3UTR,TATTTTTA
Mnat1	ENSMUSG00000021103	chr12:74348576-74348581+,512,Intron	512	chr12:74348576-74348581+,512,Intron,TTATTA	chr12:74348541-74348586+,3973,Intron,TATTTATTTATTTATTTATTTATTTATTTATTTATTTATTAAATTA
E130114P18Rik	ENSMUSG00000048747	chr4:97389915-97389918-,509,Intron	509	chr4:97389915-97389918-,509,Intron,AGGA	chr4:97389915-97389918-,638,Intron,AGGA
Dda1	ENSMUSG00000074247	chr8:73998602-73998605+,463,3UTR	463	chr8:73998602-73998605+,463,3UTR,TCCA	chr8:73998602-73998605+,691,3UTR,TCCA
Ttc1	ENSMUSG00000041278	chr11:43549847-43549849-,453,Intron	453	chr11:43549847-43549849-,453,Intron,TCA	chr11:43549847-43549849-,461,Intron,TCA
Mdm2	ENSMUSG00000020184	chr10:117127035-117127040-,442,3UTR	442	chr10:117127035-117127040-,442,3UTR,GTTTAT	chr10:117127030-117127039-,824,3UTR,TTTATATTTT
Bcl2a1b	ENSMUSG00000089929	chr9:89100016-89100021+,435,Intron	435	chr9:89100016-89100021+,435,Intron,TATCTA	chr9:89100008-89100025+,1785,Intron,TATCTATCTATCTATCTA
Tmem171	ENSMUSG00000052485	chr13:99456213-99456216-,435,3UTR	435	chr13:99456213-99456216-,435,3UTR,TTTT	chr13:99456212-99456217-,508,3UTR,TTTTTT
Tmem2	ENSMUSG00000024754	chr19:21930902-21930903+,426,3UTR	426	chr19:21930902-21930903+,426,3UTR,TT	chr19:21930894-21930904+,1457,3UTR,TTATTTAATTT
Bcl2a1a	ENSMUSG00000074147	chr9:88854614-88854619+,419,Intron	419	chr9:88854614-88854619+,419,Intron,CATCTA	chr9:88854614-88854655+,3141,Intron,CATCTATCTATCTATCTATCTATCTATCTATCTATCTATCTA
Golga7	ENSMUSG00000015341	chr8:24352555-24352556-,412,3UTR	412	chr8:24352555-24352556-,412,3UTR,TT	chr8:24352549-24352556-,1274,3UTR,TTATTATT
Ppm1h	ENSMUSG00000034613	chr10:122120483-122120486+,409,Intron	409	chr10:122120483-122120486+,409,Intron,TTTA	chr10:122120483-122120494+,1959,Intron,TTTATGCAATTA
D1Ertd622e	ENSMUSG00000044768	chr1:99541569-99541572-,408,3UTR	408	chr1:99541569-99541572-,408,3UTR,TTTT	chr1:99541569-99541573-,565,3UTR,ATTTT
Lims1	ENSMUSG00000019920	chr10:57790562-57790567+,406,Intron	406	chr10:57790562-57790567+,406,Intron,TATTTA	chr10:57790553-57790569+,1081,Intron,TTATTTATCTATTTATC
Tmed4	ENSMUSG00000004394	chr11:6170425-6170429-,406,3UTR	406	chr11:6170425-6170429-,406,3UTR,ATTTT	chr11:6170425-6170429-,632,3UTR,ATTTT
Ahnak	ENSMUSG00000069833	chr19:9093147-9093149+,401,3UTR|Intron	401	chr19:9093147-9093149+,401,3UTR|Intron,TTA	chr19:9093147-9093149+,553,3UTR|Intron,TTA
Plcb4	ENSMUSG00000039943	chr2:135816636-135816640+,401,Intron	401	chr2:135816636-135816640+,401,Intron,TCTCA	chr2:135816636-135816640+,569,Intron,TCTCA
Rhob	ENSMUSG00000054364	chr12:8505038-8505042-,399,3UTR	399	chr12:8505038-8505042-,399,3UTR,TTGTT	chr12:8505038-8505043-,736,3UTR,ATTGTT
Rin2	ENSMUSG00000001768	chr2:145696330-145696333+,395,Intron	395	chr2:145696330-145696333+,395,Intron,TTTT	chr2:145696328-145696333+,681,Intron,TTTTTT
Casp8	ENSMUSG00000026029	chr1:58881987-58881991+,392,Intron	392	chr1:58881987-58881991+,392,Intron,TTTCA	chr1:58881985-58881997+,1031,Intron,TGTTTCACTATTT
Mafk	ENSMUSG00000018143	chr5:140278421-140278424+,391,3UTR	391	chr5:140278421-140278424+,391,3UTR,TTCA	chr5:140278415-140278424+,1007,3UTR,TTTCATTTCA
Bcl10	ENSMUSG00000028191	chr3:145597152-145597156+,391,3UTR	391	chr3:145597152-145597156+,391,3UTR,TTTTA	chr3:145597152-145597156+,479,3UTR,TTTTA
Arl8a	ENSMUSG00000026426	chr1:137052700-137052703+,383,3UTR	383	chr1:137052700-137052703+,383,3UTR,TTTA	chr1:137052691-137052702+,1034,3UTR,TTTGTTTAATTT
Zdhhc18	ENSMUSG00000037553	chr4:133172483-133172484-,376,Intron	376	chr4:133172483-133172484-,376,Intron,CC	chr4:133172483-133172484-,245,Intron,CC
Pml	ENSMUSG00000036986	chr9:58085232-58085234-,374,Intron	374	chr9:58085232-58085234-,374,Intron,TTT	chr9:58085231-58085234-,623,Intron,TTTT
Mapk6	ENSMUSG00000042688	chr9:75235132-75235134-,373,3UTR	373	chr9:75235132-75235134-,373,3UTR,ATT	chr9:75235132-75235149-,1813,3UTR,TATTTTCTGTATTTAATT
Wdr25	ENSMUSG00000040877	chr12:110173601-110173605+,353,Intron	353	chr12:110173601-110173605+,353,Intron,AAAAA	chr12:110173599-110173605+,2416,Intron,CAAAAAA
Ubl7	ENSMUSG00000055720	chr9:57761553-57761555+,352,Intron	352	chr9:57761553-57761555+,352,Intron,TTA	chr9:57761540-57761558+,1999,Intron,TTTATTTATTTATTTATTT
Atg10	ENSMUSG00000021619	chr13:91255531-91255532-,352,Intron	352	chr13:91255531-91255532-,352,Intron,TC	chr13:91255518-91255532-,1255,Intron,TCATCTATCTTATCT
Pcdh9	ENSMUSG00000055421	chr14:93976156-93976157-,351,Intron	351	chr14:93976156-93976157-,351,Intron,CA	chr14:93976156-93976157-,497,Intron,CA
Sbf2	ENSMUSG00000038371	chr7:117645525-117645527-,348,Intron	348	chr7:117645525-117645527-,348,Intron,CTT	chr7:117645525-117645527-,495,Intron,CTT
Usp18	ENSMUSG00000030107	chr6:121220621-121220623+,346,3UTR	346	chr6:121220621-121220623+,346,3UTR,TTT	chr6:121220621-121220623+,491,3UTR,TTT
Ugt1a9	ENSMUSG00000090175	chr1:90039888-90039892+,333,Intron	333	chr1:90039888-90039892+,333,Intron,CATTT	chr1:90039888-90039892+,465,Intron,CATTT
Ugt1a10	ENSMUSG00000090165	chr1:90039888-90039892+,333,Intron	333	chr1:90039888-90039892+,333,Intron,CATTT	chr1:90039888-90039892+,465,Intron,CATTT
Ugt1a6b	ENSMUSG00000090145	chr1:90039888-90039892+,333,Intron	333	chr1:90039888-90039892+,333,Intron,CATTT	chr1:90039888-90039892+,465,Intron,CATTT
Ugt1a7c	ENSMUSG00000090124	chr1:90039888-90039892+,333,Intron	333	chr1:90039888-90039892+,333,Intron,CATTT	chr1:90039888-90039892+,465,Intron,CATTT
Ugt1a8	ENSMUSG00000089675	chr1:90039888-90039892+,333,Intron	333	chr1:90039888-90039892+,333,Intron,CATTT	chr1:90039888-90039892+,465,Intron,CATTT
Ugt1a6a	ENSMUSG00000054545	chr1:90039888-90039892+,333,Intron	333	chr1:90039888-90039892+,333,Intron,CATTT	chr1:90039888-90039892+,465,Intron,CATTT
Atp6v0b	ENSMUSG00000033379	chr4:117557210-117557213-,327,3UTR	327	chr4:117557210-117557213-,327,3UTR,TGTA	chr4:117557210-117557214-,370,3UTR,CTGTA
Wac	ENSMUSG00000024283	chr18:7916855-7916858+,319,Intron	319	chr18:7916855-7916858+,319,Intron,TTTA	chr18:7916855-7916862+,642,Intron,TTTATATT
Mpeg1	ENSMUSG00000046805	chr19:12539159-12539160+,317,3UTR	317	chr19:12539159-12539160+,317,3UTR,TA	chr19:12539158-12539160+,533,3UTR,TTA
Etv6	ENSMUSG00000030199	chr6:134217826-134217828+,317,3UTR	317	chr6:134217826-134217828+,317,3UTR,TTA	chr6:134217826-134217828+,553,3UTR,TTA
Nudcd3	ENSMUSG00000053838	chr11:6080625-6080626-,311,Intron	311	chr11:6080625-6080626-,311,Intron,TA	chr11:6091242-6091266-,1799,Intron,TTATTTATTTATTTATTTAATTATT;chr11:6080622-6080626-,706,Intron,TAGAG
Zfp160	ENSMUSG00000067942	chr17:21149286-21149289+,309,Intron	309	chr17:21149286-21149289+,309,Intron,TTCA	chr17:21149265-21149298+,3480,Intron,TTATTTATTTACACTTATTTATTCAGTTTATATC
5730508B09Rik	ENSMUSG00000050549	chr3:127573498-127573502-,303,3UTR	303	chr3:127573498-127573502-,303,3UTR,TTTTT	chr3:127573500-127573503-,549,3UTR,ATTT
Rab5c	ENSMUSG00000019173	chr11:100576677-100576678-,303,3UTR	303	chr11:100576677-100576678-,303,3UTR,GG	chr11:100576677-100576678-,353,3UTR,GG
Map2k7	ENSMUSG00000002948	chr8:4247586-4247589+,297,3UTR|Intron	297	chr8:4247586-4247589+,297,3UTR|Intron,TTTA	chr8:4247586-4247589+,463,3UTR|Intron,TTTA
Gch1	ENSMUSG00000037580	chr14:47775328-47775329-,289,3UTR	289	chr14:47775328-47775329-,289,3UTR,AT	chr14:47775328-47775329-,278,3UTR,AT
Lrrc8d	ENSMUSG00000046079	chr5:106210790-106210792+,286,Intron	286	chr5:106210790-106210792+,286,Intron,AAA	chr5:106210789-106210792+,597,Intron,CAAA
2210009G21Rik	ENSMUSG00000027281	chr2:136880190-136880192+,252,Intron	252	chr2:136880190-136880192+,252,Intron,TTA	chr2:136880163-136880196+,3484,Intron,TATTTATTTATTTATTTATTTATTTATTTATTTT
Jak1	ENSMUSG00000028530	chr4:100877824-100877825-,250,Intron	250	chr4:100877824-100877825-,250,Intron,TT	chr4:100877824-100877828-,565,Intron,CTATT
Xrcc4	ENSMUSG00000021615	chr13:90169186-90169188-,238,Intron	238	chr13:90169186-90169188-,238,Intron,ATT	chr13:90169186-90169188-,289,Intron,ATT
Il6st	ENSMUSG00000021756	chr13:113283525-113283526+,237,Intron	237	chr13:113283525-113283526+,237,Intron,TT	chr13:113283525-113283531+,568,Intron,TTATTTA
Zc3h7a	ENSMUSG00000037965	chr16:11163322-11163323-,237,Intron	237	chr16:11163322-11163323-,237,Intron,TC	chr16:11163322-11163323-,311,Intron,TC
Diap3	ENSMUSG00000022021	chr14:87208033-87208035-,231,Intron	231	chr14:87208033-87208035-,231,Intron,CCA	chr14:87208032-87208035-,1924,Intron,CCAA
Rbm27	ENSMUSG00000024491	chr18:42438289-42438291+,229,Intron	229	chr18:42438289-42438291+,229,Intron,TCA	chr18:42438289-42438291+,259,Intron,TCA
Rab18	ENSMUSG00000073639	chr18:6765821-6765823+,228,Intron	228	chr18:6765821-6765823+,228,Intron,TTA	chr18:6765816-6765826+,964,Intron,TTTATTTATTT
Nubpl	ENSMUSG00000035142	chr12:53237821-53237822+,225,Intron	225	chr12:53237821-53237822+,225,Intron,CT	chr12:53237820-53237822+,438,Intron,CCT
Trrap	ENSMUSG00000045482	chr5:145536779-145536781+,223,Intron	223	chr5:145536779-145536781+,223,Intron,TTA	chr5:145536777-145536791+,1172,Intron,TATTATTACTATTAT
Nfasc	ENSMUSG00000026442	chr1:134473297-134473299-,219,Intron	219	chr1:134473297-134473299-,219,Intron,AAA	chr1:134473297-134473303-,2191,Intron,AAAAAAA
Ets2	ENSMUSG00000022895	chr16:95941541-95941542+,202,3UTR	202	chr16:95941541-95941542+,202,3UTR,TA	chr16:95941541-95941542+,467,3UTR,TA
Prkag2	ENSMUSG00000028944	chr5:24409186-24409187-,194,Intron	194	chr5:24409186-24409187-,194,Intron,CC	chr5:24409186-24409187-,323,Intron,CC

## Sheet: Legend
Dataset EV7. TTP binding sites in BMDM treated with LPS for 3 h.
Strongest binding site is the site with a maximum number of crosslinks in a given gene in the following format: chromosome:start-end(strand),score,genomic feature(5’ UTR, CDS, 3’ UTR, intron). Binding sites profile is a list of all sites in a particular gene. Features of single binding sites are separated by semicolon and presented in the following format: chromosome:start-end(strand),score,genom…
