# Supplementary material for: Tristetraprolin binding site atlas in the macrophage transcriptome reveals a switch for inflammation resolution
Source: Mol Syst Biol. 2016 May 13;12(5):868. doi: 10.15252/msb.20156628 (PMC4988506; doi:10.15252/msb.20156628)
Supplement: Supplementary file 9 — Dataset EV8 [file MSB-12-868-s009.xls]

## Sheet: DatasetEV8
Ensembl gene ID	Symbol	LPS 0 h		LPS 3 h		LPS 6 h		FPKM LPS 0 h		FPKM LPS 3 h		FPKM LPS 6 h
		LFC	FDR	LFC	FDR	LFC	FDR	WT	ΔM	WT	ΔM	WT	ΔM
ENSMUSG00000000001	Gnai3	-0.110101	0.916647	0.00662566	0.985226	-0.0993537	0.556027	10.23	8.92	12.53	12.27	10.47	9.4
ENSMUSG00000000028	Cdc45	-0.444191	0.312565	-0.169118	0.68539	-0.232787	NA	5.28	3.51	2.19	2	0.83	0.59
ENSMUSG00000000037	Scml2	-0.131125	NA	-0.206538	NA	-0.135301	NA	0.17	0.05	0.2	0.26	0.1	0.08
ENSMUSG00000000056	Narf	-0.012911	0.991066	0.0342948	0.945833	0.0945684	0.751925	7.28	6.78	0.9	0.88	2.17	2.11
ENSMUSG00000000058	Cav2	-0.0381679	0.979186	0.298124	0.0349948	0.0108609	0.951598	130.87	121.15	112.68	138.37	73.81	70.6
ENSMUSG00000000078	Klf6	0.155579	0.859222	-0.017989	0.937588	-0.289549	0.000257776	45.62	48.73	69.78	67.41	104.87	82.46
ENSMUSG00000000085	Scmh1	-0.546767	0.0289565	-0.542222	6.59741e-05	-0.0488645	0.8233	49.55	30.34	37.59	26.51	22.81	21.52
ENSMUSG00000000088	Cox5a	0.236145	0.35792	0.157622	0.257103	0.124111	0.141665	293.05	328.82	303.15	331.74	284.9	300.11
ENSMUSG00000000093	Tbx2	NA	NA	-0.069657	NA	-0.0604115	NA	0	0	0.01	0	0.01	0
ENSMUSG00000000120	Ngfr	-0.085074	NA	-0.0399519	NA	-0.102391	NA	0.02	0	0.01	0	0.03	0.01
ENSMUSG00000000126	Wnt9a	0.228215	NA	0.0447216	NA	-0.0209239	NA	0.01	0.05	0.01	0.02	0.02	0.01
ENSMUSG00000000127	Fer	0.124041	0.916162	0.136671	0.731391	0.0642092	0.855488	3.05	3.19	1.69	1.84	1.89	1.95
ENSMUSG00000000131	Xpo6	-0.0377013	0.974443	-0.0361515	0.869332	-0.0576923	0.722986	117.68	114.08	72.63	70.3	94.8	92.6
ENSMUSG00000000134	Tfe3	0.0622818	0.949996	-0.32736	0.0348874	-0.155632	0.088971	147.03	154.53	112.72	84.94	136.11	117.49
ENSMUSG00000000142	Axin2	-0.0703737	NA	NA	NA	NA	NA	0.13	0.01	0	0	0	0
ENSMUSG00000000148	Brat1	0.0731993	0.95637	0.0583106	0.897216	-0.0660843	0.844417	4.8	4.71	1.48	1.54	2.03	1.81
ENSMUSG00000000149	Gna12	-0.205963	0.585468	-0.461726	0.000246248	-0.0617872	0.725627	88.86	72.36	36.39	25.66	10.29	9.49
ENSMUSG00000000154	Slc22a18	0.108168	0.96052	-0.750104	0.0193029	-0.0625141	0.891591	4.9	4.88	5.11	2.69	2.86	2.56
ENSMUSG00000000157	Itgb2l	0.109547	NA	NA	NA	NA	NA	0	0.03	0	0	0	0
ENSMUSG00000000159	Igsf5	0.0911233	NA	-0.0735054	NA	0.0116023	NA	0	0.1	0.05	0	0.11	0.11
ENSMUSG00000000167	Pih1d2	0.0718351	NA	0.185515	NA	0.069082	NA	0.41	0.47	0.11	0.23	0.17	0.2
ENSMUSG00000000168	Dlat	0.10413	0.924779	0.111765	0.716042	0.104555	0.706519	6.92	6.69	5.64	5.47	4.93	5.16
ENSMUSG00000000171	Sdhd	-0.0254825	0.981998	-0.120043	0.493426	-0.0989167	0.4491	51.61	47.98	38.69	34.78	39.81	35.78
ENSMUSG00000000182	Fgf23	NA	NA	-0.0406227	NA	-0.0547292	NA	0	0	0.01	0	0.02	0
ENSMUSG00000000184	Ccnd2	-0.116499	0.915406	-0.410725	0.00142609	-0.705687	2.26974e-23	2.08	1.8	15.38	11.24	24.61	14.4
ENSMUSG00000000194	Gpr107	0.226683	0.509323	0.150172	0.399449	0.0333121	0.855303	32.81	37.52	22.14	22.87	22.79	23.5
ENSMUSG00000000202	Btbd17	NA	NA	-0.0397988	NA	NA	NA	0	0	0.01	0	0	0
ENSMUSG00000000204	Slfn4	0.954407	0.026911	0.982457	1.50075e-07	0.0807128	0.603884	0.31	0.99	2.13	4.44	26.32	26.94
ENSMUSG00000000216	Scnn1g	NA	NA	-0.0399519	NA	NA	NA	0	0	0.01	0	0	0
ENSMUSG00000000223	Drp2	-0.199754	NA	-0.102017	NA	-0.473433	NA	0.06	0.02	0.11	0.06	0.14	0.04
ENSMUSG00000000244	Tspan32	-0.283432	0.59989	-0.423283	0.208783	0.0714835	NA	8.7	7.18	3.45	2.26	1.13	1.27
ENSMUSG00000000247	Lhx2	-0.68187	0.207456	-0.0250354	0.924063	0.0408071	0.789799	0.82	0.48	39.24	38.44	66.88	67.49
ENSMUSG00000000248	Clec2g	NA	NA	0.0424862	NA	0.18298	NA	0	0	0	0.06	0.24	0.53
ENSMUSG00000000253	Gmpr	-0.440277	0.23072	-0.344604	0.245281	-0.211095	0.564755	9.87	6.55	4.76	3.4	1.95	1.56
ENSMUSG00000000263	Glra1	-0.0485779	NA	NA	NA	-0.0283506	NA	0.01	0	0	0	0.01	0
ENSMUSG00000000266	Mid2	0.00105371	NA	-0.0399519	NA	NA	NA	0.01	0	0	0	0	0
ENSMUSG00000000275	Trim25	0.3682	0.116996	0.215214	0.0564247	-0.0316799	0.776536	53.88	65.6	176.19	197	199.83	189.78
ENSMUSG00000000276	Dgke	0.0634823	0.971011	0.214112	0.400745	-0.00463433	0.989961	2.01	1.96	2.24	2.44	1.6	1.61
ENSMUSG00000000278	Scpep1	-0.090615	0.949355	-0.3881	0.00172798	-0.234042	0.0131173	69.68	60.97	74.1	55.04	64.52	52.63
ENSMUSG00000000282	Mnt	-0.02642	0.98411	-0.0796167	0.869707	0.464346	0.019689	65.83	57.89	1.72	1.56	3.4	5.07
ENSMUSG00000000290	Itgb2	0.165977	0.760943	-0.0128813	0.942175	0.249323	0.00178675	246.18	272.23	191.53	184.06	158.55	178.67
ENSMUSG00000000295	Hddc2	-0.0486084	0.979906	0.545557	0.0659949	-0.00208805	0.99679	9.57	8.54	4.13	6.37	3.56	3.38
ENSMUSG00000000296	Tpd52l1	-0.0484769	NA	NA	NA	0.0345835	NA	0.02	0	0	0	0	0.02
ENSMUSG00000000301	Pemt	0.0481771	0.983856	-0.00127683	NA	0.0979105	NA	4.4	4.29	2.19	2.27	1.84	1.96
ENSMUSG00000000303	Cdh1	0.168593	0.926542	0.00235368	NA	-0.0753827	NA	0.52	0.48	0.2	0.11	0.08	0.04
ENSMUSG00000000305	Cdh4	NA	NA	NA	NA	0.0317177	NA	0	0	0	0	0	0
ENSMUSG00000000308	Ckmt1	0.049781	NA	NA	NA	NA	NA	0	0.03	0	0	0	0
ENSMUSG00000000317	Bcl6b	-0.308711	NA	-0.184857	NA	-0.0275467	NA	0.2	0.06	0.04	0.01	0.01	0
ENSMUSG00000000318	Clec10a	-0.518519	0.303048	-0.375946	0.361969	-0.273774	NA	6.6	3.71	3.69	2.55	1.13	0.53
ENSMUSG00000000320	Alox12	0.00178163	NA	-0.357642	NA	-0.583171	NA	0.02	0.02	0.35	0.19	0.44	0.16
ENSMUSG00000000325	Arvcf	-0.22711	0.878639	-0.203613	NA	-0.0215213	NA	0.98	0.75	0.19	0.06	0.03	0.01
ENSMUSG00000000326	Comt	-0.0785386	0.944673	-0.49422	0.00337421	-0.150353	0.524499	43.43	38.43	22.37	14.99	9.26	7.69
ENSMUSG00000000339	Rtca	-0.0747645	0.970273	0.282034	0.32791	0.114274	0.686105	8.76	7.7	7.38	8.5	8.4	8.71
ENSMUSG00000000340	Dbt	-0.0644528	0.971336	0.425841	0.0442917	-0.394797	0.0172807	5.09	4.57	3.13	4.25	4.62	3.3
ENSMUSG00000000346	Dazap2	-0.0910247	0.896386	-0.210722	0.12276	-0.0386957	0.729558	441.93	391.62	367.92	310.65	314.97	295.83
ENSMUSG00000000355	Mcts1	0.280486	0.62126	0.365543	0.153278	-0.0427542	0.884345	19.76	23.39	14.76	19.18	15.45	14.84
ENSMUSG00000000359	Rem1	-0.184274	NA	-0.154037	NA	-0.0555201	NA	0.07	0	0.07	0	0.02	0
ENSMUSG00000000365	Rnf17	0.121492	NA	0.425245	NA	0.031392	NA	0.04	0.05	0.02	0.08	0.02	0.03
ENSMUSG00000000374	Trappc10	0.0852634	0.930782	-0.0871297	0.650968	0.0274516	0.887131	11.65	11.77	10.68	9.85	6.51	6.4
ENSMUSG00000000378	Ccm2	0.0158642	0.989606	-0.313389	0.0960633	-0.0927589	0.660637	40.54	39.42	27.82	20.97	18.7	15.84
ENSMUSG00000000384	Tbrg4	0.168739	0.829892	-0.2562	0.182299	-0.341637	0.0286695	39.32	42.11	35.16	28.73	20.73	14.99
ENSMUSG00000000385	Tmprss2	0.048996	NA	-0.097663	NA	-0.0296237	NA	0	0.01	0.06	0.04	0.04	0.04
ENSMUSG00000000386	Mx1	1.52745	7.48546e-10	0.73827	1.19791e-12	-0.106791	0.190629	2.06	6.52	147.51	249.54	317.66	285.26
ENSMUSG00000000392	Fap	0.0885402	NA	-0.0680394	NA	-0.0157897	NA	0	0.02	0.04	0.02	0.45	0.39
ENSMUSG00000000394	Gcg	NA	NA	-0.0406227	NA	NA	NA	0	0	0.04	0	0	0
ENSMUSG00000000399	Ndufa9	-0.0477108	0.980025	0.12741	0.643244	0.291277	0.109507	14.88	13.49	9.86	10.56	8.63	10.41
ENSMUSG00000000409	Lck	-0.135548	NA	-0.0433494	0.899017	-0.0558631	0.81729	0.55	0.4	7.2	6.57	8.91	8.57
ENSMUSG00000000411	Tssk3	NA	NA	0.125433	NA	-0.0255581	NA	0	0	0.04	0.11	0.01	0
ENSMUSG00000000420	Galnt1	-0.176405	0.747886	-0.0466902	0.870529	-0.0777544	0.744342	16.88	15.04	13.1	10.91	8.36	7.99
ENSMUSG00000000439	Mkrn2	-0.105615	0.911162	-0.206365	0.44028	0.111573	0.658764	12.5	10.89	6.73	5.69	5.68	5.97
ENSMUSG00000000440	Pparg	-0.0214784	0.989606	0.0279834	0.934014	0.611981	0.00166052	21.83	20.26	6.36	6.33	2.99	4.74
ENSMUSG00000000441	Raf1	-0.00645025	0.995286	0.0541616	0.821312	-0.00330665	0.985193	19.02	17.13	16.45	17.1	23.52	22.87
ENSMUSG00000000486	Sept1	0.0498712	NA	-0.0242128	NA	NA	NA	0	0.05	0.08	0.07	0	0
ENSMUSG00000000489	Pdgfb	0.12358	0.892936	-0.48251	0.0170389	-0.733901	0.00630266	16.65	17.34	8.32	5.71	1.04	0.46
ENSMUSG00000000530	Acvrl1	0.381022	0.158799	0.0456638	0.888375	0.249952	0.0802336	13.64	16.73	6.85	6.87	11.2	13.35
ENSMUSG00000000531	Grasp	-0.172756	NA	-0.0161309	NA	0.0487189	NA	0.14	0.07	0.05	0.04	0.02	0.03
ENSMUSG00000000532	Acvr1b	0.208511	0.626803	0.249147	0.210786	-0.0832187	0.553233	8.61	9.48	6.4	7.6	11.87	10.79
ENSMUSG00000000538	Tom1l2	-0.234535	0.738101	-0.294649	0.112739	0.0761684	0.713921	11.51	7.83	12.93	10.34	9.57	9.66
ENSMUSG00000000552	Zfp385a	0.233752	0.687892	-0.560241	0.0947567	-0.241827	0.0250254	72.27	82.22	59.09	34.87	67.72	54.88
ENSMUSG00000000555	Itga5	0.414166	0.0310201	-0.411358	0.000592378	-0.152954	0.0850328	28.85	37.02	62.5	45.75	48.84	42.26
ENSMUSG00000000560	Gabra2	NA	NA	NA	NA	0.0692794	NA	0	0	0	0	0	0.02
ENSMUSG00000000561	Wdr77	0.449469	0.0717335	0.0677609	0.770169	-0.0478427	0.858018	19.82	26.89	15.28	16.02	7.77	7.45
ENSMUSG00000000562	Adora3	0.380872	0.623614	0.906803	2.39221e-07	0.869409	4.44987e-29	1.31	1.75	6.84	13.28	29.09	52.26
ENSMUSG00000000563	Atp5f1	0.0403249	0.974443	0.126361	0.55153	0.107299	0.361863	64.88	61.81	57.11	60.11	73.86	76.86
ENSMUSG00000000567	Sox9	-0.0485779	NA	-0.0397988	NA	-0.0255581	NA	0.01	0	0.01	0	0	0
ENSMUSG00000000568	Hnrnpd	0.00119276	0.999466	0.262666	0.259161	0.0185266	0.948272	20.59	19.35	15.4	20.11	11.58	12.42
ENSMUSG00000000579	Dynlt1c	-0.151196	NA	-0.0140828	NA	0.180464	NA	0.2	0.02	0.21	0.15	0.15	0.21
ENSMUSG00000000581	C1d	0.112068	0.931964	0.311037	0.136013	0.192765	0.3439	25.14	24.84	18.92	23.8	18.18	21.78
ENSMUSG00000000594	Gm2a	0.0836188	0.926307	-0.071805	0.636162	0.077027	0.445988	98.44	99.2	80.56	74.99	64.78	65.98
ENSMUSG00000000600	Krit1	0.0581941	0.978048	0.571429	0.00536356	0.0459089	0.861059	1.23	1.21	2.41	3.65	2.73	2.72
ENSMUSG00000000605	Clcn4-2	-0.173795	0.822636	0.170396	0.449199	-0.0120663	0.965682	7.84	6.49	4.47	4.93	2.82	2.69
ENSMUSG00000000627	Sema4f	NA	NA	0.0614939	NA	-0.145281	NA	0	0	0.01	0.02	0.03	0
ENSMUSG00000000628	Hk2	0.374878	0.179763	0.267982	0.0536756	0.381965	0.000267863	7.48	10.33	24.99	31.96	14.08	18.5
ENSMUSG00000000631	Myo18a	0.0963387	0.898454	0.109549	0.652113	0.243851	0.213914	22.46	14.12	6.24	7.53	4.24	5.13
ENSMUSG00000000673	Haao	-0.0907036	NA	-0.351512	NA	-0.0742114	NA	0.21	0.14	0.19	0	0.06	0.02
ENSMUSG00000000682	Cd52	0.353938	0.435598	0.520312	0.000193214	0.399069	1.34962e-07	514	644.86	500.14	712.08	660.2	845.95
ENSMUSG00000000686	Abhd15	-0.28328	0.71948	0.113879	NA	0.256624	NA	2.3	1.76	0.41	0.45	0.15	0.31
ENSMUSG00000000690	Hoxb6	NA	NA	-0.0336614	NA	0.00392333	NA	0	0	0.04	0.02	0.01	0.02
ENSMUSG00000000693	Loxl3	0.17437	0.812754	0.240368	0.36202	0.0469558	0.876359	3.97	4.21	2.76	3.11	2.87	2.99
ENSMUSG00000000708	Kat2b	-0.0479004	0.974443	0.242788	0.219209	0.292043	0.000742297	15.65	13.53	21.55	24.09	49.63	58.08
ENSMUSG00000000711	Rab5b	0.0811498	0.937744	0.0181541	0.932687	0.0663853	0.613761	30.21	30.38	27.45	27.31	21.66	21.92
ENSMUSG00000000724	Cryba1	0.165447	NA	0.0424862	NA	0.0446388	NA	0	0.13	0	0.03	0.02	0.03
ENSMUSG00000000730	Dnmt3l	0.265877	0.83013	-0.555556	0.104708	-0.375397	NA	1.33	1.6	2.93	1.95	0.87	0.48
ENSMUSG00000000731	Aire	-0.0480199	NA	NA	NA	0.0345835	NA	0.03	0	0	0	0	0.02
ENSMUSG00000000732	Icosl	-0.684712	0.000586063	-1.13646	3.24286e-21	-1.78336	4.07575e-36	10.85	6.14	39.34	16.99	7.87	1.93
ENSMUSG00000000738	Spg7	-0.199049	0.734856	-0.315698	0.11468	-0.0108315	0.966268	18.76	16	16.32	13.88	13.21	12.74
ENSMUSG00000000740	Rpl13	0.287068	0.668586	0.143942	0.621087	0.329051	0.0980722	15.26	18.21	15.21	16.69	9.24	11.45
ENSMUSG00000000743	Chmp1a	0.0537846	0.96453	-0.154327	0.426649	0.0962977	0.537294	21.55	21.07	17.04	14.87	18.86	19.36
ENSMUSG00000000751	Rpa1	-0.509801	0.00947546	-0.602425	3.61904e-05	-0.393428	0.0119008	31.71	20.1	17.16	10.74	7.4	5.49
ENSMUSG00000000753	Serpinf1	-0.243371	0.864154	-0.296573	NA	-0.0701946	NA	1.99	1.35	1.68	0.97	0.71	0.62
ENSMUSG00000000759	Tubgcp3	-0.078289	0.951711	0.0696809	0.819747	0.00965244	0.975088	12.51	10.95	7.35	7.71	6.61	6.85
ENSMUSG00000000776	Polr3d	0.214169	0.835914	0.0300817	0.952377	0.354817	0.305285	2.15	2.44	2.12	2.11	0.6	0.87
ENSMUSG00000000782	Tcf7	-0.0356143	NA	0.0428076	NA	-0.0836982	NA	0.05	0.03	0.02	0.02	0.03	0
ENSMUSG00000000787	Ddx3x	-0.0376362	0.974443	0.259423	0.129198	0.142714	0.20428	50.98	47.89	63.37	73.05	48.92	52.15
ENSMUSG00000000791	Il12rb1	0.722518	NA	-0.0173815	NA	0.331179	0.186706	0.04	0.24	0.15	0.13	1.55	1.96
ENSMUSG00000000792	Slc5a5	0.0757865	NA	NA	NA	NA	NA	0	0.02	0	0	0	0
ENSMUSG00000000794	Kcnn3	NA	NA	-0.0399519	NA	-0.0255581	NA	0	0	0	0	0.01	0
ENSMUSG00000000804	Usp32	0.130076	0.891667	0.526258	0.00281382	0.0692227	0.691593	8.16	8.8	10.46	12.83	16.83	18.2
ENSMUSG00000000805	Car4	-0.0412904	NA	0.0531755	NA	-0.132155	NA	0.09	0.02	0.17	0.19	0.2	0.05
ENSMUSG00000000811	Txnrd3	-0.136084	0.949996	0.115496	0.823525	0.302103	NA	0.44	0.35	0.57	0.63	0.09	0.19
ENSMUSG00000000823	Znf512b	-0.0821901	0.958263	-0.10468	0.762382	0.262155	0.251924	4.1	3.87	2.49	2.46	2.43	2.78
ENSMUSG00000000826	Dnajc5	0.143491	0.756412	-0.11503	0.463108	0.00446377	0.976854	49.85	52.13	37.01	31.88	33.77	33.27
ENSMUSG00000000827	Tpd52l2	0.0268981	0.984816	0.0859562	0.730992	0.0023534	0.993811	36.88	34.76	22.21	22.72	16.42	15.96
ENSMUSG00000000838	Fmr1	-0.0559338	0.974443	0.442822	0.0259102	-0.0629275	0.773453	3.81	3.61	6.31	8.67	7.7	6.82
ENSMUSG00000000861	Bcl11a	-0.127831	0.956306	-0.0273412	0.956735	0.0594721	0.88031	0.58	0.59	1.84	1.79	2.32	2.23
ENSMUSG00000000869	Il4	-0.0148501	NA	-0.0384919	NA	-0.00694444	NA	0.52	0.46	0.1	0.04	0.12	0.08
ENSMUSG00000000876	Pxmp4	-0.162217	0.811316	-0.208574	0.410118	-0.0333863	0.893943	15.75	12.94	6.92	6.43	7.37	6.8
ENSMUSG00000000881	Dlg3	0.154826	0.937848	0.15799	0.759905	0.102249	0.808683	0.47	0.47	0.54	0.39	0.99	1
ENSMUSG00000000884	Gnb1l	-0.0585934	0.979186	-0.345882	0.426956	-0.0946246	NA	3.78	3.03	1.57	1.2	0.62	0.55
ENSMUSG00000000901	Mmp11	0.105822	0.965751	-0.00973884	NA	-0.0487146	NA	0.74	0.54	0.32	0.26	0.24	0.09
ENSMUSG00000000902	Smarcb1	-0.0153434	0.989606	-0.313969	0.0614493	-0.180228	0.136253	62.64	56.96	44.54	34.3	38.9	34.53
ENSMUSG00000000903	Vpreb3	0.00105371	NA	0.0562357	NA	NA	NA	0.04	0.04	0	0.06	0	0
ENSMUSG00000000915	Hip1r	-0.160362	NA	-0.0229209	NA	0.137349	NA	0.05	0	0.31	0.16	0.13	0.09
ENSMUSG00000000916	Nsun5	0.107052	0.92891	-0.184069	0.587972	-0.0554696	0.879198	8.83	9.26	4.51	4.35	3.29	3.39
ENSMUSG00000000934	Top1mt	-0.0535941	0.983417	-0.198083	NA	-0.0159681	NA	0.53	0.47	0.38	0.28	0.12	0.11
ENSMUSG00000000938	Hoxa10	-0.0480199	NA	NA	NA	-0.0283506	NA	0.02	0	0	0	0.02	0
ENSMUSG00000000942	Hoxa4	-0.16273	0.931964	-0.241655	NA	0.0661986	NA	0.79	0.61	0.16	0.06	0.09	0.11
ENSMUSG00000000957	Mmp14	3.77905	1.01013e-84	1.09954	5.15848e-17	0.494427	9.96357e-10	2.37	42.44	56.53	123.97	133.16	182.47
ENSMUSG00000000958	Slc7a7	0.775474	0.00205671	0.083858	0.744166	-0.104708	0.612823	6.34	10.96	9.23	9.67	8.11	7.23
ENSMUSG00000000959	Oxa1l	0.092496	0.935689	-0.411168	0.0107768	-0.00831002	0.968477	46.65	47.22	28.36	20.7	23.82	22.84
ENSMUSG00000000976	Heatr6	-0.0691249	0.948062	-0.151471	0.37045	-0.360867	0.000107343	14.01	13.69	18.33	15.47	22.07	15.05
ENSMUSG00000000982	Ccl3	0.549289	0.033203	0.404827	0.00742361	1.9992	1.96388e-240	183.38	263.1	6937.76	9117.56	4183.66	16518.4
ENSMUSG00000000983	Wfdc18	-0.0576475	NA	0.0582808	NA	-0.145025	NA	0.57	0.43	0.48	0.56	1.28	0.92
ENSMUSG00000001014	Icam4	-0.152727	NA	-0.130366	NA	-0.0349655	NA	0.25	0.12	0.35	0.26	0.1	0.08
ENSMUSG00000001016	Ilf2	-0.19122	0.745772	-0.236627	0.252983	-0.558251	5.5655e-05	12.48	10.2	10.06	8.32	8.93	5.68
ENSMUSG00000001017	Chtop	0.126686	0.851823	0.0646406	0.776919	-0.146473	0.313084	24	24.37	22.07	21.53	21.03	18.03
ENSMUSG00000001018	Snapin	0.196783	0.643771	0.21387	0.228822	0.184914	0.145977	37.44	40.24	28.95	32.66	25.94	28.15
ENSMUSG00000001020	S100a4	-0.000710693	0.999717	0.494072	0.0112131	0.143918	0.272231	690.81	652.76	387.38	549.77	293.69	313.86
ENSMUSG00000001021	S100a3	-0.150767	NA	-0.251568	NA	-0.0354716	NA	0.2	0.04	0.41	0.14	0.1	0.07
ENSMUSG00000001023	S100a5	0.00105371	NA	0.00491705	NA	NA	NA	0.07	0.06	0.06	0.06	0	0
ENSMUSG00000001025	S100a6	0.438929	0.113562	0.297308	0.0209364	0.246947	0.000701264	550.78	726.25	516.53	624.66	387	444.66
ENSMUSG00000001027	Scn4a	NA	NA	-0.0406227	NA	0.0317177	NA	0	0	0	0	0	0
ENSMUSG00000001029	Icam2	-0.0737522	0.960971	-0.0272988	0.94427	-0.0714395	0.834714	23.45	19.37	13.23	11.83	8.58	7.6
ENSMUSG00000001034	Mapk7	0.151908	0.783798	0.111071	0.706405	0.208449	0.198844	27.93	30.34	5.93	6.52	10.57	12.04
ENSMUSG00000001036	Epn2	0.108653	0.948062	-0.121518	NA	0.286537	NA	3.09	2.84	0.39	0.32	0.02	0.1
ENSMUSG00000001039	B9d1	-0.234028	0.875476	-0.229104	NA	-0.0987146	NA	2.03	1.36	1.1	0.74	0.73	0.59
ENSMUSG00000001052	Sec24b	0.110507	0.91819	0.0639922	0.748932	-0.18919	0.150569	163.46	177.29	451.91	468.05	481.42	410.09
ENSMUSG00000001053	N4bp3	-0.279913	0.822636	-0.0153835	NA	0.0320226	NA	1	0.84	0.09	0.13	0	0.01
ENSMUSG00000001054	Rmnd5b	0.00814699	0.994329	-0.187739	0.554757	0.134655	0.66819	12.18	12.85	5.74	4.98	3.98	4.29
ENSMUSG00000001056	Nhp2	0.1893	0.664437	0.0571165	0.760759	0.0654746	0.668453	93.77	102.56	86.82	88.32	51.97	52.34
ENSMUSG00000001062	Vps9d1	0.25894	0.518801	-0.158948	0.645253	0.143023	0.320532	22.55	25.6	11.24	9.4	31.58	33
ENSMUSG00000001065	Zfp276	-0.0848357	0.961999	0.0921279	0.806004	0.113136	0.636368	4.82	4.29	3.19	3.52	5.26	6.08
ENSMUSG00000001082	Mfsd10	-0.152986	0.831318	-0.387354	0.0209671	-0.272755	0.069125	77.77	64.26	70.09	51.37	44.36	35.14
ENSMUSG00000001089	Luzp1	0.0383811	0.975116	0.256332	0.106669	0.204382	0.0642063	10.99	10.84	9.42	10.28	7.8	8.55
ENSMUSG00000001095	Slc13a2	0.154085	0.934649	-0.151331	NA	0.102094	NA	0.6	0.68	0.2	0.13	0.05	0.08
ENSMUSG00000001098	Kctd10	-0.0833996	0.927609	-0.268776	0.0670364	-0.0921474	0.490753	27.79	24.88	41.65	32.45	43.68	37.16
ENSMUSG00000001100	Poldip2	0.0845236	0.930192	-0.113011	0.671026	-0.0491113	0.868963	17.37	16.81	9.94	9.36	6.42	5.91
ENSMUSG00000001105	Ift20	0.0869106	0.949996	0.0622668	0.852623	0.0491089	0.884364	23.19	23.31	11.57	12.23	7.73	7.42
ENSMUSG00000001119	Col6a1	0.01589	0.993721	0.268827	0.561546	0.133217	NA	0.32	0.31	0.23	0.32	0.14	0.18
ENSMUSG00000001120	Pcbp3	-0.0299108	0.989288	-0.391305	0.318412	0.0407749	NA	3.31	2.96	2.06	1.34	0.92	1.16
ENSMUSG00000001123	Lgals9	0.632618	0.000758207	0.0779232	0.628539	0.0297437	0.830027	66.63	99.08	130.5	133.41	259.56	250.77
ENSMUSG00000001127	Araf	0.0494371	0.968306	0.106954	0.57025	-0.0329023	0.8574	43.47	41.16	30.26	29.58	28.71	27.23
ENSMUSG00000001128	Cfp	0.290841	0.410059	0.054805	0.734666	0.205216	0.0333039	215.79	251.95	186.8	189.54	203.97	224.1
ENSMUSG00000001131	Timp1	0.578634	0.0425986	0.484959	0.00443228	0.123728	0.267915	10.19	15.27	23.22	32.68	73.7	77.72
ENSMUSG00000001134	Uxt	0.248406	0.848471	0.159451	0.734666	-0.0440307	0.927224	3.52	4.12	3.39	3.76	3.4	3.23
ENSMUSG00000001138	Cnnm3	-0.286106	0.410619	-0.135126	0.609379	0.276465	0.213369	11.97	9.86	3.56	2.88	1.69	2.09
ENSMUSG00000001143	Lman2l	-0.154074	0.809983	0.0125355	0.974512	0.0238067	0.938693	10.96	8.93	4.29	4.45	3.97	3.85
ENSMUSG00000001150	Mcm3ap	-0.196284	0.753766	-0.319784	0.128854	-0.0636306	0.791954	4.11	3.35	2.47	1.91	2.6	2.39
ENSMUSG00000001151	Pcnt	-0.617773	0.00808059	-0.436897	0.0649438	-0.412895	0.0303345	2.36	1.39	1.41	1	0.96	0.67
ENSMUSG00000001156	Mxd1	0.694243	0.0107679	0.075339	0.636071	0.36126	1.53405e-08	2.61	4.28	30.78	31.81	177.95	221.39
ENSMUSG00000001157	Gmcl1	-0.103521	0.959475	0.120466	0.805335	-0.0475268	0.918251	2.07	1.64	0.94	1.13	1.14	1.04
ENSMUSG00000001158	Snrnp27	0.174664	0.923479	0.888159	8.56761e-05	0.67671	3.42121e-05	21.62	26.63	11.31	22.64	13.29	21.95
ENSMUSG00000001166	Oas1c	0.37403	0.510824	-0.0107961	0.983601	-0.11883	0.605594	2.39	3.01	3.46	2.65	7.13	6.63
ENSMUSG00000001168	Oas1h	0.0762802	NA	0.0156489	NA	0.284893	NA	0	0.04	0.13	0.14	0.07	0.22
ENSMUSG00000001173	Ocrl	0.0855027	0.915048	-0.0694055	0.727115	-0.0705036	0.652862	21.01	20.49	17.86	17.31	15.78	15.02
ENSMUSG00000001175	Calm1	0.0722359	0.948623	0.335544	0.0445548	0.185159	0.0695576	452.96	459.74	352.93	460.06	323.43	368.72
ENSMUSG00000001211	Agpat3	-0.0312983	0.981998	-0.449586	0.00664215	-0.183085	0.143633	39.13	32.23	28.96	21.46	27.85	25.22
ENSMUSG00000001227	Sema6b	-0.288634	0.697084	-0.304881	0.457199	0.0205949	0.966599	1.68	1.25	0.64	0.46	0.5	0.49
ENSMUSG00000001228	Uhrf1	-0.373142	0.0555588	-0.420118	0.0202749	-0.372389	0.150569	42.04	26.39	10.65	7.19	1.92	1.43
ENSMUSG00000001229	Dpp9	-0.154633	0.823669	-0.206212	0.308843	-0.138245	0.374434	14.27	11.98	11.12	9.4	9.34	8.15
ENSMUSG00000001240	Ramp2	-0.0239483	0.984631	-0.12446	0.460488	0.000414544	0.997901	62.99	58.59	49.75	44.63	49.09	47.4
ENSMUSG00000001247	Lsr	-0.358164	0.430652	-0.163725	0.663337	-0.181288	0.64892	6.74	4.65	2.98	2.57	1.22	0.94
ENSMUSG00000001248	Gramd1a	-0.166214	0.783798	-0.0964493	0.608811	0.0860441	0.451107	16.55	13.04	73.79	66.25	65.46	68.25
ENSMUSG00000001249	Hpn	0.162036	NA	-0.145849	NA	-0.0306352	NA	0.06	0.23	0.2	0.06	0.13	0.07
ENSMUSG00000001270	Ckb	0.318505	0.162494	-0.29741	0.0569546	0.175098	0.180121	151.28	180.62	136.39	108.05	77.9	85.17
ENSMUSG00000001280	Sp1	-0.197136	0.53194	-0.0484928	0.8198	-0.102892	0.446919	33.3	27.56	17.66	14.81	16.33	14.35
ENSMUSG00000001281	Itgb7	-0.235804	0.717496	-0.146224	0.679593	-0.0966695	0.760768	5.38	4.53	4.16	3.75	3.24	3.03
ENSMUSG00000001285	Myg1	-0.193904	0.687892	-0.205992	0.403085	-0.159616	0.491892	34.21	29.02	19.05	16.38	13.3	11.17
ENSMUSG00000001288	Rarg	0.0722337	0.966633	-0.723725	0.00010993	-0.1918	0.396054	7.26	7.38	10.09	5.88	4.28	3.64
ENSMUSG00000001289	Pfdn5	0.137339	0.949476	0.498936	0.0020932	0.365177	0.00360667	142.44	161.41	76.15	110.32	60.43	75.15
ENSMUSG00000001300	Efnb2	0.279117	NA	-0.184874	NA	-0.311841	NA	0.02	0.12	0.09	0.12	0.13	0.02
ENSMUSG00000001305	Rrp15	0.308836	0.727335	0.325183	0.302254	-0.0603019	NA	2.87	3.39	2.97	3.73	1.01	0.85
ENSMUSG00000001313	Rnd2	-0.191953	0.857347	-0.199703	0.596997	-0.256376	0.43656	5.59	4.7	4.88	4.23	3.19	2.49
ENSMUSG00000001323	Srr	0.103781	0.911028	-0.039678	0.902467	-0.160701	0.497224	9.6	9.47	5.31	4.78	4.77	4.1
ENSMUSG00000001333	Sync	-0.310001	NA	-0.0504593	NA	-0.179476	NA	0.24	0.11	0.24	0.2	0.14	0.06
ENSMUSG00000001334	Fndc5	-0.0480199	NA	NA	NA	NA	NA	0.01	0	0	0	0	0
ENSMUSG00000001348	Acp5	1.18395	7.48706e-10	0.971976	4.61814e-11	1.04456	7.43076e-22	11.22	25.97	15.22	30.51	12.79	26.32
ENSMUSG00000001349	Cnn1	0.049781	NA	NA	NA	NA	NA	0	0.01	0	0	0	0
ENSMUSG00000001366	Fbxo9	0.321012	0.688577	0.244057	0.57115	0.133957	0.748187	4.47	5.73	2.37	3.02	2.3	3.06
ENSMUSG00000001376	Ccdc132	-0.121735	0.882859	0.364711	0.0817536	-0.0583964	0.81701	14.28	11.77	8.33	11.03	9.03	7.79
ENSMUSG00000001380	Hars	0.0747045	0.971336	0.0379594	0.908401	-0.103609	0.699557	6.97	7.04	5.85	5.87	4.62	4.11
ENSMUSG00000001383	Zmat2	0.0320322	0.984816	0.24086	0.309055	0.0311796	0.91479	7.39	7.17	4.92	5.75	4.95	4.87
ENSMUSG00000001403	Ube2c	-1.44641	5.46853e-21	-1.69145	1.27076e-56	-1.77501	8.39701e-97	166.62	54.11	140.62	40.74	105.48	28.51
ENSMUSG00000001415	Smg5	0.151775	0.804481	0.0395889	0.889503	0.061576	0.757976	15.01	15.89	11.3	12.14	11.4	10.83
ENSMUSG00000001416	Cct3	0.331875	0.166922	-0.0881726	0.592397	-0.195841	0.0283617	51.18	60.55	64.86	59.72	59.89	48.57
ENSMUSG00000001418	Glmp	0.0632779	0.95941	-0.302313	0.0380507	-0.0623478	0.671294	311.63	309.49	244.24	193.53	196.17	188.25
ENSMUSG00000001419	Mef2d	0.235378	0.59847	-0.0691199	0.762583	0.453601	5.23545e-05	136.13	150.57	54.85	50.02	21.8	28.35
ENSMUSG00000001420	Tmem79	-0.359884	0.646167	-0.150514	0.768076	0.17004	NA	1.8	1.19	0.72	0.6	0.53	0.64
ENSMUSG00000001424	Snd1	0.35121	0.0810173	-0.0408755	0.828826	0.07253	0.581431	104.67	129.05	98.93	91.63	119.83	130.55
ENSMUSG00000001435	Col18a1	0.487741	0.0212492	-0.039645	0.850745	0.200379	0.0819965	23.92	31.39	31.31	28.87	18.93	21.11
ENSMUSG00000001436	Slc19a1	-0.133699	0.852073	-0.383406	0.0424264	-0.242115	0.268861	28.11	24.66	16.47	12.84	8.21	6.94
ENSMUSG00000001440	Kpnb1	-0.185594	0.596575	-0.270105	0.0402894	-0.36985	7.79952e-05	44.47	37.58	25.4	21.45	14.86	10.78
ENSMUSG00000001441	Npepps	-0.0691179	0.948062	0.129552	0.485484	-0.0481301	0.737973	34.46	32.34	33.01	36.13	61.39	57.02
ENSMUSG00000001444	Tbx21	-0.0480199	NA	NA	NA	0.0345835	NA	0.01	0	0	0	0	0.01
ENSMUSG00000001445	Mrpl10	0.0796574	0.948623	-0.330633	0.0216415	0.0142852	0.941108	86.13	88.26	66.28	49.89	57.9	58.26
ENSMUSG00000001467	Cyp51	-0.493252	0.0168839	-0.74196	7.41465e-06	-0.989798	7.44955e-25	22.78	16.59	22.34	12.56	21.02	9.77
ENSMUSG00000001472	Tcf25	0.129968	0.796086	-0.177518	0.205652	-0.112451	0.268912	54.55	56.58	59.75	51.71	54.49	48.5
ENSMUSG00000001473	Tubb6	-0.0360579	0.978048	-0.756481	1.61223e-08	-0.270788	0.0458413	87.72	80.52	68.04	38.67	49.86	39.39
ENSMUSG00000001482	Def8	0.0485514	0.969749	-0.123452	0.636119	-0.0713457	0.761299	15.5	14.86	7.45	6.85	6.88	6.8
ENSMUSG00000001493	Meox1	NA	NA	-0.115932	NA	0.0320226	NA	0	0	0.03	0	0	0.01
ENSMUSG00000001506	Col1a1	-0.128533	0.92969	-0.0337639	0.938782	-0.0730088	0.836374	1.74	1.63	1.5	1.68	1.32	1.15
ENSMUSG00000001507	Itga3	-0.0783449	NA	-0.0397988	NA	NA	NA	0.02	0.03	0.03	0	0	0
ENSMUSG00000001508	Sgca	NA	NA	0.0562357	NA	NA	NA	0	0	0	0.03	0	0
ENSMUSG00000001517	Foxm1	-1.61099	4.03891e-20	-1.59646	1.08825e-34	-1.35334	1.28293e-47	114.93	32.44	59.6	17.69	34.29	12.56
ENSMUSG00000001518	Itfg2	0.115564	0.933364	-0.0404166	0.93281	-0.0382632	0.928908	2.36	2.5	1.54	1.43	1.39	1.28
ENSMUSG00000001520	Nrip2	-0.168777	NA	-0.0213778	NA	-0.0255581	NA	0.06	0.02	0.01	0.01	0.01	0
ENSMUSG00000001521	Tulp3	-0.154833	0.861661	0.193287	0.363825	0.353931	0.0110597	7.05	5.26	6.23	7	6.28	7.08
ENSMUSG00000001524	Gtf2h4	-0.300294	0.747886	-0.207055	0.636855	-0.033265	0.945151	4.46	3.19	2.96	2.56	2.48	2.17
ENSMUSG00000001525	Tubb5	-0.444265	0.0779276	-0.632928	3.9017e-10	-0.689542	1.36088e-19	964.74	667.19	506.49	331.72	259.92	157.77
ENSMUSG00000001542	Ell2	0.757678	2.09471e-05	0.215528	0.124706	0.190438	0.0171435	38.68	64.16	62.85	71.74	61.75	68.18
ENSMUSG00000001552	Jup	-0.626296	0.0411532	-0.525685	0.0472683	-0.00986892	0.979139	8.38	4.53	7.21	4.87	3.33	2.95
ENSMUSG00000001555	Fkbp10	-0.258694	NA	-0.0615094	NA	-0.0248132	NA	0.29	0.17	0.23	0.2	0.25	0.17
ENSMUSG00000001558	Klhl10	0.00525801	NA	0.0469488	NA	-0.077502	NA	0.04	0.06	0.03	0.02	0.05	0
ENSMUSG00000001569	Nom1	0.31058	0.441924	0.0438109	0.897654	0.141056	0.620689	3.93	4.82	3.14	3.04	2.01	1.97
ENSMUSG00000001576	Ergic1	0.213717	0.509849	-0.0290563	0.893992	0.0572941	0.634768	256.13	294.74	196.81	202.92	157.8	159.75
ENSMUSG00000001583	Tnk1	0.124978	0.957404	-0.141685	NA	-0.0138604	NA	0.26	0.29	0.22	0.16	0.27	0.26
ENSMUSG00000001588	Acap1	-0.407242	NA	-0.388235	NA	-0.256902	NA	0.38	0.19	0.33	0.14	0.17	0.08
ENSMUSG00000001604	Tcea3	0.123263	NA	0.104744	NA	0.328923	NA	0.22	0.3	0.1	0.16	0.19	0.41
ENSMUSG00000001627	Ifrd1	-0.117541	0.915048	-0.342256	0.0383304	-0.393985	0.0250513	33.52	27.28	42.24	35.25	16.64	12.37
ENSMUSG00000001630	Stk38l	-0.132304	0.911028	-0.0197485	0.952425	-0.277965	0.235219	2.27	2.03	5.18	5.06	2.08	1.59
ENSMUSG00000001632	Brpf1	0.161206	0.805609	-0.0487864	0.825699	0.0682088	0.632669	18.35	19.58	12.49	11.83	14.63	14.95
ENSMUSG00000001642	Akr1b3	-0.338047	0.591856	-0.0305905	0.93105	0.0303738	0.923955	27.93	19.44	12.97	12.25	11.67	11.16
ENSMUSG00000001656	Hoxc11	NA	NA	NA	NA	0.0317177	NA	0	0	0	0	0	0.01
ENSMUSG00000001657	Hoxc8	NA	NA	NA	NA	0.0320226	NA	0	0	0	0	0	0.01
ENSMUSG00000001661	Hoxc6	-0.0485779	NA	NA	NA	NA	NA	0.02	0	0	0	0	0
ENSMUSG00000001663	Gstt1	0.362938	0.714733	0.272091	0.488138	-0.182242	0.518172	1.04	1.61	2.85	3.35	6.59	5.78
ENSMUSG00000001665	Gstt3	-0.651622	0.0424749	-0.551842	0.0463138	-0.520261	0.0394653	6.11	3.49	4.43	2.56	3.1	1.97
ENSMUSG00000001666	Ddt	0.0426378	0.979151	0.053225	0.854689	-0.0172249	0.947791	26.25	25.62	24.1	24.83	24.14	22.96
ENSMUSG00000001674	Ddx18	0.318848	0.451697	0.226796	0.427972	0.115227	0.7382	13.99	17.28	9.62	10.95	4.92	5.09
ENSMUSG00000001687	Ubl3	0.0030078	0.997916	-0.078134	0.686382	0.0891563	0.513437	40.05	38.1	30.5	28.44	23.8	24.5
ENSMUSG00000001700	Gramd3	-0.236733	0.680628	-0.211995	0.374273	-0.34426	0.13892	5.32	4.18	6.37	5.29	2.55	1.87
ENSMUSG00000001707	Eef1e1	0.522578	0.110719	0.766046	1.53187e-06	0.907229	1.25191e-11	21.59	30.87	20.58	35.43	9.91	18.89
ENSMUSG00000001729	Akt1	-0.143291	0.782935	-0.405408	0.00306141	-0.0646006	0.657489	97.11	78.71	75.58	58.15	45.84	42
ENSMUSG00000001739	Cldn15	NA	NA	0.0424862	NA	-0.0265667	NA	0	0	0	0.01	0.02	0.01
ENSMUSG00000001741	Il16	-0.37619	0.256625	0.0785485	NA	0.193744	0.605594	6.68	4.69	0.34	0.39	0.67	0.79
ENSMUSG00000001750	Tcirg1	0.355797	0.0608732	0.106711	0.540737	-0.0689981	0.511604	265.5	316.71	300.27	318.05	424.9	379.97
ENSMUSG00000001751	Naglu	-0.0835158	0.930372	-0.44287	0.00135372	-0.215888	0.0482661	64.65	58.57	53.04	37.15	37.65	30.9
ENSMUSG00000001755	Coasy	-0.149819	0.863771	-0.287936	0.319301	0.031895	0.931686	13.36	10.35	4.42	3.43	2.79	2.74
ENSMUSG00000001761	Smo	-0.315746	NA	-0.0181212	NA	-0.166046	NA	0.19	0.1	0.04	0.04	0.04	0.01
ENSMUSG00000001763	Tspan33	0.287531	NA	0.00174181	0.997639	-0.00158831	NA	0.21	0.33	1.39	1.34	0.66	0.64
ENSMUSG00000001767	Crnkl1	0.200052	0.79676	0.215077	0.475291	0.225249	0.332283	5.61	6.44	5.15	5.3	4.37	4.61
ENSMUSG00000001768	Rin2	-0.0067595	0.995538	0.113703	0.415246	0.127439	0.138936	37.66	34.42	141.54	145.6	265.44	278.06
ENSMUSG00000001774	Chordc1	0.131206	0.890667	0.368225	0.180131	0.186766	0.358646	6.5	6.81	4.07	5.32	5.11	5.7
ENSMUSG00000001783	Rtcb	-0.0423761	0.980143	0.116613	0.640219	-0.224249	0.272103	10.4	9.34	7.62	8.08	5.97	4.8
ENSMUSG00000001785	Pwp1	0.176737	0.833441	-0.21777	0.244978	-0.451463	0.00337783	15.68	16.21	24.35	19.49	11.34	7.93
ENSMUSG00000001786	Fbxo7	0.0303025	0.982458	0.0520361	0.861209	0.0881394	0.678067	13.09	12.03	11.1	10.56	12.13	12.43
ENSMUSG00000001794	Capns1	0.0139333	0.991736	-0.243773	0.121603	0.0834851	0.47078	535.53	519.01	428.54	352.08	308.83	319.43
ENSMUSG00000001802	Lrp3	-0.0722497	NA	NA	NA	NA	NA	0.02	0	0	0	0	0
ENSMUSG00000001827	Folr1	-0.215648	0.888645	-0.367537	0.389706	0.252643	NA	2.96	2.01	2.63	1.49	0.87	1.46
ENSMUSG00000001829	Clpb	0.00195773	0.999466	-0.387136	0.0871996	-0.341245	0.143558	10.15	9.38	8.74	6.06	5.95	5.07
ENSMUSG00000001833	Sept7	0.00941706	0.993721	0.308237	0.0869551	-0.00740445	0.973908	20.18	19.18	17.7	21.65	16.91	16.24
ENSMUSG00000001844	Zdhhc4	0.111263	0.89199	-0.177677	0.406392	-0.124501	0.46567	30.78	30.6	26.99	23.25	27.5	23.71
ENSMUSG00000001847	Rac1	-0.0973237	0.910149	-0.0217396	0.921977	0.0459005	0.698302	602.18	594.12	502.56	472.83	410.9	404.45
ENSMUSG00000001855	Nup214	0.0615782	0.96453	-0.270194	0.0513995	-0.171532	0.162537	64.39	61.84	37.92	33.32	32.14	28.33
ENSMUSG00000001865	Cpa3	-1.61458e-05	NA	0.128489	NA	0.00518719	NA	0.07	0.02	0	0.05	0.02	0.02
ENSMUSG00000001870	Ltbp1	0.0980565	NA	0.158121	NA	-0.18469	NA	0.03	0.04	0.03	0.06	0.2	0.16
ENSMUSG00000001891	Ugp2	-0.000882273	0.999466	0.113254	0.753245	-0.0595823	0.842408	12.37	11.58	10	10.44	7.5	7.51
ENSMUSG00000001901	Kcnh6	-0.0485779	NA	NA	NA	NA	NA	0.01	0	0	0	0	0
ENSMUSG00000001909	Trmt1	0.0559369	0.96453	-0.259686	0.200351	-0.198503	0.237897	70.83	67.27	58.07	47.89	25.33	20.71
ENSMUSG00000001910	Nacc1	-0.0880835	0.924691	-0.198455	0.281137	-0.0108662	0.943317	44.97	39.92	32.36	27.58	29.17	27.93
ENSMUSG00000001911	Nfix	-0.0229725	0.986726	-0.293666	0.0902532	0.111233	0.544957	6.91	6.34	7.74	6.26	4.18	4.46
ENSMUSG00000001918	Slc1a5	-0.285638	0.453727	-0.623485	0.000219244	-0.439565	0.0366979	35	25.15	17.08	10.13	5.77	4
ENSMUSG00000001924	Uba1	-0.0496924	0.970074	-0.024484	0.897654	-0.070269	0.507946	156.56	137.33	132.22	125.05	189.7	172.03
ENSMUSG00000001930	Vwf	-0.490497	0.0210742	-0.642123	0.000208779	-0.829655	6.03942e-06	16.15	11.16	9.81	7.1	2.98	2
ENSMUSG00000001942	Siae	-0.212854	0.745333	-0.250674	0.209759	-0.0743273	0.756785	11.46	9.14	6.35	5.16	4.27	3.9
ENSMUSG00000001946	Esam	0.1779	NA	0.0335995	NA	0.0098398	NA	0.08	0.17	0.04	0.06	0.01	0.01
ENSMUSG00000001948	Spa17	-0.110215	NA	-0.0791662	NA	-0.138722	NA	0.24	0.08	0.11	0.04	0.17	0.03
ENSMUSG00000001962	Fam50a	0.019629	0.990502	0.2137	0.283033	0.0246502	0.933189	38.88	37.62	16.89	18.77	7.93	7.65
ENSMUSG00000001964	Emd	-0.03936	0.975973	-0.253331	0.066812	-0.149247	0.226602	117.66	106.97	101.89	84.19	81.3	68.37
ENSMUSG00000001983	Taco1	0.129598	0.910107	-0.219485	0.586787	-0.0487433	0.901332	5.63	5.89	2.51	2.02	2.83	2.62
ENSMUSG00000001986	Gria3	-0.123691	NA	-0.121084	NA	-0.0331041	NA	0.1	0.06	0.1	0.08	0.05	0.02
ENSMUSG00000001988	Npas1	-0.138564	NA	-0.0313055	NA	0.101009	NA	0.13	0.08	0.02	0.01	0	0.03
ENSMUSG00000001995	Sipa1l2	0.201632	0.680628	0.314924	0.210229	0.92511	3.63479e-10	4.17	4.58	1.24	1.55	1.17	2.29
ENSMUSG00000001998	Ap4e1	-0.0886398	0.96453	0.210346	0.494204	-0.270783	0.257568	2.75	2.56	3	3.42	2.81	2.17
ENSMUSG00000001999	Blvra	-0.0166434	0.989606	-0.204996	0.245281	0.204955	0.140147	63.04	58.43	45.53	38.62	25.14	27.82
ENSMUSG00000002006	Pdzd4	-0.2382	NA	-0.101936	NA	0.0057995	NA	0.1	0.05	0.03	0.02	0.03	0.03
ENSMUSG00000002007	Srpk3	-0.0442426	NA	-0.0746043	NA	0.0933633	NA	0.03	0.11	0.08	0.06	0.01	0.04
ENSMUSG00000002010	Idh3g	-0.109136	0.916162	-0.140641	0.524921	-0.0806651	0.713452	43.8	35.93	30.11	25.68	23.03	21.26
ENSMUSG00000002012	Pnck	0.00319102	NA	-0.0724653	NA	NA	NA	0.03	0.02	0.06	0.02	0	0
ENSMUSG00000002014	Ssr4	0.246138	0.680628	0.469732	0.000653783	0.236389	0.0294119	136.08	154.11	91.61	126.45	78.86	92.1
ENSMUSG00000002015	Bcap31	0.322105	0.423013	0.155252	0.44339	0.175411	0.287348	28.51	34.24	25.33	27.67	19.52	21.49
ENSMUSG00000002017	Fam98a	-0.0287756	0.984816	0.126496	0.702999	0.0325772	0.935971	4.59	4.26	3.05	3.04	1.47	1.61
ENSMUSG00000002020	Ltbp2	0.332521	0.745772	0.274051	NA	0.0950963	NA	0.54	0.5	0.14	0.24	0.22	0.31
ENSMUSG00000002028	Kmt2a	-0.145713	0.795117	-0.0369074	0.860552	-0.445887	2.54823e-07	14.38	11.89	15.8	14.47	11.44	8.19
ENSMUSG00000002031	Ift46	-0.20459	0.796493	-0.124123	0.579489	-0.206109	0.238383	55.21	41.46	31.48	29.67	23.32	20.02
ENSMUSG00000002032	Tmem25	0.145094	0.942783	0.156421	NA	0.0671154	NA	0.49	0.53	0.31	0.39	0.11	0.12
ENSMUSG00000002033	Cd3g	NA	NA	NA	NA	0.0665974	NA	0	0	0	0	0	0.12
ENSMUSG00000002043	Trappc6a	-0.0677975	0.965177	-0.682755	0.00221718	-0.222361	0.319317	22.88	20.7	24.21	13.94	17.58	14.38
ENSMUSG00000002052	Supt6	0.0408003	0.97632	-0.157721	0.394652	-0.23937	0.015184	11.55	11.16	14.21	12	16.14	12.98
ENSMUSG00000002055	Spag5	-1.56794	3.45184e-16	-1.21325	1.67259e-11	-1.22944	6.64035e-11	15.64	4.75	9.14	3.67	4.67	2.01
ENSMUSG00000002058	Unc119	0.0541914	0.966537	-0.465183	0.0552642	0.257502	0.374046	23.26	22.72	8.77	6.16	3.54	4.23
ENSMUSG00000002059	Rab34	0.15767	0.848431	-0.244924	0.245281	-0.102023	0.63828	27.94	29.18	22.99	18.61	16.98	14.78
ENSMUSG00000002064	Sdf2	0.0866603	0.96453	0.245106	0.32949	0.0940233	0.698302	17.72	17.99	9.52	11.23	11.05	11.47
ENSMUSG00000002068	Ccne1	-0.828576	0.00305962	0.518604	0.0270736	-0.0345085	0.932731	13.24	6.8	5.74	9	3.22	3.27
ENSMUSG00000002076	Hsf2bp	-0.0672076	NA	-0.080549	NA	-0.0669694	NA	0.32	0.22	0.06	0	0.17	0.04
ENSMUSG00000002083	Bbc3	-0.258292	0.76685	-0.359596	0.268476	-0.550452	0.028472	5.93	4.81	4.75	3.58	3.49	2.05
ENSMUSG00000002100	Mybpc3	-0.10993	NA	0.0200805	NA	-0.00284517	NA	0.05	0.03	0.11	0.12	0.23	0.23
ENSMUSG00000002102	Psmc3	-0.0326099	0.981998	-0.0994191	0.53117	-0.0641866	0.631111	133.89	126.54	111.19	100.9	86.76	80.77
ENSMUSG00000002103	Acp2	0.898088	1.59289e-09	0.464755	1.15838e-05	0.196273	0.014387	79.1	143.61	63.46	87.69	60.18	69.84
ENSMUSG00000002104	Rapsn	-0.711305	0.0494243	-0.865651	0.0041849	-0.609133	0.0298778	5.25	2.61	4.37	1.86	2.32	1.38
ENSMUSG00000002105	Slc39a13	0.34225	0.364911	-0.574066	0.0136479	-0.266239	0.145977	12.59	15.43	12.63	8.37	8.63	7.38
ENSMUSG00000002107	Celf2	-0.197262	0.600308	-0.0706791	0.723255	-0.275725	0.000890412	54.84	44.86	36.07	32.49	31.88	24.65
ENSMUSG00000002108	Nr1h3	1.985	1.19792e-26	1.2683	2.99993e-09	0.883364	1.03747e-05	5.92	25.51	3.48	8.58	2.75	5.7
ENSMUSG00000002109	Ddb2	0.7611	0.0131045	0.847213	1.24215e-05	0.282515	0.13961	8.84	15.54	5.37	9.92	4.95	5.95
ENSMUSG00000002111	Spi1	0.337549	0.314079	-0.499666	0.000208884	-0.0462405	0.763758	283.55	337.25	443	319.31	520.64	471.24
ENSMUSG00000002129	Sf3a1	-0.0416411	0.978048	-0.491389	0.000842658	-0.20625	0.148249	61.85	55.18	32.89	22.73	29.21	24.53
ENSMUSG00000002147	Stat6	0.127965	0.79945	-0.327785	0.0186745	0.10894	0.313113	157.79	158.2	98.69	75.3	50.13	52.29
ENSMUSG00000002204	Napsa	0.102041	0.915505	-0.155546	0.402285	0.0455156	0.795871	32.16	32.84	49.88	43.87	44.81	44.64
ENSMUSG00000002205	Vrk3	0.0994575	0.907911	-0.0802267	0.745607	0.144668	0.306682	44.58	44.66	32.93	33.06	35.9	36.56
ENSMUSG00000002210	Smg9	0.150537	0.844969	-0.282864	0.198815	-0.0346944	0.878551	32.02	33.92	19.4	16.46	26.04	23.6
ENSMUSG00000002221	Paxip1	-0.357871	0.149092	-0.297228	0.144054	-0.0391065	0.899197	8.63	6.25	4.11	3.24	1.69	1.59
ENSMUSG00000002222	Rmnd5a	-0.332755	0.214741	0.150279	0.549708	0.169711	0.538513	13.82	9.73	8.59	9.62	2.48	2.77
ENSMUSG00000002227	Mov10	0.646826	0.00277128	-0.0798901	0.720165	0.116348	0.359784	13.63	21.75	58.61	54.44	117.4	126.06
ENSMUSG00000002228	Ppm1j	-0.117965	NA	-0.136905	NA	-0.136559	NA	0.24	0.18	0.14	0.09	0.1	0.04
ENSMUSG00000002233	Rhoc	0.419774	0.0703171	-0.145485	0.464362	0.00999015	0.95756	42.08	54.41	77.65	70.51	78.54	76.17
ENSMUSG00000002249	Tead3	NA	NA	0.00491705	NA	-0.0436944	NA	0	0	0.01	0.01	0.01	0
ENSMUSG00000002250	Ppard	-0.00989109	0.993514	0.0168399	0.960956	0.10166	0.539415	13.8	12.84	6.78	6.82	10.29	10.59
ENSMUSG00000002257	Def6	-0.295987	0.501323	-0.675103	0.00476243	-0.0128058	0.976038	13.44	10.18	3.92	2.25	1.54	1.47
ENSMUSG00000002265	Peg3	-0.0484769	NA	NA	NA	NA	NA	0	0	0	0	0	0
ENSMUSG00000002274	Metrn	-0.360455	0.563645	-0.372483	0.250626	-0.280436	0.419778	7.01	4.88	5.11	3.73	2.41	1.71
ENSMUSG00000002279	Lmf1	-0.0673736	0.963105	-0.45923	0.0310869	0.126386	0.559678	20.75	17.94	15.94	10.61	8.62	9.86
ENSMUSG00000002280	Narfl	0.101497	0.916162	-0.220039	0.335641	-0.0277606	0.922547	10.97	11.53	7.56	6.01	6.05	6.05
ENSMUSG00000002289	Angptl4	0.301463	0.801607	0.08888	NA	-0.0255581	NA	0.59	0.78	0.01	0.04	0.03	0
ENSMUSG00000002297	Dbf4	-0.534497	0.0505411	-0.260734	0.395996	-0.511394	0.0234265	10.17	6.56	4.58	3.7	3.18	2.16
ENSMUSG00000002307	Daxx	0.433683	0.0514001	-0.0909474	0.658707	-0.0832162	0.421169	59.16	79.33	679.45	632.43	721.28	659.48
ENSMUSG00000002308	Cd320	0.106426	0.931964	-0.0817194	0.834875	-0.0188395	0.965322	6.9	7.09	4.43	4.22	2.86	2.65
ENSMUSG00000002319	Ipo4	-0.000968787	0.999466	0.0237057	0.92425	0.0764496	0.71933	45.11	43.24	30.46	31.18	15.99	15.74
ENSMUSG00000002320	Tm9sf1	-0.110165	0.879531	-0.147098	0.409644	-0.0165233	0.938098	49.24	42.48	36.68	31.36	25.45	24.37
ENSMUSG00000002324	Rec8	0.0888164	NA	-0.0406227	NA	NA	NA	0	0.05	0.07	0	0	0
ENSMUSG00000002325	Irf9	0.275345	0.430305	-0.124551	0.432906	-0.0549935	0.689262	28.98	34.05	38.28	33.03	34.46	31.29
ENSMUSG00000002326	Gmpr2	0.24787	0.700306	0.115977	0.662709	-0.171975	0.467041	14.59	16.74	8.62	9.17	6.39	5.39
ENSMUSG00000002329	Mdp1	-0.109645	0.944673	-0.104099	0.844011	0.0966633	NA	3.59	3.1	0.95	0.82	0.76	0.84
ENSMUSG00000002332	Dhrs1	0.213171	0.72984	-0.0161989	0.955312	0.127185	0.49717	42.44	47.8	32.25	32.1	23.45	25.26
ENSMUSG00000002342	Tmem161a	0.0695658	0.964146	-0.036144	0.913112	0.0215892	0.939659	18.6	19.94	14.29	13.79	12.13	11.64
ENSMUSG00000002343	Armc6	0.124493	0.917057	-0.457722	0.183527	-0.524516	0.0689636	7.21	7.95	4.1	2.81	2.68	1.52
ENSMUSG00000002345	2310045N01Rik	0.0058504	0.996815	-0.0862339	0.762146	0.0595039	0.830935	29.67	27.9	18.78	17.01	14.59	14.76
ENSMUSG00000002346	Slc25a42	-0.061054	0.974443	-0.0279994	NA	-0.216995	NA	1.8	1.63	0.25	0.26	0.41	0.31
ENSMUSG00000002365	Snx9	0.0174733	0.989606	0.0649052	0.781028	0.234111	0.248847	16.33	15.59	10.56	10.83	3.95	4.55
ENSMUSG00000002372	Ranbp3	-0.0821839	0.92891	-0.226293	0.219034	0.0747269	0.670199	21.27	18.92	15.34	12.8	11.51	11.74
ENSMUSG00000002379	Ndufa11	0.0788462	0.953706	0.0954307	0.596588	0.176054	0.0902843	35.37	35.44	26.97	28.25	21.5	23.53
ENSMUSG00000002384	Bmp8b	-0.0480199	NA	-0.0192063	NA	-0.0174061	NA	0.02	0	0.11	0.06	0.03	0.02
ENSMUSG00000002393	Nr2f6	0.143755	0.894238	-0.0631239	0.909322	0.193401	NA	10.28	10.26	1.94	2.01	0.89	0.98
ENSMUSG00000002395	Use1	0.267516	0.585468	0.0628129	0.794374	0.22934	0.128652	50.66	57.21	36.6	38.02	24.17	27.08
ENSMUSG00000002396	Ocel1	0.0724031	0.955745	-0.108136	0.756515	0.467332	0.0619563	9.61	9.16	4.21	4.19	2.04	2.73
ENSMUSG00000002409	Dyrk1b	-0.0757492	0.967442	-0.345703	0.256071	-0.0169494	0.953602	5.19	4.66	2.78	2.12	5.37	5.15
ENSMUSG00000002413	Braf	-0.075158	0.954553	0.192823	0.382654	-0.434098	0.00127124	6.51	5.8	10.14	11.41	9.11	6.47
ENSMUSG00000002416	Ndufb2	-0.0639241	0.978048	0.214566	0.497341	0.20507	0.470579	18.1	16.76	13.61	15.16	9.11	11.59
ENSMUSG00000002428	Hltf	-0.226062	0.755885	0.322468	0.146976	-0.150264	0.476132	9.38	7.3	6.14	7.83	7.76	7.35
ENSMUSG00000002455	Prpf6	0.0845699	0.944673	0.0142365	0.960781	-0.081791	0.646675	12.44	12.3	11.44	10.57	13.76	12.8
ENSMUSG00000002458	Rgs19	0.25634	0.405297	0.115771	0.537772	0.0931048	0.493281	139.95	170.29	62.19	71.4	44.74	47.87
ENSMUSG00000002459	Rgs20	-0.085074	NA	NA	NA	NA	NA	0.06	0	0	0	0	0
ENSMUSG00000002475	Abhd3	0.0535288	NA	0.0593043	NA	0.14238	NA	0.24	0.2	0.09	0.13	0.04	0.11
ENSMUSG00000002477	Snrpd1	-0.0754506	0.961999	0.0715052	0.754064	-0.061852	0.754732	65.14	58.1	56.97	58.55	33.93	31.33
ENSMUSG00000002486	Tchp	0.250162	0.816484	-0.195571	0.693349	-0.375085	0.260261	1.19	2.15	0.94	0.73	1.45	0.83
ENSMUSG00000002489	Tiam1	0.0404223	0.974443	-0.124921	0.500816	0.0837327	0.5496	19.5	17.81	16.65	14.58	19.57	21.11
ENSMUSG00000002496	Tsc2	0.111575	0.898642	-0.145244	0.486557	-0.123466	0.498804	6.9	7.06	5.31	4.69	4.03	3.55
ENSMUSG00000002500	Rpl3l	0.00296722	NA	0.0424862	NA	0.146378	NA	0.03	0.02	0	0.02	0	0.08
ENSMUSG00000002504	Slc9a3r2	-0.23382	NA	0.0449506	NA	NA	NA	0.27	0.16	0.06	0.08	0	0
ENSMUSG00000002524	Puf60	0.217202	0.647332	-0.282458	0.128959	-0.10196	0.636209	16.03	17.78	15.37	12.3	9.93	8.87
ENSMUSG00000002546	Golga2	0.0137323	0.990502	-0.202194	0.339539	0.0745379	0.668572	12.77	12.72	10.83	8.54	13.28	14.79
ENSMUSG00000002550	Uck1	0.279429	0.664449	0.115261	0.8039	0.087167	0.813709	7.81	9.28	3.48	3.93	4.23	4.44
ENSMUSG00000002565	Scin	0.747025	0.135426	0.575878	NA	0.346979	NA	0.23	0.56	0.21	0.45	0.11	0.22
ENSMUSG00000002578	Ikzf4	0.127049	NA	-0.258398	NA	0.00332252	NA	0	0.02	0.11	0.04	0.01	0.01
ENSMUSG00000002580	Mien1	0.50617	0.147128	0.367424	0.0169922	0.264377	0.0283617	54.51	77.24	42.85	54.66	35.9	42.01
ENSMUSG00000002588	Pon1	-0.0480199	NA	NA	NA	NA	NA	0.02	0	0	0	0	0
ENSMUSG00000002602	Axl	0.766463	2.20352e-06	0.393733	0.00184666	0.2754	0.000183736	14.87	25.2	31.93	39.95	51.49	60.25
ENSMUSG00000002603	Tgfb1	0.395117	0.218205	-0.217304	0.23214	0.129879	0.286668	875.32	1066.38	805.83	695.21	514.34	538.07
ENSMUSG00000002608	Ccdc97	0.171412	0.796493	-0.267072	0.27735	0.0793629	0.666109	32.05	33.93	16.31	13.95	26.16	26.71
ENSMUSG00000002617	Zfp40	-0.0302425	0.989606	0.787578	0.0298275	-0.0295745	NA	0.72	0.47	0.41	0.82	0.41	0.44
ENSMUSG00000002625	Akap8l	0.0270548	0.989606	0.343723	0.356612	-0.0701568	0.868958	3.44	3.34	1.11	1.48	1.41	1.28
ENSMUSG00000002635	Pdcd2l	0.0923034	0.964146	-0.38977	0.305109	0.294386	0.364738	5.05	6.46	3.89	2.3	3.07	3.7
ENSMUSG00000002658	Gtf2f1	-0.0215191	0.989606	0.0587328	0.81162	0.00938105	0.963642	11.42	10.57	13.92	14.28	22.49	21.86
ENSMUSG00000002660	Clpp	0.0946864	0.930192	-0.00505299	0.987037	-0.0301538	0.914546	27.45	27.86	16.5	16.1	10	9.44
ENSMUSG00000002661	Alkbh7	-0.413539	0.420879	0.0535299	0.903037	0.296864	0.392301	14.77	10.06	5.91	5.63	2.19	2.94
ENSMUSG00000002664	Pspn	-0.071729	NA	NA	NA	0.071743	NA	0.12	0	0	0	0	0.1
ENSMUSG00000002668	Dennd1c	0.057389	0.967536	-0.0766644	0.770911	-0.0455622	0.844861	10.09	9.96	8.9	8.27	8.89	8.32
ENSMUSG00000002679	Med6	-0.0051891	0.997916	0.369475	0.262177	0.169918	0.574665	5.66	5.47	5.04	6.82	7.29	7.88
ENSMUSG00000002688	Prkd1	0.0498712	NA	-0.0406227	NA	NA	NA	0	0.01	0.01	0	0	0
ENSMUSG00000002699	Lcp2	0.390306	0.147487	-0.0779856	0.666441	-0.222288	0.0254014	70.87	87.46	406.45	375.09	359.3	287.68
ENSMUSG00000002718	Cse1l	-0.110552	0.849969	-0.206473	0.21748	-0.43562	0.000590303	59.37	51.63	40.48	33.79	22.89	16.23
ENSMUSG00000002728	Naa20	0.02377	0.984816	0.296011	0.139995	0.24101	0.0864709	35.13	34.8	26.64	33.88	32.05	39
ENSMUSG00000002731	Prkra	0.0299023	0.985568	0.234842	0.518569	0.229579	0.484883	4.57	4.56	2.54	3.06	2.09	2.56
ENSMUSG00000002732	Fkbp7	-0.483441	NA	0.33816	NA	-0.0353247	NA	1.09	0.46	0.26	0.64	0.36	0.28
ENSMUSG00000002733	Plekha3	0.239161	0.53194	0.34982	0.00926883	0.640837	4.17952e-12	29.24	33.39	27.05	32.13	16.59	24.36
ENSMUSG00000002741	Ykt6	0.0203016	0.984816	-0.132129	0.496395	0.132052	0.370348	24.77	23.76	18.07	16.48	14.92	15.15
ENSMUSG00000002748	Baz1b	-0.108819	0.860629	0.0825931	0.718801	0.122983	0.297648	21.89	19.87	8.02	8.22	13.93	14.78
ENSMUSG00000002763	Pex6	-0.155847	0.859222	-0.426365	0.164209	-0.179903	0.549721	5.26	4.29	2.55	1.78	2.07	1.79
ENSMUSG00000002767	Mrpl2	0.14586	0.79945	-0.292347	0.115851	0.0247825	0.922117	77.63	83.15	43.89	37.4	29.05	29.75
ENSMUSG00000002768	Mea1	0.272154	0.390523	-0.105864	0.609357	0.14052	0.345611	49.51	57.23	41.43	37.69	31.02	33.18
ENSMUSG00000002769	Gnmt	-0.0344141	NA	-0.0397988	NA	0.078479	NA	0.13	0.08	0.03	0	0.02	0.07
ENSMUSG00000002771	Grin2d	-0.0135277	0.993966	-0.00291267	NA	0.213755	NA	0.27	0.25	0.12	0.12	0.04	0.07
ENSMUSG00000002778	Kdelr1	-0.0453134	0.974443	-0.305247	0.0112004	-0.0658904	0.609745	364.89	330.82	279.83	221.66	217.69	193.78
ENSMUSG00000002781	Tmem143	-0.202323	0.747464	-0.353812	0.181711	-0.131473	0.636345	17.54	14.53	11.22	8.28	7.83	6.81
ENSMUSG00000002797	Ggct	0.234605	0.874376	0.0454041	0.931019	-0.366413	0.241234	0.69	0.78	2.12	2.54	2.89	1.75
ENSMUSG00000002799	Jag2	-0.834104	0.073633	-0.586831	NA	-0.0931758	NA	0.33	0.09	0.14	0.02	0.02	0.01
ENSMUSG00000002803	Btbd6	-0.120961	0.897546	-0.216836	0.540313	-0.329262	0.337093	9.12	7.88	2.3	1.88	1.02	0.69
ENSMUSG00000002804	Nudt14	-0.33641	0.585546	-0.507452	0.102873	-0.178495	0.635143	7.93	5.66	6.08	3.82	3.69	2.96
ENSMUSG00000002808	Epdr1	-0.0534705	NA	-0.428805	NA	0.0605075	NA	0.32	0.27	0.25	0.09	0.13	0.15
ENSMUSG00000002812	Flii	0.169483	0.764337	-0.00520085	0.982943	0.0607758	0.693493	53.83	54.78	46.43	49.19	46.08	48.19
ENSMUSG00000002814	Top3a	-0.149888	0.904057	-0.502087	0.0172378	-0.0568731	0.835953	2.87	2.23	5.24	4.52	4.23	3.78
ENSMUSG00000002820	Atg4d	0.118366	0.893355	-0.122805	0.574612	0.348634	0.00590703	8.78	9.08	10.09	9.08	8.94	11.13
ENSMUSG00000002825	Qtrt1	0.149894	0.917393	0.236139	0.570712	-0.0593881	0.898483	3.18	3.43	1.64	2.02	1.5	1.35
ENSMUSG00000002831	Plin4	-0.0793978	NA	0.00977793	NA	-0.0401111	NA	0.01	0	0.01	0.01	0.02	0.02
ENSMUSG00000002833	Hdgfrp2	-0.125834	0.872619	-0.250845	0.224247	0.0527909	0.832151	11.8	10.14	8.62	7.01	6.09	6.12
ENSMUSG00000002835	Chaf1a	-0.478719	0.0195427	-0.625918	0.00738414	-0.75052	2.41522e-05	13.98	9.29	3.39	2.04	2.96	1.57
ENSMUSG00000002844	Adprh	0.0284092	0.984816	-0.256049	0.0875214	-0.0563908	0.731125	44.15	42.56	38.96	31.84	39.09	36.17
ENSMUSG00000002845	Tmem39a	0.340799	0.359989	0.347164	0.0106639	0.555722	1.84259e-08	24.47	28.04	67.59	86.46	36.87	53.89
ENSMUSG00000002846	Timmdc1	0.00490219	0.997916	-0.0383065	0.938548	-0.222436	0.539306	3.6	3.38	3.29	2.85	2.71	1.93
ENSMUSG00000002847	Pla1a	0.148766	NA	0.156235	NA	-0.217419	NA	0	0.04	0.2	0.26	0.7	0.51
ENSMUSG00000002870	Mcm2	-0.0945325	0.893688	-0.0481975	0.813979	0.099508	0.699738	41.31	36.39	14.99	14.18	2.86	2.97
ENSMUSG00000002871	Tpra1	0.0719123	0.948623	-0.0492386	0.873318	0.231572	0.259562	74.79	75.61	22.95	21.01	9.68	11.64
ENSMUSG00000002881	Nab1	0.0985869	0.905334	0.0972509	0.594567	-0.208247	0.0212519	36.06	34.7	45.97	48.98	56.78	48.92
ENSMUSG00000002885	Adgre5	0.343923	0.248381	-0.0312203	0.906325	0.503663	0.00323319	38.59	47.92	16.97	14.59	7.73	10.33
ENSMUSG00000002897	Il17ra	-0.22816	0.61085	0.193887	0.345406	0.581312	2.33515e-10	5.38	4.28	5.76	6.56	11.7	17.13
ENSMUSG00000002900	Lamb1	-0.0259197	NA	0.282009	NA	0.00150804	NA	0.29	0.1	0.11	0.16	0.13	0.04
ENSMUSG00000002908	Kcnn1	-0.0165777	NA	-0.00216649	NA	0.00578977	NA	0.1	0.09	0.02	0.03	0.01	0.01
ENSMUSG00000002910	Arrdc2	0.135169	0.92891	0.119258	NA	0.0169154	NA	1.75	1.85	0.26	0.31	0.4	0.39
ENSMUSG00000002944	Cd36	0.067109	0.942467	0.0562821	0.7719	-0.0625442	0.639278	72.18	71.55	56.25	57.14	38.26	35.29
ENSMUSG00000002948	Map2k7	-0.0932959	0.92891	-0.178688	0.339349	-0.00884327	0.965437	27.98	24.63	18.84	15.01	15.77	15.02
ENSMUSG00000002949	Timm44	0.171458	0.840366	0.0415404	0.909765	-0.0128648	0.966966	10.8	11.94	9.17	9.06	10.06	9.94
ENSMUSG00000002957	Ap2a2	0.00626549	0.993966	-0.155971	0.319707	-0.0740485	0.611303	32.17	30.49	16.92	14.87	10.83	9.91
ENSMUSG00000002963	Pnkp	0.295324	0.429448	-0.328491	0.154078	-0.267904	0.150683	17.58	19.08	9.74	7.77	9.62	7.36
ENSMUSG00000002968	Med25	0.148614	0.865891	-0.478126	0.0257716	-0.0366167	0.871094	11.28	11.99	12.27	8.36	8.52	8
ENSMUSG00000002980	Bcam	0.054176	NA	-0.216883	NA	-0.288335	NA	0.16	0.18	0.29	0.2	0.3	0.11
ENSMUSG00000002981	Clptm1	-0.10017	0.911028	-0.310482	0.0766424	-0.138135	0.267475	25.61	22.47	22.48	17.63	19.96	17.43
ENSMUSG00000002983	Relb	0.782073	0.00126841	-0.271324	0.122267	-0.526266	3.37006e-05	4.53	7.31	25.85	21.47	11.23	7.34
ENSMUSG00000002984	Tomm40	0.326514	0.573194	-0.388226	0.18898	-0.0965533	0.774728	5.68	7.13	6.48	5	4.27	4.09
ENSMUSG00000002985	Apoe	0.732738	0.001947	0.505194	2.00575e-06	0.719583	5.76393e-13	227.78	360.7	189.3	267.9	132.24	212.78
ENSMUSG00000002992	Apoc2	0.353772	0.638495	0.0556351	0.917041	0.193458	0.617482	4.28	5.54	3.8	3.91	3.55	4.14
ENSMUSG00000002996	Hbp1	0.073505	0.949996	0.448872	0.00934813	0.0153387	0.937998	19.7	18.47	10.29	14.09	21.23	20.41
ENSMUSG00000002997	Prkar2b	-0.00388639	0.997916	0.163108	0.632984	0.198937	0.547992	3.03	2.82	2.89	3.26	1.12	1.31
ENSMUSG00000003031	Cdkn1b	-0.368761	0.496545	-0.23118	0.287927	-0.485527	0.00333185	4.66	3.15	5.68	4.76	4.52	3.05
ENSMUSG00000003032	Klf4	-0.552519	0.015692	-0.170182	0.511921	0.112229	0.547148	39.72	25.9	17.88	14.45	19.96	21.28
ENSMUSG00000003033	Ap1m1	-0.0792718	0.930192	-0.488016	5.93344e-05	-0.290037	0.00444102	79.59	70.9	66.95	49.38	49.93	39.97
ENSMUSG00000003037	Rab8a	0.197131	0.545731	-0.178803	0.189895	-0.0918962	0.38504	52.59	56.72	53.71	50.6	46.22	42.73
ENSMUSG00000003038	Hmgn2	-0.317124	0.783741	-0.919196	5.23862e-05	-0.940317	4.10205e-08	15.1	8.79	15.7	7.63	10.82	5.02
ENSMUSG00000003039	Fam32a	0.0667836	0.938972	-0.0661286	0.749331	0.0566033	0.71933	38.2	37.98	27.23	25.44	25.73	25.87
ENSMUSG00000003051	Elf3	NA	NA	-0.0406227	NA	NA	NA	0	0	0.01	0	0	0
ENSMUSG00000003062	Stard3nl	-0.0182937	0.989606	0.153496	0.544172	0.172368	0.301395	15.88	14.85	13.24	14.52	13.63	14.95
ENSMUSG00000003068	Stk11	-0.200858	0.607292	-0.106581	0.648174	-0.0177505	0.933808	57.42	46.72	32.51	30.38	26.04	24.83
ENSMUSG00000003070	Efna2	0.179799	0.906621	-0.506069	0.00606098	-0.115438	0.722867	1.31	1.49	11.36	7.63	2.55	2.24
ENSMUSG00000003072	Atp5d	-0.0568698	0.962315	-0.371997	0.0590629	-0.00165939	0.994103	223.3	203.61	215.72	162.2	149.45	144.67
ENSMUSG00000003099	Ppp5c	-0.0922917	0.917452	-0.0637524	0.8039	0.359246	0.0235898	57.28	50.67	34.09	33.08	19.04	22.77
ENSMUSG00000003119	Cdk12	-0.0145706	0.989606	0.0648401	0.720164	-0.115874	0.319416	11.43	10.35	18.31	19.1	16.58	14.72
ENSMUSG00000003123	Lipe	0.271895	0.582008	-0.00256091	0.993379	0.191809	0.100919	7.8	9.08	14.62	14.37	20.27	22.44
ENSMUSG00000003131	Pafah1b2	0.209496	0.533457	0.215709	0.245821	0.109975	0.402359	13.49	14.87	15.13	17.3	18.6	19.44
ENSMUSG00000003134	Tbc1d8	0.135587	0.864154	-0.0496765	0.899409	0.209043	0.498804	6.95	7.17	3.82	2.21	1.46	1.77
ENSMUSG00000003135	Cnot11	-0.0215928	0.9867	-0.152913	0.465605	-0.219809	0.11438	21.83	19.31	13.78	13.18	13.88	11.85
ENSMUSG00000003153	Slc2a3	-0.32722	0.509849	-0.412163	0.145233	0.0905001	0.841546	4.36	3.07	2.07	1.67	0.61	0.6
ENSMUSG00000003154	Foxj2	-0.0534931	0.970273	-0.0319891	0.900932	0.221413	0.0560007	20.79	18.86	10.18	9.81	11.82	13.4
ENSMUSG00000003161	Sri	0.193617	0.692652	0.400746	0.00994155	0.0893369	0.529392	76.33	85.54	69.69	92.23	75.19	79
ENSMUSG00000003166	Dgcr2	-0.14379	0.783344	-0.308456	0.0471843	0.0177529	0.929707	19.45	16.2	14.41	10.87	11.19	10.55
ENSMUSG00000003178	Mical3	-0.523061	0.438629	-0.436848	NA	-0.0838183	NA	0.57	0.29	0.32	0.16	0.06	0.04
ENSMUSG00000003184	Irf3	0.0791391	0.950195	-0.347118	0.159362	0.00934535	0.976287	17.61	18.62	13.18	10.4	9.95	9.75
ENSMUSG00000003190	Bcl2l12	-0.0535287	0.979254	-0.155732	0.698246	0.00634675	0.989961	10.96	10.6	5.28	4.77	3.02	2.82
ENSMUSG00000003198	Zfp959	-0.055519	0.981907	0.345185	0.32686	-0.215286	0.550542	1.32	1.19	1.65	2.17	1.4	1.09
ENSMUSG00000003199	Mpnd	-0.316342	0.422888	-0.362467	0.0511606	-0.0972766	0.576377	39.33	26.44	32.75	24.81	30.02	26.62
ENSMUSG00000003200	Sh3gl1	0.0736252	0.930192	-0.131594	0.480318	-0.155767	0.108725	28.12	28.06	26.75	23.97	44.04	38.06
ENSMUSG00000003206	Ebi3	0.231153	0.688577	-0.657246	4.42265e-08	-0.547701	1.60419e-07	115.2	129.99	462.11	283.09	662.29	429.16
ENSMUSG00000003208	Ccdc94	0.0608034	0.971336	-0.42012	0.0266032	-0.514754	1.70755e-05	7.98	7.92	17.91	12.92	20.51	13.55
ENSMUSG00000003226	Ranbp2	-0.141641	0.894956	0.113984	0.538673	-0.487896	1.1407e-08	8.63	7.33	24.36	25.88	36.76	25.07
ENSMUSG00000003228	Grk5	0.114715	0.942467	0.216526	0.520605	0.229427	0.49232	1.63	1.69	1.46	1.73	0.86	1.03
ENSMUSG00000003233	Dvl3	0.049365	0.971336	-0.225302	0.310436	0.0527591	0.814446	12.53	12.33	9.85	8.18	10.1	10.13
ENSMUSG00000003234	Abcf3	0.111894	0.897546	0.0465309	0.892249	0.115581	0.62022	18.09	18.86	11.02	10.94	9.66	9.91
ENSMUSG00000003235	Eif2b5	0.195647	0.638495	-0.0982136	0.64623	-0.166361	0.287086	15.84	17.67	15.01	12.68	11.23	9.53
ENSMUSG00000003269	Cyth2	-0.0528029	0.978048	0.115763	0.582951	0.467581	9.37219e-05	17.63	15.95	18.2	19.51	15.06	21.86
ENSMUSG00000003271	Sult2b1	0.0942675	NA	-0.110527	NA	0.0511155	NA	0.17	0.13	0.16	0.06	0.06	0.11
ENSMUSG00000003273	Car11	0.172981	NA	-0.119644	NA	0.202312	NA	0.34	0.44	0.26	0.17	0.16	0.38
ENSMUSG00000003279	Dlgap1	-0.0783196	NA	0.0139806	NA	-0.0153604	NA	0.05	0.02	0.01	0.01	0.01	0
ENSMUSG00000003282	Plag1	-0.216788	0.890917	0.524639	0.193914	0.352604	0.190871	0.31	0.2	0.2	0.51	0.8	1.08
ENSMUSG00000003283	Hck	0.794361	3.02857e-06	0.19351	0.133748	-0.0634952	0.486257	78.37	133.14	191.16	215.3	396.85	366.11
ENSMUSG00000003299	Mrpl4	0.0204212	0.987392	-0.450339	0.002553	-0.121382	0.314897	57.52	55.03	62.67	44.48	57.02	50.42
ENSMUSG00000003308	Keap1	-0.0742079	0.948062	-0.119185	0.550896	-0.0901199	0.510182	9.58	8.52	15.28	13.78	22.83	20.48
ENSMUSG00000003309	Ap1m2	0.048996	NA	-0.0399519	NA	-0.0191799	NA	0	0.02	0.01	0	0.03	0.03
ENSMUSG00000003316	Glg1	-0.247713	0.426281	-0.1915	0.176522	-0.171673	0.153025	34.33	27.37	19.95	17.11	12.8	11.3
ENSMUSG00000003341	Atp8b3	NA	NA	-0.0397988	NA	-0.0275467	NA	0	0	0.01	0	0	0
ENSMUSG00000003344	Btbd2	0.0497612	0.971751	-0.156619	0.558388	0.028246	0.915376	16.77	16.31	9.1	8.28	7.31	7.31
ENSMUSG00000003345	Csnk1g2	-0.227778	0.462308	-0.274847	0.125026	0.101574	0.534407	42.53	34.08	22.43	17.96	14.45	14.96
ENSMUSG00000003346	Abhd17a	-0.0151592	0.990502	-0.282612	0.219034	0.15003	0.480597	26.24	24.62	17.74	14.45	12.23	13.09
ENSMUSG00000003348	Mob3a	0.0980964	0.891763	-0.320284	0.0390566	-0.195843	0.13961	55.97	56.83	18.7	14.57	14.5	12.13
ENSMUSG00000003352	Cacnb3	0.109936	NA	-0.13611	0.694694	0.0752131	0.84175	0.19	0.21	2.62	2.32	1.51	1.56
ENSMUSG00000003354	Ccdc65	-0.0480199	NA	-0.0406227	NA	0.071743	NA	0.02	0	0.01	0	0	0.02
ENSMUSG00000003355	Fkbp11	-0.0643815	NA	0.0699714	NA	-0.0256139	NA	0.84	0.71	0.59	0.66	0.22	0.18
ENSMUSG00000003360	Ddx23	-0.293079	0.386393	-0.181489	0.393666	-0.172135	0.376855	11.57	10.19	10.98	8.76	7.98	6.89
ENSMUSG00000003363	Pld3	0.212288	0.70892	-0.0731338	0.763424	0.335661	0.094748	629.66	683.37	471.48	434.05	347.05	432.32
ENSMUSG00000003378	Grik5	-0.132517	NA	-0.0693485	NA	0.0552415	NA	0.03	0.01	0.02	0.01	0.02	0.03
ENSMUSG00000003379	Cd79a	-0.0354141	NA	-0.0399519	NA	0.00518719	NA	0.04	0.02	0.02	0	0.02	0.02
ENSMUSG00000003380	Rabac1	0.207045	0.773894	-0.256623	0.20039	-0.0452368	0.805163	44.8	50.27	50.75	40.88	37.24	34.8
ENSMUSG00000003382	Etv3	0.334042	0.300733	0.146393	0.258001	0.145738	0.0787386	12.71	15.69	81.15	89.33	49.49	53.07
ENSMUSG00000003402	Prkcsh	-0.153847	0.79002	-0.439877	0.00192365	-0.179322	0.133732	46.91	39.39	33.77	24.21	31.21	26.44
ENSMUSG00000003410	Elavl3	0.0498712	NA	NA	NA	NA	NA	0	0.01	0	0	0	0
ENSMUSG00000003411	Rab3b	-0.467258	NA	-0.63703	NA	-0.0789321	NA	0.65	0.1	0.51	0.02	0.25	0.09
ENSMUSG00000003418	St8sia6	0.137957	NA	0.127731	NA	0.0244199	NA	0.02	0.06	0.01	0.02	0.04	0.02
ENSMUSG00000003420	Fcgrt	-0.217544	0.814197	-0.554479	0.0691178	-0.101486	0.791954	3.76	2.95	3.12	1.89	2.06	1.82
ENSMUSG00000003421	Nosip	0.179756	0.680628	-0.200017	0.383416	0.0463955	0.811184	64.57	66.78	32.72	27.08	36.01	35.69
ENSMUSG00000003423	Pih1d1	-0.253214	0.527234	-0.280271	0.161305	-0.117834	0.553233	45.05	35.15	31.71	25.88	24.3	21.4
ENSMUSG00000003429	Rps11	0.407162	0.262979	0.348429	0.0491458	0.304762	0.00074425	287.25	371.2	212.07	267.18	142.85	171.34
ENSMUSG00000003435	Supt5	-0.151725	0.793403	-0.28174	0.157863	-0.226473	0.0882969	16.29	13.78	14.32	11.49	12.33	10.09
ENSMUSG00000003437	Paf1	-0.0297942	0.984631	-0.332108	0.0203483	-0.490598	1.14657e-08	54.26	50.57	62.64	47.39	82.3	55.04
ENSMUSG00000003438	Timm50	-0.273228	0.471696	-0.441952	0.0248362	-0.216908	0.307532	29.5	22.9	19.33	13.89	12.81	10.94
ENSMUSG00000003444	Med29	0.24235	0.713511	-0.202833	0.518702	-0.113673	0.683868	6.83	7.84	6	4.94	6.84	6.01
ENSMUSG00000003452	Bicd1	-0.208282	NA	-0.0748671	NA	0.0486722	NA	0.12	0.06	0.02	0.01	0.04	0.03
ENSMUSG00000003458	Ncstn	0.108636	0.892936	-0.136973	0.485306	-0.0583517	0.731394	139.39	143.41	140.78	126.85	159.89	148.21
ENSMUSG00000003464	Pex19	0.143183	0.822636	-0.1278	0.517807	-0.00997752	0.963831	37.65	38.79	32.54	28.04	28.89	27.03
ENSMUSG00000003469	Phyhip	-0.0484769	NA	0.15024	NA	0.0559949	NA	0.01	0	0.01	0.04	0.02	0.03
ENSMUSG00000003484	Cyp4f18	-0.51666	0.297607	-0.88955	0.00468019	-0.592914	NA	3.56	2.21	2.48	1.15	1.41	0.62
ENSMUSG00000003500	Impdh1	-0.000175089	0.999956	-0.44075	0.0326417	-0.0569348	0.816605	29.98	29.27	26.46	19.53	14	13.9
ENSMUSG00000003518	Dusp3	0.239685	0.680628	-0.408826	0.00128038	0.089707	0.558676	45.47	52.19	28.56	19.65	12.99	12.02
ENSMUSG00000003526	Prodh	0.238804	0.86708	0.112786	NA	-0.0967612	NA	0.94	1.16	0.49	0.76	0.31	0.2
ENSMUSG00000003527	Dgcr14	0.0223773	0.986092	-0.175087	0.458021	-0.156958	0.409127	7.91	7.58	5.83	5.04	5.65	4.84
ENSMUSG00000003528	Slc25a1	-0.121627	0.868821	-0.550408	9.25447e-05	-0.143047	0.252471	90.3	77.3	95.62	63.42	71.04	61.27
ENSMUSG00000003531	Dgcr6	0.0229824	0.989606	0.0760238	0.843911	0.15039	0.635791	9.13	9.23	6.2	6.67	5.06	5.44
ENSMUSG00000003534	Ddr1	0.00105371	NA	0.0572488	NA	0.0609453	NA	0.01	0.01	0.05	0.03	0.02	0.04
ENSMUSG00000003541	Ier3	0.539062	0.028876	0.94721	1.40358e-18	0.762778	4.87162e-17	31.21	44.37	173.04	335.38	215.25	358.83
ENSMUSG00000003545	Fosb	-0.491346	0.506202	0.227085	NA	0.185902	NA	0.64	0.32	0.01	0.06	0.04	0.08
ENSMUSG00000003546	Klc4	-0.000883762	0.999466	-0.331217	0.37441	0.412104	NA	3.98	3.76	1.41	1.03	0.26	0.47
ENSMUSG00000003549	Ercc1	0.0927719	0.933364	-0.351333	0.0978674	-0.200868	0.213697	49.28	49.13	43.11	31.99	33.63	28.05
ENSMUSG00000003555	Cyp17a1	0.0498712	NA	NA	NA	NA	NA	0	0.07	0	0	0	0
ENSMUSG00000003559	As3mt	0.49129	0.359498	0.374285	0.351457	0.299451	NA	1.72	2.52	0.88	1.26	0.67	0.93
ENSMUSG00000003573	Homer3	0.0243597	0.984631	-0.260728	0.228764	0.119522	0.692376	31.83	29.77	16.43	14.37	5.78	5.89
ENSMUSG00000003575	Crtc1	0.040258	0.979909	-0.273083	0.377135	0.038047	0.899998	4.12	4.11	1.37	1.05	2.19	2.27
ENSMUSG00000003581	Rnf215	0.199897	0.866646	0.309145	0.458798	0.221443	0.549721	2.79	3.03	1.34	1.78	1.33	1.82
ENSMUSG00000003585	Sec14l2	-0.0421413	NA	0.0469488	NA	0.103044	NA	0.02	0.01	0.01	0.04	0	0.06
ENSMUSG00000003604	Aven	0.119217	0.948623	0.212243	0.586913	0.198543	0.565491	3.24	4.32	2.94	3.4	2.15	2.2
ENSMUSG00000003617	Cp	0.512943	NA	1.08665	2.68739e-10	-0.370244	2.51042e-05	0.27	0.77	10.66	23.7	94.56	69.75
ENSMUSG00000003623	Crot	-0.340748	0.444879	0.241708	0.501788	0.335363	0.160456	4.6	3.13	1.48	1.77	2.06	2.4
ENSMUSG00000003644	Rps6ka1	-0.019192	0.988483	-0.280049	0.088789	0.0676506	0.763758	53	49.08	18.73	15.41	10.12	9.93
ENSMUSG00000003657	Calb2	NA	NA	-0.0687987	NA	0.121305	NA	0	0	0.03	0	0.03	0.08
ENSMUSG00000003660	Snrnp200	-0.0986986	0.893923	-0.235247	0.126577	-0.275413	0.00112082	34.27	28.42	27.96	21.65	28.79	21.31
ENSMUSG00000003662	Ciao1	0.251672	0.674067	-0.0793248	0.783093	0.0273856	0.9302	16.17	18.83	14.97	13.13	12.61	11.59
ENSMUSG00000003665	Has1	0.0846834	NA	-0.00348621	NA	-0.696142	0.0101568	0.01	0.04	0.47	0.46	1.37	0.64
ENSMUSG00000003680	Taf6l	0.167625	0.81224	0.346741	0.0143224	0.388397	0.000658493	74.49	78.36	49.5	63.1	40.69	52.04
ENSMUSG00000003721	Insig2	0.00329934	0.99892	0.390335	0.0802364	0.211111	0.299135	12.62	12.07	10.05	12.82	11.47	13.3
ENSMUSG00000003731	Kpna6	0.114305	0.915684	-0.15808	0.283995	-0.0572196	0.671787	22.08	23.29	19.26	18.04	19.54	18.86
ENSMUSG00000003746	Man1a	-0.0774653	0.925526	-0.0224593	0.931448	-0.22959	0.0528035	16.64	15.05	16.93	16.03	12.62	10.39
ENSMUSG00000003752	Itpkc	0.532101	0.202075	-0.115785	0.781521	-0.142325	0.737105	2.06	2.62	1.71	1.45	0.81	0.67
ENSMUSG00000003762	Adck4	0.160282	0.893355	-0.297326	0.251975	0.0709525	0.805163	11.93	13.27	8.96	7.37	8.12	8.03
ENSMUSG00000003778	Brd8	-0.338358	0.390523	0.0935684	0.744045	0.0406553	0.890016	5.05	3.89	3.55	3.61	2.69	2.43
ENSMUSG00000003779	Kif20a	-1.29322	1.67718e-15	-1.03768	3.16861e-08	-1.22119	8.78551e-10	14.46	5.25	4.45	1.96	2.13	0.73
ENSMUSG00000003808	Farsa	0.231913	0.500625	-0.151157	0.503018	-0.0257589	0.890016	32.78	35.04	42.9	35.58	42.04	39.39
ENSMUSG00000003809	Gcdh	-0.0214724	0.989606	-0.0164264	0.974902	0.184116	0.625717	6.71	6.58	4.08	3.85	2.39	2.83
ENSMUSG00000003810	Mast2	-0.289296	0.256886	-0.319295	0.0225182	-0.19732	0.121468	48.42	38.36	36.88	30.96	17.27	13.51
ENSMUSG00000003812	Dnase2a	0.341662	0.160484	-0.0256589	0.899409	0.230122	0.0674576	148.36	186.28	89.44	86.23	34.98	39.55
ENSMUSG00000003813	Rad23a	-0.0234184	0.984163	-0.312001	0.0228372	-0.102487	0.387833	141.63	133.35	125.53	98.45	100.58	89.81
ENSMUSG00000003814	Calr	0.154613	0.738472	-0.0285365	0.880573	0.124377	0.115502	853.07	901.06	601.97	584.54	423.41	444.4
ENSMUSG00000003824	Syce2	-0.499283	0.0738717	-0.189768	0.425096	-0.226185	0.226944	36.15	23.08	23.65	20.38	13.92	11.39
ENSMUSG00000003847	Nfat5	-0.124852	0.829104	0.148883	0.327836	-0.056383	0.677519	14.14	12	16.94	18.63	12.85	11.95
ENSMUSG00000003848	Nob1	0.304771	0.44023	-0.217576	0.380538	-0.0129725	0.974606	14.71	18.19	10.77	9.03	3.36	3.47
ENSMUSG00000003849	Nqo1	0.157779	0.855551	-0.317281	0.259191	-0.00264518	0.995183	6.73	7.18	5.34	4	2.89	2.76
ENSMUSG00000003863	Ppfia3	-0.619797	0.192136	-1.332	6.30254e-09	-0.810431	2.41503e-05	3.25	1.91	11.87	3.99	7.28	3.82
ENSMUSG00000003865	Gys1	0.233711	0.614022	-0.19673	0.40803	-0.0745823	0.715897	23.71	25.57	11.6	10.43	12.82	11.67
ENSMUSG00000003868	Ruvbl2	-0.0655853	0.970494	-0.296178	0.338334	-0.149067	0.66819	7.02	6.32	4.02	3.09	2.42	2.11
ENSMUSG00000003872	Lin7b	-0.121918	NA	NA	NA	-0.0255581	NA	0.22	0	0	0	0.03	0
ENSMUSG00000003873	Bax	0.0698768	0.963286	-0.151484	0.522156	0.0790192	0.735992	23.15	23.18	21.99	19.21	16.98	17.34
ENSMUSG00000003882	Il7r	0.284262	0.520041	0.471337	0.000921553	0.456727	4.33002e-05	38.02	44.52	12.87	17.67	7.88	10.6
ENSMUSG00000003923	Tfam	0.0329931	0.984631	0.21791	0.491233	0.132135	0.659566	2.8	2.63	2.37	2.07	2.39	2.1
ENSMUSG00000003929	Zfp81	-0.156264	0.897546	0.289667	0.432906	-0.152731	0.699854	0.93	0.77	0.51	0.65	0.38	0.32
ENSMUSG00000003934	Efnb3	-0.0731502	NA	-0.204275	NA	-0.050863	NA	0.04	0.02	0.04	0	0.02	0.01
ENSMUSG00000003948	Mmd	-0.637024	5.31695e-05	-0.405083	0.00186609	-0.529621	5.16443e-07	49.7	29.34	72.27	53.39	15.86	10.42
ENSMUSG00000003949	Hlf	0.046856	NA	-0.0258186	NA	0.012578	NA	0.01	0.09	0.06	0.03	0.01	0.1
ENSMUSG00000003955	Fam162a	0.48006	0.200356	0.425293	0.0700433	0.253283	0.256948	21.4	29.78	15.67	21.06	10.56	12.41
ENSMUSG00000003970	Rpl8	0.0156912	0.987392	-0.077074	0.633019	0.0341625	0.791035	799.79	765.38	686.19	637.31	502.76	496.54
ENSMUSG00000003974	Grm3	NA	NA	0.0562357	NA	NA	NA	0	0	0	0.01	0	0
ENSMUSG00000003992	Ssbp2	-0.745763	0.0927269	-0.683495	0.0564213	-0.0287828	0.944508	2.69	1.22	2.23	1.06	3.33	3.38
ENSMUSG00000004018	Fancl	-0.074808	0.953675	0.0906297	0.722224	-0.13569	0.467627	12.44	10.51	11.8	11.11	11.03	9.88
ENSMUSG00000004032	Gstm5	-0.111958	0.91819	-0.0314515	0.928206	0.0100731	0.973908	20.45	17.86	15.05	13.94	13.83	13.19
ENSMUSG00000004035	Gstm7	0.0880032	NA	0.0612725	NA	-0.0836982	NA	0.02	0.06	0.09	0.1	0.06	0
ENSMUSG00000004038	Gstm3	0.099794	NA	-0.194299	NA	-0.0271827	NA	0.04	0.08	0.12	0.02	0.09	0.07
ENSMUSG00000004040	Stat3	0.539661	0.0376717	0.10574	0.516966	-0.0695447	0.558363	40.8	54.05	100.11	103.08	274.44	246.91
ENSMUSG00000004043	Stat5a	0.107579	0.906621	-0.307186	0.0188749	-0.387316	1.9762e-05	12.16	13.05	79.29	60.2	27.88	21.28
ENSMUSG00000004044	Ptrf	-0.579693	0.116103	-0.887015	0.000106888	-0.749584	0.000701264	2.93	1.53	3.97	1.64	2.43	1.06
ENSMUSG00000004054	Map3k11	-0.105513	0.909208	-0.466609	0.00347243	-0.036128	0.833863	29.31	25.65	23.03	16.11	17.99	16.9
ENSMUSG00000004056	Akt2	-0.0361247	0.981874	-0.433481	0.00119152	0.00461653	0.979593	41.37	36.64	53.04	39.23	60.27	56.79
ENSMUSG00000004069	Dnaja3	0.263781	0.435598	-0.157415	0.497341	-0.143655	0.483667	12.54	14.47	8.2	7.1	6.55	5.9
ENSMUSG00000004070	Hmox2	0.249762	0.472766	0.120089	0.463582	0.252878	0.000341339	154.56	175.93	98.56	103.37	158.25	183.98
ENSMUSG00000004071	Cdip1	0.192909	0.753101	0.0313722	0.883073	0.161437	0.0919356	30.4	31.69	21.73	19.94	24.86	26.08
ENSMUSG00000004085	Zak	-0.524994	0.0362899	-0.529854	6.92595e-05	-0.446023	0.00196207	12.34	8.11	22.04	14.94	6.99	5.52
ENSMUSG00000004096	Cwc15	0.145294	0.831318	0.305767	0.035379	0.0542565	0.691593	132.57	139.75	124.96	152.47	184.85	185.54
ENSMUSG00000004098	Col5a3	0.487181	NA	0.191072	NA	-0.0434121	NA	0.03	0.1	0.03	0.05	0.05	0.04
ENSMUSG00000004099	Dnmt1	-0.32575	0.228078	-0.491149	0.000775927	-0.307913	0.0416091	26.8	19.85	9.89	6.78	3.51	2.69
ENSMUSG00000004100	Ppan	0.501357	0.0491543	-0.205654	0.543849	-0.300289	NA	13.15	19.89	6.89	5.7	1.92	1.06
ENSMUSG00000004105	Angptl2	-0.268783	0.317138	-0.482116	0.0015947	-0.0306974	0.928056	51.13	39.97	15.21	10.15	3.23	2.85
ENSMUSG00000004110	Cacna1e	-0.0485779	NA	-0.0809984	NA	-0.0283506	NA	0	0	0	0	0.01	0
ENSMUSG00000004113	Cacna1b	0.189152	0.898454	-0.155888	0.742992	-0.0822781	0.851133	0.91	1.18	1.29	0.96	1.06	1.27
ENSMUSG00000004127	Trmt10a	-0.324774	0.647332	-0.0486715	0.921983	0.209522	0.588828	1.48	0.99	0.89	0.89	0.6	0.75
ENSMUSG00000004151	Etv1	-0.300475	0.514178	-0.139409	0.709461	0.648847	0.000189252	13.77	10.74	3.67	3.18	5.35	7.54
ENSMUSG00000004187	Kifc2	-0.15355	NA	0.178115	NA	-0.253402	NA	0.2	0.14	0.03	0.07	0.06	0
ENSMUSG00000004207	Psap	0.149186	0.814062	-0.100944	0.517471	0.0618582	0.614107	2618.05	2753.21	1818.6	1663.12	1486.66	1498.53
ENSMUSG00000004221	Ikbkg	0.0805109	0.92891	0.0027078	0.992932	-0.0233284	0.912435	16.4	16.92	13.47	12.5	15.23	13.91
ENSMUSG00000004233	Wars2	-0.141159	0.916162	0.21548	0.547159	0.0488478	0.911142	2.02	2.26	1.77	2.3	1.26	1.4
ENSMUSG00000004263	Atn1	-0.180364	0.795117	-0.433075	0.0210532	0.0618048	0.667487	123.95	101.03	91.98	68.88	54.85	58.5
ENSMUSG00000004264	Phb2	0.123797	0.86321	-0.162055	0.288762	-0.066971	0.696627	114.03	114.27	100.88	81.62	57.6	53.96
ENSMUSG00000004266	Ptpn6	0.189394	0.676596	0.0322768	0.884043	0.121442	0.273869	57.79	60.51	36.89	39.99	52.63	61.37
ENSMUSG00000004267	Eno2	-0.207741	0.891415	0.543298	0.0892904	1.15225	2.19536e-06	2.12	1.39	2.83	4.44	1.33	3.67
ENSMUSG00000004268	Emg1	0.0477419	0.974443	0.103932	0.69808	0.0236038	0.94294	29.24	27.27	16.75	17.89	10.83	10.35
ENSMUSG00000004270	Lpcat3	-0.223258	0.575959	-0.202489	0.155103	-0.189292	0.0501927	151.3	116.44	124.3	103.55	102.64	85.83
ENSMUSG00000004285	Atp6v1f	0.274988	0.632596	0.387123	0.00235329	0.382407	2.18107e-06	176.65	210.67	147.01	192.41	121.81	154.69
ENSMUSG00000004296	Il12b	0.0498712	NA	-0.201396	0.234442	0.212129	0.0194921	0	0.02	94.44	79.92	43.15	48.46
ENSMUSG00000004317	Clcn5	-0.154192	0.814368	0.169912	0.354399	0.0616722	0.682854	9.4	7.68	12.33	13.63	8.58	8.63
ENSMUSG00000004319	Clcn3	0.0626423	0.965624	0.0864085	0.775658	-0.016164	0.957292	5.09	4.99	3.45	3.59	3.18	2.99
ENSMUSG00000004328	Hif3a	-0.0485779	NA	NA	NA	0.0736628	NA	0.07	0	0	0	0	0.02
ENSMUSG00000004347	Pde1c	-0.396961	NA	-0.213916	NA	-0.12532	NA	0.06	0.02	0.02	0.01	0.01	0
ENSMUSG00000004356	Utp20	-0.0539668	0.971641	-0.0919214	0.744802	-0.392268	0.112605	2.08	1.89	1.62	1.47	0.63	0.43
ENSMUSG00000004359	Spic	0.335858	NA	0.279198	NA	-0.00871297	NA	0.06	0.32	0.08	0.22	0.5	0.45
ENSMUSG00000004364	Cul3	0.0547161	0.974443	0.337456	0.0491617	-0.146008	0.352224	30.29	30.11	27.17	37.31	28.81	25.74
ENSMUSG00000004366	Sst	NA	NA	NA	NA	-0.0255581	NA	0	0	0	0	0.03	0
ENSMUSG00000004371	Il11	NA	NA	NA	NA	0.0720292	NA	0	0	0	0	0	0.05
ENSMUSG00000004383	Large	0.241003	0.610408	0.0736069	0.794281	0.0246704	0.934922	4.62	5.25	3.64	3.81	2.6	2.58
ENSMUSG00000004393	Ddx56	0.220794	0.760538	-0.198117	0.504647	-0.0529908	0.888584	12.21	13.56	9.59	8.08	5.52	5.4
ENSMUSG00000004394	Tmed4	0.145317	0.841916	0.0953256	0.640474	0.329977	0.00417942	30.3	32.64	23.13	23.02	20.95	26.3
ENSMUSG00000004446	Bid	0.0308152	0.979186	-0.0172981	0.939195	0.267369	0.00734636	59.49	57.25	29.82	29.26	38.32	44.91
ENSMUSG00000004451	Ralb	0.135866	0.803846	-0.121865	0.503128	-0.00814824	0.966268	29.16	29.69	24.16	21.98	20.07	19.43
ENSMUSG00000004455	Ppp1cc	0.23852	0.833914	0.318252	0.442574	0.0859635	NA	2.18	2.42	1.27	1.36	1.03	1.22
ENSMUSG00000004460	Dnajb11	0.102667	0.895308	0.0128961	0.953981	0.161829	0.109683	68.22	68.04	47.01	47.99	40.42	45.29
ENSMUSG00000004462	Tbccd1	-0.186401	0.726476	0.00196874	0.99718	0.0997585	0.744927	9.45	7.78	1.72	1.68	2.37	2.47
ENSMUSG00000004473	Clec11a	-0.16121	NA	0.115733	NA	-0.139708	NA	0.39	0.28	0.16	0.21	0.17	0.1
ENSMUSG00000004500	Zfp324	0.0523732	0.978048	0.28657	0.176387	0.179717	0.340737	1.94	1.92	3.31	4.01	3.61	4
ENSMUSG00000004508	Gab2	0.173802	0.674131	0.221517	0.134476	0.26482	0.00669664	13.06	14.02	10.45	12.01	11.73	13.67
ENSMUSG00000004530	Coro1c	0.0152271	0.989606	-0.370379	0.00726152	-0.0811501	0.589254	198.28	182.36	108.35	82.63	44.63	43.53
ENSMUSG00000004535	Tax1bp1	0.00743374	0.993966	0.526021	1.13738e-05	0.055728	0.692376	41.14	38.08	67.92	98.71	222.23	215.56
ENSMUSG00000004552	Ctse	-0.172432	0.916546	0.00698136	0.991715	-0.186179	NA	1.13	0.93	0.78	0.75	0.43	0.33
ENSMUSG00000004558	Ndrg2	-0.254672	NA	-0.732809	NA	-0.169597	NA	0.42	0.26	0.49	0.14	0.19	0.12
ENSMUSG00000004561	Mettl17	0.152449	0.880604	0.0222895	0.961511	0.149082	0.635429	13.1	13.15	5.48	6.05	5.61	6.67
ENSMUSG00000004562	Arhgef40	-0.925049	0.00963382	-0.781839	0.0306837	-0.237395	NA	4.82	1.85	1.82	1.18	0.65	0.4
ENSMUSG00000004565	Pnpla6	0.0821746	0.956306	0.224044	0.470874	0.153061	0.564223	2.58	2.59	1.36	1.59	1.52	1.65
ENSMUSG00000004567	Mcoln1	-0.0460031	0.971656	-0.134389	0.414547	0.0801887	0.603168	68.06	61.77	53.97	52.35	41.35	42.51
ENSMUSG00000004568	Arhgef18	0.432846	0.428914	0.548907	0.130621	0.654364	0.00720391	1.4	1.79	0.91	1.08	1.03	1.85
ENSMUSG00000004591	Pkn2	-0.143163	0.883903	0.397796	0.0716369	0.00916493	0.971763	6.75	5.83	7.78	9.5	8.36	8.37
ENSMUSG00000004609	Cd33	-1.01184	7.30651e-09	-0.939101	1.16059e-14	-1.12037	6.08894e-25	20.34	9.06	23.04	11.48	21.28	9.07
ENSMUSG00000004610	Etfb	0.0188473	0.988875	-0.263641	0.182611	0.0714701	0.740053	33.75	31.44	30.61	25.35	22.34	23.06
ENSMUSG00000004612	Nkg7	0.0498712	NA	NA	NA	0.0405375	NA	0	0.03	0	0	0.02	0.05
ENSMUSG00000004626	Stxbp2	0.092517	0.904318	-0.16204	0.356586	-0.0753346	0.568451	207.21	191.53	180.43	165	164.25	148.21
ENSMUSG00000004630	Pcp2	0.215675	0.893355	0.118409	NA	0.0922517	NA	0.53	0.65	0.32	0.3	0.28	0.31
ENSMUSG00000004631	Sgce	-0.0484769	NA	-0.0406227	NA	-0.0215213	NA	0.02	0	0.02	0	0.02	0.08
ENSMUSG00000004633	Chn2	-1.00964	0.001415	-1.1768	1.30057e-05	-0.567475	NA	4.43	1.77	3.74	1.46	1.2	0.62
ENSMUSG00000004637	Wwox	-0.165627	0.893355	-0.313157	0.200343	-0.260193	0.178487	5.12	4.27	6.99	5.48	7.43	6.31
ENSMUSG00000004642	Slbp	-0.245928	0.614225	0.139173	0.598348	0.152266	0.49856	61.93	46.57	18.61	18.58	13.28	14.77
ENSMUSG00000004655	Aqp1	-0.245848	NA	-0.316768	NA	-0.068503	NA	0.17	0.08	0.11	0.03	0.03	0.01
ENSMUSG00000004661	Arid3b	0.117619	0.92167	0.24975	0.407517	-0.0367701	0.868963	6.78	6.67	2.44	3.28	10.76	9.36
ENSMUSG00000004665	Cnn2	0.52026	0.0414139	0.0883295	0.697358	-0.0124682	0.948515	32.58	45.46	30.06	32.12	40.11	37.95
ENSMUSG00000004667	Polr2e	-0.0993378	0.909325	-0.176385	0.49221	0.14433	0.593329	26.51	22.76	12.7	10.87	6.24	7.24
ENSMUSG00000004668	Abca13	-0.24802	NA	-0.0646416	NA	-0.466881	NA	0.04	0.02	0.05	0.04	0.04	0.01
ENSMUSG00000004677	Myo9b	-0.0273698	0.980104	-0.145211	0.392844	-0.0567421	0.666109	35.65	33.06	19.2	17	12.43	11.5
ENSMUSG00000004698	Hdac9	-0.994546	0.000410566	-0.734782	0.00763568	-0.175607	0.546785	2.06	0.85	1.4	0.73	1.4	1.17
ENSMUSG00000004707	Ly9	0.239606	0.483603	-0.0863216	0.562174	-0.177265	0.0489923	71.34	79.63	103.67	95.68	96.97	82.41
ENSMUSG00000004709	Cd244	0.459291	0.340411	0.442614	0.182888	0.82187	0.000407114	2.1	2.85	1.33	1.77	1.14	2.47
ENSMUSG00000004730	Adgre1	0.0534033	0.96453	-0.115609	0.423481	-0.270601	4.75295e-05	207.64	203.33	188.8	170.52	178.93	142.54
ENSMUSG00000004748	Mtfp1	0.0313373	0.989606	0.104597	NA	0.0362859	NA	0.8	0.78	0.23	0.29	0.08	0.1
ENSMUSG00000004768	Rab23	-0.24006	0.770936	0.00172883	0.997639	-0.0271005	0.957062	3.57	3.24	1.39	1.29	0.97	1.08
ENSMUSG00000004771	Rab11a	0.344383	0.207746	0.24379	0.138843	0.140011	0.188493	105.85	131.01	119.38	137.49	113.06	119.19
ENSMUSG00000004788	Eif2b2	0.0371205	0.980761	-0.173944	0.44596	-0.106586	0.587206	45.09	45.21	35.84	30.09	33.14	29.51
ENSMUSG00000004789	Dlst	-0.0981888	0.882859	-0.199707	0.229528	-0.20456	0.0479305	41.16	36.27	41.3	35.19	30.23	25.17
ENSMUSG00000004791	Pgf	0.212698	NA	0.403864	NA	0.404144	NA	0.34	0.45	0.44	0.77	0.06	0.26
ENSMUSG00000004798	Ulk2	-0.372365	0.179763	-0.402179	0.0868804	-0.100668	0.752065	14.98	10.1	7.64	4.99	3.65	3.53
ENSMUSG00000004814	Ccl24	0.125864	NA	-0.234449	NA	-0.219276	NA	0.04	0.11	0.78	0.53	0.53	0.34
ENSMUSG00000004815	Dgkq	0.217486	0.759905	0.298215	0.22657	0.185299	0.413685	3.68	3.96	2.82	3.1	2.85	3.22
ENSMUSG00000004837	Grap	0.0116509	0.994671	-0.68729	0.0149335	-0.557632	0.0316617	1.76	1.67	3.38	1.86	2.27	1.3
ENSMUSG00000004842	Pou1f1	NA	NA	NA	NA	-0.0283506	NA	0	0	0	0	0.02	0
ENSMUSG00000004843	Chmp2b	0.136496	0.882548	0.0574833	0.838115	0.0531826	0.811184	9.01	9.46	10.63	10.78	10.06	10.07
ENSMUSG00000004846	Plod3	0.101598	0.900848	0.00809114	0.977537	0.0938275	0.462487	82.12	84.69	121.5	115.7	176.17	174.26
ENSMUSG00000004849	Ap1s1	0.173333	0.805905	-0.291588	0.0741997	0.0563249	0.677252	86.7	93.35	114.59	89.66	88.27	87.12
ENSMUSG00000004864	Mapk13	0.124537	NA	-0.0645629	NA	-0.0153604	NA	0.03	0.1	0.09	0.06	0.04	0.03
ENSMUSG00000004865	Srpk1	-0.265913	0.451697	0.00637879	0.986421	-0.235268	0.199608	10.05	8.31	6.58	6.68	4.52	3.96
ENSMUSG00000004880	Lbr	-0.810302	5.55587e-05	-0.850357	5.99355e-07	-0.538011	0.00110168	19.88	10.52	14.04	8.34	8.23	5.62
ENSMUSG00000004885	Crabp2	NA	NA	NA	NA	0.0154289	NA	0	0	0	0	0.04	0.07
ENSMUSG00000004891	Nes	-1.30057	5.51345e-05	-0.729651	0.0325099	-1.03813	2.78557e-08	1.4	0.43	0.68	0.26	1.47	0.6
ENSMUSG00000004895	Prcc	-0.145405	0.875824	-0.197218	0.401108	0.0773573	0.744927	15.07	12.74	8.99	7.66	8.95	9.14
ENSMUSG00000004896	Rrnad1	0.0655952	0.971336	0.347108	0.184285	0.0812876	0.788101	5.97	6.32	4.82	6.05	4.76	4.93
ENSMUSG00000004897	Hdgf	0.107298	0.860963	-0.334039	0.0194081	-0.151239	0.157348	127.7	123.16	133.67	103.91	83.92	73.4
ENSMUSG00000004902	Slc25a18	-0.317079	NA	-0.105593	NA	-0.0481586	NA	0.33	0.12	0.16	0.11	0.11	0.09
ENSMUSG00000004929	Thop1	-0.429778	0.138472	-0.215701	0.423494	-0.171762	0.577553	12.5	9.67	6.73	6.59	3.7	3.59
ENSMUSG00000004931	Apba3	0.428101	0.108604	-0.457735	0.0691178	-0.0441747	0.876535	7.19	9.39	5.67	3.89	5.29	4.95
ENSMUSG00000004933	Matk	0.241281	0.795117	0.0927878	0.847123	0.311659	NA	3.32	3.88	2.22	2.67	0.79	1.34
ENSMUSG00000004934	Pias4	-0.110108	0.907192	-0.176303	0.536975	0.185067	0.254987	15.19	13.51	9.6	8.88	13.42	15.07
ENSMUSG00000004936	Map2k1	0.145755	0.800775	0.0201021	0.929341	0.137893	0.163742	26.99	27.13	32.4	29.29	46.02	49.8
ENSMUSG00000004937	Sgta	-0.152747	0.848471	-0.52541	0.00428321	-0.137774	0.354248	36.23	30.56	27.05	18.06	25.4	22.17
ENSMUSG00000004945	Tmem242	0.020742	0.989288	0.0873178	0.730362	0.256542	0.103764	30.59	29.08	19.1	19.95	16.56	19.47
ENSMUSG00000004947	Dtx2	0.041267	0.980175	-0.362965	0.0843207	-0.0988322	0.445446	5.11	5.18	15.46	11.33	34.96	30.75
ENSMUSG00000004948	Zp3	0.00188134	NA	NA	NA	-0.0438219	NA	0.02	0.04	0	0	0.04	0.02
ENSMUSG00000004951	Hspb1	-0.033491	NA	0.202382	NA	0.0493683	NA	0.09	0.06	0.11	0.27	0.04	0.08
ENSMUSG00000004952	Rasa4	0.834706	2.52471e-07	0.153329	0.374103	-0.116631	0.17559	46.14	82.75	157.71	165.4	284.96	248.37
ENSMUSG00000004961	Syt5	0.0715831	NA	-0.0280778	NA	0.133993	NA	0	0.03	0.04	0.03	0.01	0.07
ENSMUSG00000004980	Hnrnpa2b1	-0.140782	0.848221	0.125734	0.550125	-0.0347621	0.843182	57.54	48.85	42.97	45.57	39.93	37.59
ENSMUSG00000004988	Fxyd4	0.00107821	NA	-0.0784998	NA	-0.083486	NA	0.05	0.05	0.04	0	0.07	0.02
ENSMUSG00000004994	Ccdc130	0.0949216	0.942467	-0.265986	0.370767	0.191648	0.36497	9.61	9.59	7.35	5.4	7.71	8.93
ENSMUSG00000004996	Mri1	-0.103661	0.934649	-0.38048	0.241894	-0.0973553	0.831804	11.3	9.19	5.24	3.57	1.73	1.44
ENSMUSG00000005034	Prkacb	-0.232519	0.668601	-0.0426765	0.834936	0.091714	0.499083	59.96	45.66	27.2	24.23	16.05	16.36
ENSMUSG00000005043	Sgsh	-0.202391	0.713511	-0.468952	0.0513995	-0.0903473	0.831667	35.6	28.72	9.26	6.38	2.54	1.77
ENSMUSG00000005045	Chd5	-0.22825	NA	-0.0543431	NA	0.05855	NA	0.03	0.01	0.02	0.02	0.01	0.02
ENSMUSG00000005054	Cstb	0.463326	0.0130984	0.545235	5.13072e-06	0.516842	1.48229e-13	1242.82	1650.3	973.43	1408.26	833.65	1160.29
ENSMUSG00000005057	Sh2b2	0.31073	0.379999	-0.355148	0.093742	-0.370965	0.00271319	9.46	11.36	7.88	5.89	10.17	7.48
ENSMUSG00000005069	Pex5	-0.126467	0.90504	-0.305598	0.219113	-0.0645082	0.824546	8.02	5.99	7.42	5.39	6.57	6.02
ENSMUSG00000005078	Jkamp	0.0892675	0.946296	0.46337	0.0339864	0.162483	0.54364	17.92	18.59	10.48	14.07	8.63	8.74
ENSMUSG00000005087	Cd44	0.144109	0.822636	-0.00943368	0.9619	0.0518516	0.602884	176.15	188.04	438.04	421.13	227.47	224.18
ENSMUSG00000005089	Slc1a2	-0.0354892	NA	0.0214841	NA	0.077131	NA	0.12	0.03	0.13	0.14	0.04	0.13
ENSMUSG00000005102	Eif2ak4	-0.159569	0.808399	0.0805839	0.806939	-0.0495281	0.896798	9.16	7.57	3.65	3.72	1.63	1.64
ENSMUSG00000005103	Wdr1	0.262604	0.273283	-0.0308833	0.870292	-0.0267544	0.844566	163.3	186.82	166.4	159.91	154.91	146.54
ENSMUSG00000005107	Slc2a9	-0.259838	0.596575	-0.167332	0.564451	-0.190987	0.487127	5.45	4.04	3.9	3.16	2.71	2.26
ENSMUSG00000005124	Wisp1	-0.0591486	NA	0.152388	NA	-0.0199023	NA	0.46	0.31	0.21	0.23	0.08	0.2
ENSMUSG00000005125	Ndrg1	-0.389097	0.0713185	0.155582	0.381213	1.78098	3.07896e-125	39.54	26.39	37.34	38.16	33.8	108.47
ENSMUSG00000005131	4930550C14Rik	-0.0351953	NA	-0.100985	NA	NA	NA	0.05	0.02	0.06	0	0	0
ENSMUSG00000005142	Man2b1	-0.149667	0.864154	-0.620045	3.06091e-08	-0.560922	1.11866e-08	95.46	79.79	83.87	52.92	62.09	39.92
ENSMUSG00000005148	Klf5	-0.139436	NA	0.859153	0.00239058	-0.0470987	NA	0.39	0.29	1.34	2.79	0.4	0.36
ENSMUSG00000005150	Wdr83	0.020804	0.990848	0.272206	0.381659	0.00466169	0.990747	5.97	5.43	3.56	4.38	3.77	3.66
ENSMUSG00000005161	Prdx2	0.675012	0.00301492	0.313518	0.0123501	0.321913	3.85536e-06	155.39	235.69	164.46	204.03	196.76	238.45
ENSMUSG00000005198	Polr2a	-0.211893	0.779291	-0.559373	0.000755888	-0.106495	0.794377	109.95	87.58	56.72	37	30.32	25.84
ENSMUSG00000005202	Shbg	0.048996	NA	0.146161	NA	-0.0362787	NA	0	0.02	0.12	0.18	0.08	0.03
ENSMUSG00000005204	Senp3	0.221083	0.59847	0.119529	0.556488	0.206855	0.138854	38.11	41.45	27.71	32.23	25.16	28.97
ENSMUSG00000005220	Corin	NA	NA	NA	NA	0.0320226	NA	0	0	0	0	0	0
ENSMUSG00000005225	Plekha8	0.0907144	0.944673	0.00787558	0.984313	-0.0780805	0.819097	4.15	4.1	2.99	3.03	1.64	1.55
ENSMUSG00000005233	Spc25	-1.26607	1.7036e-08	-0.902256	7.68171e-05	-1.14804	1.05573e-07	15.86	5.42	9.81	4.77	5.27	1.74
ENSMUSG00000005237	Dnah2	0.165468	NA	0.0469488	NA	0.0320226	NA	0	0.02	0	0	0	0
ENSMUSG00000005262	Ufd1l	0.0754048	0.948062	0.294406	0.172452	-0.0707583	0.758485	12.99	13.42	9.49	11.73	11.06	10.56
ENSMUSG00000005267	Zfp287	-0.194149	0.865551	0.267981	0.512268	0.171131	0.608544	1.74	1.5	0.88	0.99	1.38	1.57
ENSMUSG00000005299	Letm1	0.188086	0.71816	0.0105208	0.97777	0.112607	0.620502	8.65	8.92	5.47	5.56	4.05	3.79
ENSMUSG00000005312	Ubqln1	0.0339991	0.981013	-0.0507426	0.7791	-0.127517	0.242573	26.63	25.79	23.41	22.12	20.54	18.08
ENSMUSG00000005320	Fgfr4	NA	NA	0.0562357	NA	NA	NA	0	0	0	0.01	0	0
ENSMUSG00000005338	Cadm3	-0.0480199	NA	-0.143677	NA	-0.145988	NA	0.04	0	0.11	0.02	0.12	0.1
ENSMUSG00000005354	Txn2	0.201561	0.767705	-0.086071	0.576123	0.115448	0.252783	234.06	252.63	152.07	140.18	100.45	107.11
ENSMUSG00000005360	Slc1a3	0.127049	NA	-0.0397988	NA	-0.0676695	NA	0	0.05	0.03	0	0.02	0.01
ENSMUSG00000005362	Crbn	0.144384	0.875534	0.438226	0.0258987	0.0191854	0.931488	7.95	8.4	7.93	10.45	16.03	15.39
ENSMUSG00000005364	Il5ra	NA	NA	0.0424862	NA	NA	NA	0	0	0	0.01	0	0
ENSMUSG00000005370	Msh6	-0.303712	0.383697	-0.00497058	0.992932	-0.00750048	0.988675	10.79	8.12	0.84	0.83	0.5	0.47
ENSMUSG00000005371	Fbxo11	0.0474394	0.974443	0.245953	0.323585	0.072499	0.775816	4.63	4.59	5.24	6.12	3.52	3.64
ENSMUSG00000005373	Mlxipl	0.0909241	NA	0.0105841	NA	-0.095253	NA	0.1	0.14	0.05	0.07	0.05	0.02
ENSMUSG00000005374	Tbl2	-0.344995	0.304708	-0.350931	0.360928	0.0662099	0.890016	6.34	5.09	1.35	1.11	0.57	0.74
ENSMUSG00000005378	Wbscr22	-0.0577502	0.970273	-0.327064	0.116167	-0.120621	0.603841	20.85	18.55	15.87	12.75	13.4	12.03
ENSMUSG00000005397	Nid1	0.193073	NA	0.0427481	NA	0.145236	NA	0.04	0.06	0.05	0.05	0.05	0.07
ENSMUSG00000005410	Mcm5	-0.244687	0.563954	-0.195955	0.244001	-0.371495	0.00672254	36.37	28.5	17.11	14.59	6.58	4.83
ENSMUSG00000005413	Hmox1	1.01068	3.78602e-10	0.555982	3.68025e-09	0.240913	0.00763807	1244.42	2432.2	552.5	759.92	901.07	1015.37
ENSMUSG00000005417	Mprip	-0.452401	0.0482059	-0.381374	0.0106639	-0.301796	0.0160503	27.55	19.48	19.84	14.74	12.84	11.13
ENSMUSG00000005442	Cic	-0.153896	0.804481	-0.355239	0.0446635	0.0541844	0.652802	432.14	409.99	255.79	182.23	225.19	220.86
ENSMUSG00000005447	Pafah1b3	-0.088925	0.948062	-0.315716	0.208723	-0.169279	0.558647	19.87	17.37	14.08	10.88	8.98	7.47
ENSMUSG00000005465	Il27ra	0.346583	0.73447	0.14342	NA	0.400445	NA	0.42	0.59	0.31	0.38	0.15	0.3
ENSMUSG00000005469	Prkaca	0.037839	0.97799	-0.25548	0.0768178	0.0649202	0.650151	118.6	115.1	81	66.16	53.56	54.09
ENSMUSG00000005470	Asf1b	-1.01073	2.02236e-10	-1.21072	4.54423e-25	-0.830262	4.39826e-11	128.45	53.76	61.49	26.2	21.21	10.79
ENSMUSG00000005474	Myl10	0.049781	NA	NA	NA	NA	NA	0	0.03	0	0	0	0
ENSMUSG00000005481	Ddx39	0.0199057	0.986092	-0.0696473	0.730362	-0.083589	0.549718	45.15	42.11	33.8	31.49	28.62	26.07
ENSMUSG00000005483	Dnajb1	-0.0920071	0.916156	-0.126714	0.566365	0.115507	0.392463	28.05	24.79	12.06	10.81	19.81	20.78
ENSMUSG00000005501	Usp40	0.292921	0.59847	0.574979	0.00313818	0.0832521	0.688816	2.43	2.74	3.33	4.63	6.23	6.22
ENSMUSG00000005505	Kbtbd4	-0.0842083	0.942467	-0.0197671	0.955933	0.0348846	0.881347	11.11	10.64	7.03	7.03	9.84	10.13
ENSMUSG00000005506	Celf1	-0.135955	0.840909	0.127436	0.401988	-0.105352	0.334793	25.12	21.79	24.52	27.1	24.51	22.98
ENSMUSG00000005510	Ndufs3	0.0142949	0.992646	0.497023	0.0842985	-0.0730969	0.834714	8.51	8.38	5.35	7.95	8.2	7.64
ENSMUSG00000005514	Por	0.29604	0.368207	-0.361302	0.0336414	0.504884	1.8921e-06	147.03	187.62	68.14	52.05	55.85	75.99
ENSMUSG00000005533	Igf1r	-0.407298	0.476148	-0.285293	0.311515	-0.118829	0.761299	1.06	0.7	1.88	1.49	0.69	0.6
ENSMUSG00000005534	Insr	-0.282098	0.463126	-0.114593	0.694296	0.309691	0.179881	4.93	3.8	2.55	1.96	1.18	1.57
ENSMUSG00000005540	Fcer2a	NA	NA	0.0434169	NA	NA	NA	0	0	0	0.01	0	0
ENSMUSG00000005553	Atp4a	0.0811647	NA	0.0196315	NA	0.0462561	NA	0.05	0.14	0.01	0.02	0.01	0.04
ENSMUSG00000005566	Trim28	-0.053416	0.962315	-0.347272	0.00908557	-0.148781	0.265025	137.36	128.23	72.53	62.55	42.15	35.8
ENSMUSG00000005575	Ube2m	0.244297	0.65036	-0.102481	0.60935	0.231744	0.0322877	56.94	65.39	69.97	63.83	70.13	79.27
ENSMUSG00000005580	Adcy9	-0.372472	0.317105	0.00296156	0.995833	0.25483	0.494584	2.88	2.04	0.63	0.63	0.3	0.38
ENSMUSG00000005583	Mef2c	-0.449509	0.0265891	-0.441847	0.0126265	-0.187502	0.321901	14.59	10.04	4.74	3.36	2.87	2.35
ENSMUSG00000005609	Ctr9	0.0168085	0.989606	0.0050022	0.98719	-0.103458	0.575025	14.55	14.34	10.92	10.02	9.33	9.25
ENSMUSG00000005610	Eif4g2	-0.0491495	0.974443	-0.0628409	0.754695	-0.343157	3.50539e-06	572.16	516.2	866.65	814.75	1514.64	1099.53
ENSMUSG00000005611	Mrvi1	-0.432338	0.600486	-0.0315425	NA	0.0320226	NA	0.25	0.14	0.01	0.01	0	0
ENSMUSG00000005615	Pcyt1a	-0.154429	0.731953	-0.0326393	0.884043	0.168747	0.122769	41.65	34.99	20.22	18.87	31.75	35.15
ENSMUSG00000005621	Zfp592	0.0172677	0.989606	-0.0148886	0.951559	0.00335082	0.986592	35.11	34.24	21.73	22.98	23.53	26.5
ENSMUSG00000005625	Psmd4	0.305989	0.440659	0.0196265	0.942968	-0.105546	0.55259	64.67	75.38	52.59	52.56	45.61	40.57
ENSMUSG00000005628	Tmod4	-0.184018	NA	0.00455096	NA	0.0345835	NA	0.2	0	0.03	0.03	0	0.03
ENSMUSG00000005640	Insrr	NA	NA	-0.0511851	NA	-0.0612645	NA	0	0	0.02	0.02	0.06	0.05
ENSMUSG00000005656	Snx6	0.311134	0.44445	0.513417	0.0112455	0.264019	0.055535	9.97	11.96	6.85	9.88	9.96	11.66
ENSMUSG00000005667	Mthfd2	-0.373534	0.14407	-0.0844179	0.65945	0.122607	0.378076	38.66	29.91	48.58	44.95	34.89	35.28
ENSMUSG00000005672	Kit	-0.325571	0.767735	-0.0972203	NA	0.372737	NA	0.56	0.31	0.41	0.27	0.09	0.18
ENSMUSG00000005674	Tomm40l	-0.177248	0.814896	-0.430861	0.093742	-0.0293483	0.934926	9.46	8.96	5.65	3.81	3.53	3.49
ENSMUSG00000005677	Nr1i3	-0.175283	0.856089	-0.445479	0.115135	-0.0668017	0.855382	4.87	4.02	2.56	1.73	1.92	1.72
ENSMUSG00000005681	Apoa2	0.224091	NA	-0.0382422	NA	-0.106747	NA	0.11	0.4	0.38	0.33	0.36	0.19
ENSMUSG00000005682	Pan2	-0.175519	0.85864	-0.356595	0.235171	-0.174649	0.489785	2.13	1.74	1.49	1.09	1.79	1.5
ENSMUSG00000005683	Cs	0.142551	0.813747	-0.089639	0.538453	-0.0115476	0.940801	116.52	121.91	104.35	96.11	82.98	79.34
ENSMUSG00000005686	Ampd3	0.194006	0.71816	-0.349605	0.00424111	-0.318934	0.0168647	56.88	61.68	95.55	75.25	10.13	8.47
ENSMUSG00000005687	Bcas2	-0.0176151	0.989606	0.162016	0.509345	0.132176	0.571144	25.98	20.94	13	13.87	8.17	9.17
ENSMUSG00000005698	Ctcf	-0.209339	0.58355	-0.133869	0.533287	-0.188839	0.209021	33.35	26.2	19.19	16.48	15.83	12.12
ENSMUSG00000005699	Pard6a	-0.145193	0.916998	-0.396774	0.352942	0.094365	0.811084	4.01	3.36	1.46	0.89	2.51	2.62
ENSMUSG00000005705	Agrp	0.0503538	NA	-0.00646047	NA	-0.109176	NA	0.08	0.12	0.1	0.12	0.15	0.03
ENSMUSG00000005718	Tfap4	0.097581	0.956087	0.082307	NA	0.0140349	NA	3.66	3.78	0.14	0.17	0.02	0.02
ENSMUSG00000005732	Ranbp1	-0.0419287	0.974443	0.185852	0.352085	0.0443926	0.778201	159.56	145.76	135.72	149.5	127.04	124.52
ENSMUSG00000005763	Cd247	-0.51455	0.393418	-0.0685869	0.884031	-0.453296	0.149536	1.72	1	2.56	2.36	1.72	0.9
ENSMUSG00000005774	Rfx5	-0.0427673	0.979254	-0.101928	0.6777	-0.349652	0.0169553	5.57	4.72	9.46	8.37	8.74	6.5
ENSMUSG00000005779	Psmb4	0.29426	0.332445	-0.206401	0.182717	-0.114076	0.510242	87.92	105.89	112.68	94.31	101.53	89.57
ENSMUSG00000005800	Mmp8	-0.148434	0.827513	-0.1923	0.316549	-0.165899	0.344639	22.58	19.05	12.26	10.41	8.4	7.19
ENSMUSG00000005802	Slc30a4	-0.360901	0.441756	0.13727	0.512015	-0.145745	0.351788	3.1	2.2	9.07	9.68	7.47	6.46
ENSMUSG00000005803	Sqrdl	-0.0484333	0.970031	-0.30689	0.088789	0.0834349	0.612462	44.79	39.47	39.87	29.21	39.29	39.36
ENSMUSG00000005804	Bloc1s6	0.249648	0.4183	-0.11556	0.540313	0.124222	0.26056	38.94	41.53	41.96	37.87	66.85	74.57
ENSMUSG00000005813	Metap1	0.348027	0.457047	-0.0191322	0.952705	-0.144405	0.499819	7.99	9.92	7.53	7.3	4.92	4.25
ENSMUSG00000005823	Gpr108	0.0778998	0.942467	-0.201319	0.299578	-0.0938516	0.52513	16.09	16.18	19.25	16.36	19.78	17.82
ENSMUSG00000005824	Tnfsf14	0.204489	0.882567	-0.35468	NA	0.379361	0.227857	1.25	1.43	0.37	0.19	1.06	1.49
ENSMUSG00000005836	Gata6	NA	NA	0.0434169	NA	NA	NA	0	0	0	0.01	0	0
ENSMUSG00000005846	Rsl1d1	0.276649	0.432331	0.271299	0.18095	-0.0338824	0.916047	18.92	22.11	15.6	17.58	6.31	5.6
ENSMUSG00000005871	Apc	-0.0608066	0.95637	0.162509	0.327836	0.204744	0.0862152	11.42	9.99	6.48	7.02	5.02	5.61
ENSMUSG00000005873	Reep5	0.0820435	0.928754	0.0712517	0.663474	0.176024	0.0323439	116.82	117.61	84.69	87.18	60.35	65.93
ENSMUSG00000005881	Ergic3	-0.0208994	0.984631	-0.173131	0.352942	-0.00588824	0.975148	105.17	97.35	76.95	66.17	68.97	66.29
ENSMUSG00000005882	Uqcc1	0.0881409	0.948062	-0.0801265	0.834936	0.175988	0.541107	9.67	9.02	5.21	4.25	4.98	5.13
ENSMUSG00000005886	Ncoa2	-0.0230508	0.984631	0.0285065	0.895655	0.170603	0.28588	27.34	26.79	19.96	18.76	7.88	6.81
ENSMUSG00000005893	Nr2c2	-0.374732	0.184854	0.0576341	0.863668	-0.317342	0.169844	9.95	6.91	3.24	3.23	2.46	2.01
ENSMUSG00000005897	Nr2c1	0.0570588	0.966537	0.233724	0.329759	0.0229524	0.931194	6.77	6.57	3.86	4.55	4.41	4.34
ENSMUSG00000005899	Smpd4	-0.168568	0.784409	-0.230939	0.219961	-0.188122	0.195183	55.27	46.64	34.57	29.54	26.51	21.37
ENSMUSG00000005907	Pex1	-0.163772	0.863358	-0.0113281	0.981539	0.230708	0.384564	6.04	4.92	4.07	3.21	3.34	3.79
ENSMUSG00000005936	Kctd20	-0.10256	0.89528	-0.27824	0.0802667	-0.202652	0.0916884	40.19	35.83	33.57	25.99	31.6	24.77
ENSMUSG00000005947	Itgae	0.10618	NA	0.0730702	NA	-0.127838	NA	0.01	0.04	0.03	0.04	0.1	0.07
ENSMUSG00000005949	Ctns	-0.0610278	0.96004	-0.2402	0.314645	0.14011	0.568709	25.67	22.63	6.44	5.17	4.23	4.78
ENSMUSG00000005950	P2rx5	0.143851	NA	0.0542691	NA	-0.0836982	NA	0.01	0.09	0.06	0.04	0.05	0
ENSMUSG00000005951	Shpk	0.345862	0.731917	0.134322	NA	-0.104238	NA	0.49	0.67	0.12	0.16	0.33	0.27
ENSMUSG00000005952	Trpv1	NA	NA	NA	NA	-0.0255581	NA	0	0	0	0	0.01	0
ENSMUSG00000005958	Ephb3	0.00319102	NA	NA	NA	NA	NA	0.01	0.01	0	0	0	0
ENSMUSG00000005968	Tuft1	-0.318173	0.725743	-0.135553	NA	0.135807	NA	1.53	1.07	0.38	0.32	0.21	0.26
ENSMUSG00000005973	Rcn1	0.329814	0.759319	0.0655731	0.87936	-0.122341	0.66588	0.54	0.74	2.14	2.2	3.21	2.76
ENSMUSG00000005980	Dnase1	0.0230993	0.991736	-0.0327565	NA	-0.135	NA	0.54	0.69	0.21	0.15	0.11	0.03
ENSMUSG00000005981	Trap1	0.0891745	0.939255	0.167793	0.448287	-0.0465502	0.837062	19.78	21.14	16.32	19.16	15.78	14.37
ENSMUSG00000005982	Naa60	0.0721592	0.931964	-0.192534	0.240766	-0.0496013	0.764866	161.8	160.39	76.14	66.17	44.81	40.56
ENSMUSG00000005983	1700037C18Rik	0.0933363	0.930192	-0.116555	0.705266	0.116765	0.706596	9.15	9.47	4.83	4.17	3.57	3.54
ENSMUSG00000005986	Ankrd13d	-0.051462	0.982824	0.183108	NA	0.447751	NA	1.99	1.56	0.71	1.03	0.38	0.66
ENSMUSG00000006005	Tpr	-0.10914	0.895308	0.618379	3.48801e-08	0.0760196	0.553247	77.14	67	96.62	144.15	87.55	94.15
ENSMUSG00000006007	Pdc	0.0498712	NA	NA	NA	NA	NA	0	0.01	0	0	0	0
ENSMUSG00000006010	BC003331	0.20977	0.822636	0.538883	0.0466467	0.1276	0.709822	3.17	3.42	1.88	2.96	1.99	2.09
ENSMUSG00000006014	Prg4	0.255059	0.852939	0.276446	0.521089	0.293197	0.395268	0.34	0.49	0.62	0.79	0.61	0.9
ENSMUSG00000006019	Dhx34	-0.125504	0.923568	0.0633577	0.887429	0.00799385	0.983263	3.31	2.44	2.02	1.98	2.17	2.26
ENSMUSG00000006021	Kptn	0.308775	0.738839	-0.487671	0.183584	-0.15079	0.722986	2.71	3.6	3.65	2.38	2.46	1.96
ENSMUSG00000006024	Napa	0.0314956	0.981998	-0.313669	0.0414847	-0.0225793	0.8937	147.54	146.5	122.74	105.4	95.78	93.04
ENSMUSG00000006050	Sra1	0.301644	0.409959	-0.038009	0.908021	-0.00525857	0.983505	28.86	33.98	25.35	23.92	20.78	19.79
ENSMUSG00000006057	Atp5g1	0.235379	0.557384	0.0644963	0.739618	0.209693	0.0329393	136.9	153.81	113.63	117.38	91.64	102.29
ENSMUSG00000006058	Snf8	0.207955	0.799119	0.252457	0.244001	0.124837	0.554579	20.36	22.43	20.09	24.57	19.75	21.14
ENSMUSG00000006095	Tbcb	0.280105	0.489981	0.206357	0.245434	0.201934	0.126762	36.87	45	29.52	35.76	27.27	31.93
ENSMUSG00000006127	Inpp5k	0.0120728	0.991736	-0.0352501	0.886787	-0.0868968	0.533847	30.44	26.8	24.39	24.93	49.98	44.17
ENSMUSG00000006134	Crkl	-0.0590963	0.966537	0.145522	0.309953	-0.19563	0.0218569	22.93	20.65	30.84	33.6	36.11	30.31
ENSMUSG00000006154	Eps8l1	-0.412904	0.637021	0.237774	0.618786	0.258044	NA	1.75	0.8	1.11	1.34	1.11	1.47
ENSMUSG00000006169	Clint1	0.199684	0.647332	-0.133204	0.384425	-0.198265	0.0183549	20.61	22.91	36.14	32.24	42.9	35.77
ENSMUSG00000006179	Prss16	-0.372084	0.705855	0.028743	NA	-0.0425446	NA	0.87	0.51	0.49	0.44	0.17	0.13
ENSMUSG00000006191	Cdkal1	-0.197649	0.854422	-0.014717	0.97777	0.0278102	0.951139	2.96	2.54	2.42	2.6	1.58	1.63
ENSMUSG00000006205	Htra1	0.340127	0.753859	0.147087	0.693887	0.543168	0.029018	1.06	1.15	4.79	5.07	2.71	3.95
ENSMUSG00000006215	Zbtb17	0.0414405	0.980566	0.0229755	0.951001	-0.0682783	0.835043	14.08	13.18	8	9.1	6.37	5.44
ENSMUSG00000006216	Clcnkb	0.00189664	NA	0.0424862	NA	0.00309705	NA	0.01	0.06	0	0.01	0.01	0.05
ENSMUSG00000006218	Fam131c	0.00165771	NA	-0.0399519	NA	0.0720292	NA	0.02	0.02	0.02	0	0	0.03
ENSMUSG00000006219	Fblim1	0.135474	0.861062	-0.147858	0.48568	0.879671	1.49494e-08	48.51	48.1	11.76	11.03	3.35	6.79
ENSMUSG00000006221	Hspb7	0.102748	NA	-0.112135	NA	0.0526299	NA	0.03	0.06	0.04	0.02	0.04	0.05
ENSMUSG00000006235	Epor	0.049781	NA	NA	NA	0.00392333	NA	0	0.01	0	0	0.01	0.01
ENSMUSG00000006241	Ccdc159	-0.00991366	0.996815	-0.0545756	NA	-0.152399	NA	0.71	0.66	0.39	0.35	0.28	0.18
ENSMUSG00000006262	Mob1b	0.102635	0.940417	0.0219775	0.938548	-0.337855	0.00114784	15.85	15.93	36.89	35.97	27.24	23.33
ENSMUSG00000006273	Atp6v1b2	0.17634	0.66773	0.211624	0.0690403	0.182361	0.0120145	436.01	462.82	249.32	268.54	293.18	314.72
ENSMUSG00000006276	Eps15l1	0.145838	0.875534	0.0317128	0.92425	-0.0284653	0.918251	4.68	4.96	4.03	4.07	3.87	3.66
ENSMUSG00000006281	Tep1	-0.169249	0.731953	-0.289169	0.0627715	-0.175405	0.204883	9.81	8.16	6.4	5.11	5.62	4.77
ENSMUSG00000006288	Ttc5	0.0223071	0.98942	0.0787033	0.834875	0.0658787	0.844417	5.15	4.96	3.32	3.47	3.46	3.51
ENSMUSG00000006289	Osgep	-0.288787	0.713511	0.0985675	0.807292	-0.299368	0.347532	8.03	5.72	4.81	5.36	3.65	2.8
ENSMUSG00000006299	Aamp	0.0691537	0.956306	-0.0540209	0.835759	0.247325	0.133584	18.06	19.18	19.22	19.25	13.05	16.11
ENSMUSG00000006301	Tmbim1	0.193735	0.677996	-0.425937	0.00656761	-0.351865	0.00976598	69.82	76.85	51.67	34.76	24.78	17.4
ENSMUSG00000006304	Arpc2	0.125873	0.91056	-0.00686629	0.974902	0.131757	0.0658564	1456.68	1518.16	970.62	954.48	804.58	855.3
ENSMUSG00000006307	Kmt2b	0.0533179	0.964856	-0.0117083	0.973104	-0.0305295	0.88031	10.35	11.26	11.05	10.81	9.01	8.92
ENSMUSG00000006310	Zbtb32	0.229251	NA	-0.482222	0.212472	-0.373588	NA	0.11	0.3	1.79	1.15	0.96	0.54
ENSMUSG00000006311	Etv2	NA	NA	-0.0974501	NA	-0.108855	NA	0	0	0.26	0.19	0.28	0.18
ENSMUSG00000006313	Upk1a	0.118518	NA	-0.279	NA	-0.199827	NA	0.09	0.15	0.21	0.07	0.21	0.09
ENSMUSG00000006315	Tmem147	0.117494	0.890917	-0.0136401	0.960104	0.207448	0.186691	55.83	57.85	40.37	39.01	22.95	25.88
ENSMUSG00000006333	Rps9	0.0775014	0.962315	0.239625	0.0417323	0.111828	0.189432	914.73	913.21	750.66	859.67	721.35	760.79
ENSMUSG00000006335	Tfpt	0.1556	0.92891	0.168201	0.717522	-0.100661	0.821196	3.81	3.86	3.22	3.25	3.43	2.74
ENSMUSG00000006342	Susd2	0.279574	NA	0.294581	NA	-0.0333833	NA	0.06	0.12	0.16	0.26	0.16	0.14
ENSMUSG00000006344	Ggt5	0.254146	NA	-0.0161219	NA	0.0284289	NA	0.32	0.54	0.07	0.06	0.12	0.11
ENSMUSG00000006345	Ggt1	0.0498712	NA	-0.0406227	NA	NA	NA	0	0.06	0.04	0	0	0
ENSMUSG00000006356	Crip2	-0.589861	0.296241	-0.619459	0.10693	-0.238147	NA	1.54	0.77	1.28	0.6	0.75	0.51
ENSMUSG00000006360	Crip1	-0.0667524	0.96453	-0.0636788	0.702432	-0.0991963	0.269261	1671.07	1495.13	1338.03	1251.69	947.9	852.55
ENSMUSG00000006362	Cbfa2t3	-0.427431	0.585468	-0.0914722	NA	-0.112138	NA	1.18	0.68	0.21	0.09	0.28	0.26
ENSMUSG00000006369	Fbln1	0.0868388	NA	0.0676204	NA	-0.0950204	NA	0.01	0.04	0.01	0.03	0.04	0.01
ENSMUSG00000006373	Pgrmc1	-0.09082	0.921539	-0.0672355	0.778764	0.0205454	0.923955	22.64	20.09	19.26	17.87	14.31	14.02
ENSMUSG00000006378	Gcat	-0.647122	0.0128814	-0.963562	1.74564e-06	-0.94816	4.18812e-06	8.91	5.11	6.48	3.03	3.91	1.68
ENSMUSG00000006386	Tek	NA	NA	NA	NA	0.0345835	NA	0	0	0	0	0	0.01
ENSMUSG00000006390	Elovl1	0.128982	0.881178	-0.240523	0.12226	-0.22376	0.0176433	459.99	475.14	299.55	249.68	201.97	166.65
ENSMUSG00000006392	Med8	0.382523	0.123744	0.115789	0.561546	0.0812689	0.612964	54.04	66.44	41.63	42.45	43.34	42.93
ENSMUSG00000006395	Hyi	0.374836	0.609562	-0.0610421	0.91128	-0.0082404	NA	3.23	4.36	2.22	1.96	1.18	1.14
ENSMUSG00000006398	Cdc20	-1.04836	3.86087e-05	-1.57733	4.93902e-10	-0.90616	0.000784692	12.9	5.13	6.57	1.54	1.94	0.72
ENSMUSG00000006403	Adamts4	0.124806	NA	-0.66856	1.39441e-05	1.50373	1.91498e-28	0.01	0.03	17.53	10.59	1.8	5.47
ENSMUSG00000006411	Pvrl4	0.429846	0.340411	0.173021	0.469112	0.0732025	0.677383	1.49	2	4.57	5.08	8.43	8.56
ENSMUSG00000006412	Pfdn2	0.218716	0.854652	0.262668	0.342244	0.475378	0.0306292	16.3	18.75	9.46	11.43	6.57	8.9
ENSMUSG00000006418	Rnf114	0.474287	0.0143596	-0.124817	0.46926	0.000791305	0.995637	47.21	63.56	112.97	102.8	163.78	158.96
ENSMUSG00000006423	C330007P06Rik	-0.267386	0.547337	0.105752	0.690336	-0.105245	0.652862	6.04	4.77	5.31	5.81	4.53	4.21
ENSMUSG00000006435	Neurl1a	-0.260121	0.848373	-0.172699	NA	-0.0120431	NA	0.33	0.23	0.08	0.05	0.01	0.01
ENSMUSG00000006442	Srm	0.231575	0.426779	-0.152849	0.420954	-0.0381337	0.881	105.96	116.19	52.54	45.46	14.39	13.18
ENSMUSG00000006445	Epha2	0.24025	NA	-0.106032	NA	0.0503377	NA	0.06	0.08	0.05	0.01	0.02	0.06
ENSMUSG00000006456	Rbm14	-0.116232	0.904549	-0.39894	0.0123501	-0.359668	0.0127246	27.28	23.58	15.39	11.37	10.51	7.64
ENSMUSG00000006457	Actn3	0.0452455	NA	NA	NA	0.0320226	NA	0.01	0.04	0	0	0	0.01
ENSMUSG00000006462	A530013C23Rik	0.0900983	NA	0.16844	NA	-0.000528541	NA	0.08	0.1	0.05	0.09	0.13	0.13
ENSMUSG00000006463	Zdhhc24	0.279098	0.670289	0.350888	0.355881	0.585344	0.0101839	4.18	4.79	1.14	1.52	1.64	2.55
ENSMUSG00000006464	Bbs1	-0.325213	0.739615	-0.0160919	NA	-0.140853	0.726701	0.45	0.31	0.13	0.12	0.58	0.49
ENSMUSG00000006471	Ndor1	0.0283121	0.983418	0.167314	0.538334	0.0801045	0.772542	15.12	14.92	8.6	8.8	6.56	6.62
ENSMUSG00000006476	Nsmf	-0.200827	0.795117	-0.323928	0.306244	-0.0110491	0.979006	6.57	6.33	5.84	4.91	2.84	3.12
ENSMUSG00000006494	Pdk1	0.0377666	0.974443	0.115471	0.507166	0.113456	0.421869	42.04	43.23	26.1	28.39	20.37	20.94
ENSMUSG00000006498	Ptbp1	-0.0472712	0.970074	-0.311782	0.00940555	-0.176094	0.117957	884.15	786.05	647.85	506.87	392.01	328.54
ENSMUSG00000006517	Mvd	-0.659818	0.0046522	-1.0225	2.84013e-05	-0.893456	4.07395e-05	11.09	6.34	4.81	2.06	3.33	1.47
ENSMUSG00000006519	Cyba	0.40747	0.0556299	0.294354	0.0159944	0.405732	1.82132e-08	258.71	329.03	243.03	293.29	193.76	249.09
ENSMUSG00000006526	Tmem110	-0.118357	0.92386	-0.163019	0.661673	0.19351	0.531035	7.6	5.68	4.1	3.79	3.89	4.06
ENSMUSG00000006527	Sfmbt1	-0.0373089	0.979254	0.0909822	0.706156	0.344268	0.0109349	16.31	15.27	10.19	10.43	6.19	7.76
ENSMUSG00000006529	Itih1	NA	NA	-0.0388758	NA	-0.0255581	NA	0	0	0.02	0.01	0.01	0
ENSMUSG00000006538	Ihh	-0.0722497	NA	-0.0290811	NA	0.0320226	NA	0.02	0	0.04	0.02	0	0.01
ENSMUSG00000006542	Prkag3	NA	NA	NA	NA	0.0345835	NA	0	0	0	0	0	0.01
ENSMUSG00000006567	Atp7b	0.0757865	NA	NA	NA	NA	NA	0	0.01	0	0	0	0
ENSMUSG00000006575	Rundc3a	0.0881346	NA	-0.0347634	NA	0.0939979	NA	0.13	0.14	0.04	0.03	0.04	0.07
ENSMUSG00000006576	Slc4a3	0.465261	0.545761	0.509951	NA	0.223198	NA	0.31	0.63	0.46	0.84	0.09	0.29
ENSMUSG00000006585	Cdt1	0.133507	0.845806	-0.191084	0.49119	0.339751	0.0184558	62.29	64.97	7.32	6.24	7.76	9.62
ENSMUSG00000006589	Aprt	0.132508	0.79002	-0.220784	0.163795	0.0857591	0.539306	145.56	151.23	107.46	89.99	63.58	65.16
ENSMUSG00000006599	Gtf2h1	0.0165333	0.989606	-0.0344865	0.916408	-0.174458	0.394295	16.79	15.12	11.24	10.1	11.79	10.19
ENSMUSG00000006611	Hfe	-0.238412	0.646167	-0.178781	0.442727	0.175932	0.394563	17.76	14.16	10.89	8.63	7.03	7.93
ENSMUSG00000006638	Abhd1	0.0653365	0.976895	0.182289	0.698557	-0.301918	0.334198	3.39	3.15	1.52	1.92	2.99	2.08
ENSMUSG00000006641	Slc5a6	-0.235599	0.802997	-0.323285	0.471132	-0.0533574	NA	5.2	3.44	1.25	0.82	0.32	0.18
ENSMUSG00000006651	Aplp1	-0.123457	0.9587	-0.55819	NA	-0.287103	NA	0.51	0.4	0.45	0.19	0.29	0.16
ENSMUSG00000006673	Qrich1	-0.003672	0.997916	0.0627618	0.720612	-0.0227839	0.873186	68.98	65.13	43.93	44.41	43.14	41.53
ENSMUSG00000006675	P4htm	-0.348461	NA	-0.188549	NA	0.0108679	NA	0.3	0.02	0.21	0.06	0.1	0.06
ENSMUSG00000006676	Usp19	0.060187	0.951381	0.0134026	0.960104	-0.0179592	0.917441	64.68	64.15	41.14	43.23	50.69	47.14
ENSMUSG00000006678	Pola1	-0.83133	0.000100396	-0.273788	0.258749	-0.305403	0.232957	4.17	2.24	2.67	2.27	1.2	0.98
ENSMUSG00000006699	Cdc42	0.191014	0.797082	0.180445	0.331303	0.198943	0.00956046	315.01	344.98	260.79	291.99	220.68	243.96
ENSMUSG00000006705	Pknox1	-0.264302	0.466405	-0.387612	0.0460975	-0.225099	0.305873	11.75	8.68	5.8	4.81	3.79	3.09
ENSMUSG00000006715	Gmnn	-0.375516	0.464569	0.240721	0.571983	0.0482771	NA	23.16	16.65	4.24	4.91	2.12	1.99
ENSMUSG00000006717	Acot13	-0.0571674	0.979254	0.119359	0.710768	0.0170143	0.965842	29.91	26.76	13.72	14.62	6.48	6.35
ENSMUSG00000006720	Zfp184	0.0525829	NA	0.212307	NA	-0.0742114	NA	0.05	0.06	0	0.05	0.03	0.01
ENSMUSG00000006724	Cyp27b1	NA	NA	-0.032924	NA	NA	NA	0	0	0.02	0.01	0	0
ENSMUSG00000006728	Cdk4	-0.088527	0.898642	-0.174676	0.165862	0.0180218	0.897585	330.53	278.97	219.17	182.51	125.82	118.1
ENSMUSG00000006731	B4galnt1	0.0971488	0.920315	-0.23505	0.182611	0.0952045	0.60469	79.37	80.62	53.52	44.35	27.79	28.7
ENSMUSG00000006732	Mettl1	0.439975	0.0639759	0.192644	0.481156	-0.0214942	0.960915	15.15	19.54	7.97	9.48	2.87	2.64
ENSMUSG00000006736	Tspan31	0.201169	0.595097	-0.0188994	0.925557	0.0792399	0.465698	70.83	77.62	65.09	62.96	74.81	76.33
ENSMUSG00000006740	Kif5b	-0.0428996	0.979041	0.237584	0.212517	0.016543	0.933808	14.06	13.22	13.77	16.57	16.28	16.05
ENSMUSG00000006763	Saal1	-0.405235	0.400616	-0.152917	0.693474	-0.257097	0.410376	4.14	2.83	3.16	2.44	2.12	2.36
ENSMUSG00000006782	Cnp	0.210474	0.737062	0.00364195	0.988678	0.354969	7.66332e-05	30.25	32.41	39.73	35.45	65.81	76.6
ENSMUSG00000006784	Ttc25	-0.000609938	NA	-0.0397988	NA	0.100737	NA	0.02	0.02	0.01	0	0	0.02
ENSMUSG00000006800	Sulf2	-0.618481	0.00375286	-0.616111	0.000316754	-0.747122	1.97985e-07	24.28	14.26	13.41	8.39	8	4.69
ENSMUSG00000006818	Sod2	1.38644	5.89802e-19	0.286863	0.00887727	-0.0731612	0.414717	20.11	52.87	111.95	134.49	169.85	155.71
ENSMUSG00000006850	Tmco6	-0.345655	0.594317	-0.204955	0.649308	-0.235395	0.546785	2.85	2	1.22	1	0.93	0.68
ENSMUSG00000006906	Stambp	0.123313	0.905529	0.198754	0.366938	0.0274267	0.899372	9.81	10.18	7.75	8.84	10.88	10.73
ENSMUSG00000006920	Ezh1	-0.0672364	0.961999	0.125172	0.583386	0.024674	0.931686	11.54	11.44	10.44	11.63	7.3	7.18
ENSMUSG00000006930	Hap1	-0.187345	NA	0.318441	0.391731	-0.185579	0.321382	0.19	0.16	1.59	1.74	7.25	6.36
ENSMUSG00000006931	P3h4	-0.0442426	NA	0.0424862	NA	0.00332252	NA	0.12	0.03	0	0.01	0.01	0.01
ENSMUSG00000006932	Ctnnb1	0.0633519	0.942783	-0.01365	0.949205	-0.0181533	0.897585	149	158.7	132.93	125.31	120.81	113.74
ENSMUSG00000006941	Eif1b	0.197534	0.623614	-0.0969272	0.671026	0.306549	0.00872806	50.99	55.85	30.78	28.06	28.32	34.16
ENSMUSG00000006998	Psmd2	0.0554634	0.963286	-0.154001	0.323555	-0.0151906	0.92938	50.07	48.73	44.42	37.97	37.29	34.17
ENSMUSG00000007021	Syngr3	0.221533	NA	0.0761602	NA	-0.13995	NA	0.1	0.24	0.1	0.07	0.05	0
ENSMUSG00000007029	Vars	-0.23682	0.570927	-0.532411	0.00100558	-0.64731	3.3039e-06	45.43	36.37	36.22	25.35	20.77	13.49
ENSMUSG00000007030	Vwa7	-0.0119821	0.995484	0.115052	NA	0.0972698	NA	0.28	0.26	0.15	0.17	0.03	0.04
ENSMUSG00000007033	Hspa1l	0.232222	0.861985	0.220545	NA	-0.0522538	NA	0.67	0.8	0.29	0.39	0.52	0.48
ENSMUSG00000007034	Slc44a4	NA	NA	-0.0406227	NA	0.0618927	NA	0	0	0.01	0	0	0.02
ENSMUSG00000007035	Msh5	0.0480815	NA	0.0201331	NA	-0.261098	NA	0.42	0.52	0.23	0.47	0.48	0.26
ENSMUSG00000007036	Abhd16a	0.203717	0.739944	0.0302041	0.920086	0.0351572	0.848769	15.66	18.25	26.38	26.32	35.79	35.73
ENSMUSG00000007038	Neu1	0.0988668	0.91819	0.0122572	0.964562	0.24859	0.0167904	48.66	50.13	27.29	27.54	22.71	26.39
ENSMUSG00000007039	Ddah2	-0.167661	0.898237	-0.361381	0.355269	-0.127461	NA	4.62	3.7	3.52	2.4	1.51	1.19
ENSMUSG00000007041	Clic1	-0.0402189	0.971336	-0.275941	0.0110327	-0.144804	0.0674727	624.31	560.3	478.55	380.22	367.05	316.95
ENSMUSG00000007050	Lsm2	-0.519665	0.0540607	-0.514791	0.000292736	-0.321687	0.0280504	211.91	130.99	123.64	77.46	43.79	32.63
ENSMUSG00000007080	Pole	-0.831244	5.6736e-06	-0.691695	7.07261e-06	-0.902077	1.69374e-08	26.36	13.49	11.58	6.49	4.38	2.32
ENSMUSG00000007122	Casq1	0.046856	NA	NA	NA	-0.0791207	NA	0.03	0.06	0	0	0.07	0
ENSMUSG00000007207	Stx1a	-0.361868	0.724768	-0.144087	NA	-0.134821	NA	0.89	0.54	0.34	0.37	0.27	0.13
ENSMUSG00000007216	Zfp775	-0.507393	0.33917	0.101451	0.855498	0.274958	0.456918	0.92	0.55	0.27	0.29	0.33	0.43
ENSMUSG00000007279	Scube2	NA	NA	-0.0736265	NA	-0.0547292	NA	0	0	0.05	0.01	0.04	0
ENSMUSG00000007338	Mrpl49	0.1881	0.805482	0.148611	0.691008	0.163635	0.617789	6.75	7.38	2.55	2.82	2.09	2.33
ENSMUSG00000007379	Dennd2c	-0.441375	0.170918	-0.360002	0.409644	0.224348	NA	4.39	2.88	0.53	0.27	0.13	0.19
ENSMUSG00000007411	Mark3	-0.0506179	0.971011	0.279747	0.127497	-0.0801747	0.717331	8.22	7.49	6.87	8.25	7.41	6.75
ENSMUSG00000007415	Gatad1	-0.0240247	0.984163	0.190989	0.352942	0.0691083	0.691827	23.51	21.09	17.48	19.98	16.72	17.16
ENSMUSG00000007440	Pcdha11	0.246288	NA	0.0692801	NA	0.0107638	NA	0.05	0.08	0.01	0.02	0.01	0.01
ENSMUSG00000007458	M6pr	0.503053	0.00769005	0.263443	0.0217514	0.0921516	0.287601	91.08	123.12	106.4	125.73	134.09	137.92
ENSMUSG00000007476	Lrrc8a	-0.303633	0.344464	0.0381483	0.906325	-0.191829	0.287086	9	6.79	3.4	3.41	3.69	3.08
ENSMUSG00000007564	Ppp2r1a	-0.0112885	0.991968	-0.340593	0.00734287	-0.123462	0.286819	319.75	298	333.5	248.61	322.74	278.74
ENSMUSG00000007570	Fance	-0.051975	0.97799	-0.365595	0.345859	-0.0896234	0.845396	10.89	10.34	3.81	2.73	2.42	2.2
ENSMUSG00000007589	Tinf2	-0.285806	0.646167	-0.263592	0.478158	-0.31519	0.321582	5.12	3.85	2.3	1.76	1.8	1.3
ENSMUSG00000007591	Tssk4	-0.0234125	NA	0.00413611	NA	-0.0384445	NA	0.22	0.19	0.05	0.05	0.19	0.17
ENSMUSG00000007594	Hapln4	-0.122995	NA	0.0829198	NA	-0.0500951	NA	0.1	0.07	0.04	0.05	0.04	0.03
ENSMUSG00000007603	Dus3l	0.404461	0.275736	0.0679599	0.844479	0.0674453	0.842528	4.1	5.34	3.62	3.74	2.62	2.66
ENSMUSG00000007610	Gtpbp3	-0.0535978	0.979254	0.242157	0.580291	-0.0180891	0.969315	2.76	2.74	0.97	1.24	1.13	0.94
ENSMUSG00000007613	Tgfbr1	-0.021729	0.984816	0.488164	0.00548127	0.107819	0.789302	16.36	15.12	4.44	6.65	0.84	0.8
ENSMUSG00000007617	Homer1	0.178693	0.895037	0.311335	0.310134	0.0811266	0.766506	2.07	2.12	2.53	3.18	5.42	4.82
ENSMUSG00000007646	Rad51c	-0.400516	0.636862	-0.420494	NA	-0.0241405	NA	1.17	0.81	0.39	0.14	0.11	0.15
ENSMUSG00000007655	Cav1	1.3015	2.20723e-18	0.610266	5.14467e-09	0.585505	8.04361e-19	38.24	93.25	265.36	384.32	154.46	220.23
ENSMUSG00000007656	Arpp19	0.0247692	0.984816	0.260192	0.290093	0.183904	0.304103	51.12	48.61	31.3	37.81	23.63	26.39
ENSMUSG00000007659	Bcl2l1	-0.0284058	0.980104	-1.34139	1.4073e-25	0.372735	7.95642e-07	124.86	120.45	50.96	19.02	97.54	118.63
ENSMUSG00000007670	Khsrp	-0.313753	0.343701	-0.251097	0.0687848	-0.110669	0.437123	40.89	30.69	19.02	15.59	13.5	12.02
ENSMUSG00000007682	Dio2	0.58379	0.256625	0.590839	0.0940508	0.531436	NA	0.31	0.52	0.28	0.49	0.07	0.16
ENSMUSG00000007721	Ccdc124	0.272988	0.402688	-0.0564586	0.804305	0.0360019	0.851998	41.88	48.42	37.61	35.31	31.19	30.9
ENSMUSG00000007739	Cct4	0.123911	0.81214	0.0558325	0.830037	-0.19864	0.0679178	130.37	137.81	110.37	113.21	78.91	66.99
ENSMUSG00000007777	0610009B22Rik	0.203821	0.814197	0.279994	0.415923	0.237811	0.400097	12.65	14.12	5.47	6.73	5.59	6.59
ENSMUSG00000007783	Cpt1c	-0.188612	NA	0.0917181	NA	-0.262854	NA	0.21	0.14	0.05	0.06	0.11	0.03
ENSMUSG00000007805	Twist2	NA	NA	-0.069657	NA	-0.0836982	NA	0	0	0.04	0	0.05	0
ENSMUSG00000007812	Zfp655	0.241684	0.609807	0.106553	0.745776	0.185907	0.381432	5.89	6.97	5.28	5.8	5.16	6.72
ENSMUSG00000007815	Rhoa	0.0352023	0.978048	-0.0776093	0.68565	0.0301427	0.785065	514.83	503.09	498.13	449.02	428.16	418.09
ENSMUSG00000007817	Zmiz1	-0.032926	0.980025	-0.421808	0.00134075	-0.193872	0.145713	417.23	378.87	234.74	157.61	33.08	28.25
ENSMUSG00000007827	Ankrd26	-0.0678354	0.978048	0.150118	NA	0.249963	NA	1.27	1.54	0.36	0.48	0.3	0.71
ENSMUSG00000007833	Aldh16a1	-0.208802	0.799782	-0.44096	0.106757	-0.272016	0.292512	12.54	10.47	11.06	7.92	8.82	6.61
ENSMUSG00000007836	Hnrnpa0	-0.182096	0.856089	0.0894183	0.777075	0.143482	0.60933	7.12	5.82	4.4	4.55	2.29	2.47
ENSMUSG00000007837	Prrg2	0.13981	0.903703	-0.198607	0.548176	-0.0427122	0.888762	12.25	13.58	10.06	8.86	10.67	10.07
ENSMUSG00000007850	Hnrnph1	-0.0372074	0.979186	0.342636	0.037197	-0.268552	0.0322877	53.84	48.5	41.49	51.99	37.64	29.24
ENSMUSG00000007867	Ift43	0.00447607	0.998711	0.16782	0.730413	0.00944888	NA	2.13	2.02	1.93	2.2	1.38	1.34
ENSMUSG00000007872	Id3	0.101192	0.92988	-0.103124	0.806721	-0.522455	0.0361872	15.33	16.15	4.75	3.99	4.11	2.65
ENSMUSG00000007877	Tcap	NA	NA	-0.0809984	NA	0.0402995	NA	0	0	0.05	0	0.02	0.05
ENSMUSG00000007880	Arid1a	-0.010391	0.991736	0.0620352	0.745607	-0.143598	0.120892	35.54	33.55	66.09	70.58	38.11	33.99
ENSMUSG00000007888	Crlf1	0.00502921	NA	-0.262211	NA	-0.112768	NA	0.19	0.12	0.29	0.06	0.21	0.13
ENSMUSG00000007891	Ctsd	0.124339	0.798522	-0.111663	0.480584	0.112715	0.181647	2366.32	2658.73	1886.63	1730.33	1348.1	1407.87
ENSMUSG00000007892	Rplp1	0.00716737	0.995538	0.0655177	0.739556	0.126456	0.199608	2381.15	2283.19	2365.23	2439.27	1703.8	1799
ENSMUSG00000007946	Phox2a	0.403367	NA	-0.107212	NA	0.116232	NA	0.05	0.22	0.15	0.1	0.01	0.06
ENSMUSG00000007950	Abhd8	-0.380566	0.479326	-0.621349	0.0613944	-0.042634	0.931498	3.64	2.52	1.94	1.06	0.82	0.75
ENSMUSG00000007987	Ift22	0.340474	0.344499	0.165591	0.46142	0.411596	0.000190025	17.42	21.34	18.81	20.78	30.36	39.43
ENSMUSG00000007989	Fzd3	NA	NA	-0.0399519	NA	NA	NA	0	0	0.01	0	0	0
ENSMUSG00000008028	1700008O03Rik	0.0946955	NA	-0.107097	NA	-0.158312	NA	0.06	0.23	0.21	0.03	0.15	0.06
ENSMUSG00000008035	Mid1ip1	-0.243428	0.386265	-0.0436594	0.855498	0.294495	0.0274723	85.91	66.56	47.06	45.93	25.36	32.2
ENSMUSG00000008036	Ap2s1	0.353551	0.0782333	-0.0156607	0.940835	0.293061	3.53303e-05	564.64	690.51	543.48	529.85	414.25	491.51
ENSMUSG00000008090	Fgfrl1	-0.727294	0.0993485	-0.472047	0.212548	0.549032	NA	1.49	0.69	1.06	0.64	0.37	0.69
ENSMUSG00000008129	4930432K21Rik	-0.0590538	0.981998	-0.0367836	NA	-0.068777	NA	0.69	0.62	0.15	0.13	0.1	0.07
ENSMUSG00000008136	Fhl2	-0.159647	NA	0.00240173	NA	0.0720292	NA	0.13	0	0.02	0.02	0	0.03
ENSMUSG00000008140	Emc10	-0.0457523	0.974443	-0.282117	0.0792464	0.0160129	0.938693	145.26	132.95	104.8	82.63	67.98	65.63
ENSMUSG00000008153	Clstn3	-0.0619814	NA	-0.0577971	NA	0.23662	NA	0.19	0.12	0.06	0.09	0.05	0.09
ENSMUSG00000008167	Fbxw9	0.234352	0.809632	-0.318748	0.365078	-0.182457	0.570726	3.85	4.37	4.61	3.27	4.62	4.08
ENSMUSG00000008193	Spib	0.0535292	NA	-0.0243161	NA	-0.186851	NA	0.23	0.23	0.16	0.16	0.52	0.41
ENSMUSG00000008200	Fnbp4	0.0990498	0.904044	0.266812	0.0617079	-0.239983	0.0149336	31.93	32.07	83.86	97.83	83.04	68.68
ENSMUSG00000008206	Cers4	-0.310017	0.759905	0.0402124	0.947489	-0.406109	NA	1.17	1.36	0.74	0.83	0.55	0.29
ENSMUSG00000008226	Scrn3	-0.297434	0.745969	-0.0158014	NA	0.26015	NA	2.69	1.88	0.75	0.87	0.94	1.2
ENSMUSG00000008301	Phax	0.0658059	0.971336	0.0553274	0.869495	0.254267	0.224289	15.63	15.88	7.89	8.36	6.6	7.75
ENSMUSG00000008305	Tle1	-0.144373	0.874469	-0.025076	0.960591	-0.0276316	0.954501	6.65	5.35	1.98	1.73	1.38	1.18
ENSMUSG00000008307	1700109H08Rik	0.049781	NA	0.0252249	NA	-0.13512	NA	0	0.09	0.22	0.26	0.23	0.03
ENSMUSG00000008318	Relt	0.253976	0.845223	0.263693	NA	0.595871	NA	0.94	0.97	0.16	0.2	0.47	0.86
ENSMUSG00000008333	Snrpb2	0.238477	0.766225	0.519458	0.0206762	0.399375	0.0471206	10.04	11	8.09	11.2	8.57	11.22
ENSMUSG00000008348	Ubc	0.163281	0.838853	0.0324174	0.8508	0.00756283	0.96071	228.19	243.58	132.95	134.63	323.59	317.19
ENSMUSG00000008373	Prpf31	0.0255341	0.984163	-0.132773	0.481799	-0.130345	0.383487	27.5	26.14	21.3	20.36	17.42	16.07
ENSMUSG00000008384	Sertad1	0.487041	0.131632	-0.202995	0.221673	-0.0791878	0.58409	22.38	30.9	89.07	76.42	73.96	67.49
ENSMUSG00000008393	Carhsp1	-0.00740497	0.993966	-0.0062635	0.982522	0.330433	2.7555e-05	10.9	10.27	14.21	13.87	27.94	34.09
ENSMUSG00000008398	Elk3	0.173395	0.761082	0.164328	0.32817	0.760207	6.95267e-15	62.17	67.01	31.17	33.9	10.88	18.44
ENSMUSG00000008429	Herpud2	-0.0669044	0.946078	-0.0217435	0.925106	-0.14534	0.18656	19.23	17.31	31.56	30.37	27.83	24.21
ENSMUSG00000008435	Rdh13	-0.0469268	0.980025	0.31512	0.362452	0.233254	0.54239	2.86	3	1.51	2	0.56	0.9
ENSMUSG00000008438	Adam21	0.00165771	NA	0.253054	NA	-0.120446	NA	0.01	0.01	0	0.05	0.03	0
ENSMUSG00000008450	Nutf2	0.0619095	0.971751	-0.123199	0.773609	-0.170505	0.655393	4.7	4.67	2.11	1.82	1.31	1.07
ENSMUSG00000008475	Arpc5	0.29703	0.223867	0.270282	0.0197554	0.152798	0.0577757	299.3	354.28	260.36	312.51	308.07	330.9
ENSMUSG00000008482	Rnf151	-0.0736313	NA	NA	NA	-0.0604115	NA	0.09	0.05	0	0	0.04	0
ENSMUSG00000008496	Pou2f2	0.194134	0.76685	-0.167405	0.352604	-0.134758	0.0739187	14.33	15.3	46.85	39.13	106.18	91.59
ENSMUSG00000008540	Mgst1	0.433867	0.340098	0.486992	0.0207837	0.311779	0.0480473	22.52	31.23	15.7	22.92	19.96	24.73
ENSMUSG00000008575	Nfib	-0.117418	NA	NA	NA	-0.0412806	NA	0.01	0.01	0	0	0.01	0.02
ENSMUSG00000008601	Rab25	-0.0484769	NA	0.0562357	NA	-0.0815352	NA	0.03	0	0	0.04	0.09	0.07
ENSMUSG00000008604	Ubqln4	0.0833628	0.948062	-0.183815	0.338335	0.0424993	0.833286	28.44	30.11	24.21	20.35	14.57	13.98
ENSMUSG00000008668	Rps18	0.0316626	0.980761	0.0199777	0.929376	0.178602	0.10777	227.93	219.98	194.45	194.3	150.98	164.99
ENSMUSG00000008682	Rpl10	0.058421	0.974443	0.27996	0.088789	0.0950799	0.553805	105.54	105.73	76.16	89.08	57.54	61.09
ENSMUSG00000008683	Rps15a	0.146317	0.943717	0.335781	0.431096	0.266278	0.13574	65.6	77.64	46.63	65.99	40.15	46.84
ENSMUSG00000008690	Ncaph2	-0.281562	0.305583	-0.551972	0.000108505	-0.25092	0.0335336	54.96	44	40.42	28.46	25.17	20.18
ENSMUSG00000008730	Hipk1	-0.0362938	0.979186	-0.225561	0.0577111	-0.321125	4.03829e-05	82.89	76.79	123.03	102.66	55.98	42.09
ENSMUSG00000008734	Gprc5b	-0.295305	0.600308	-0.644937	0.0292009	0.103022	NA	1.9	1.42	1.08	0.61	0.23	0.25
ENSMUSG00000008763	Man1a2	-0.0378383	0.980025	0.160982	0.448066	-0.226869	0.154606	9.95	8.5	6.98	8.55	6.11	4.74
ENSMUSG00000008822	Acyp1	0.218903	NA	0.222319	NA	-0.0325035	NA	0.96	1.24	0.52	0.84	0.52	0.46
ENSMUSG00000008845	Cd163	-1.00221	2.26253e-05	-0.868325	0.00265925	-0.441231	NA	4.04	1.73	1.08	0.49	0.31	0.16
ENSMUSG00000008855	Hdac5	-0.0298987	0.981998	-0.464881	0.10877	0.590636	0.0106098	19.62	18.71	5.86	3.53	2.79	4.04
ENSMUSG00000008859	Rala	0.0383276	0.979254	0.379175	0.0627715	0.333096	0.0257351	6.57	6.4	5	6.47	4.93	6.1
ENSMUSG00000008892	Vdac3	0.360884	0.414536	0.302133	0.297365	0.167979	0.513437	5.25	6.62	5.3	6.54	5.15	5.69
ENSMUSG00000008958	Vps72	0.137647	0.81214	-0.14986	0.524699	0.0607251	0.791954	35.77	39.41	27.13	23.06	19.81	19.96
ENSMUSG00000008976	Gabpa	-0.0910581	0.930466	0.0173549	0.947489	-0.156003	0.380558	18.39	17.34	17.65	19	11.73	10.25
ENSMUSG00000009013	Dynll1	0.488401	0.0254829	0.448044	0.00725936	0.467224	7.30577e-05	101.43	142.71	59.67	79.86	33.55	46.03
ENSMUSG00000009030	Pdcl	-0.0793771	0.957879	-0.0775892	0.829393	-0.0605743	0.844101	6.2	5.81	3.57	3.03	3.46	3.4
ENSMUSG00000009035	Tmem184b	0.127545	0.837148	-0.283341	0.138302	-0.0846106	0.493441	49.49	51.54	89.01	71.26	136.14	123.55
ENSMUSG00000009073	Nf2	-0.2528	0.373152	-0.373931	0.0110444	0.0704264	0.703294	36.85	27.6	22.37	16.69	12.95	13.4
ENSMUSG00000009075	Cabp7	0.110054	0.918247	-0.340204	0.204707	0.116509	0.65234	5.19	5.34	4.55	3.43	3.38	3.58
ENSMUSG00000009076	Zmat5	0.160366	0.79945	-0.253914	0.264514	0.0500284	0.83385	31.92	34.04	26.69	21.98	21.37	21.46
ENSMUSG00000009079	Ewsr1	0.0682411	0.954611	-0.0113418	0.964184	0.0989348	0.543937	63.6	65.85	67.36	63.45	47.63	48.78
ENSMUSG00000009090	Ap1b1	0.429052	0.0308899	0.158069	0.354399	0.335059	0.000142635	97.89	125.02	54.74	59.16	37.19	45.39
ENSMUSG00000009092	Derl3	-0.45843	0.557384	-0.152231	NA	-0.0370764	NA	1.13	0.6	0.56	0.43	0.24	0.2
ENSMUSG00000009093	Gstt4	NA	NA	-0.0336614	NA	-0.224251	NA	0	0	0.05	0.02	0.38	0.17
ENSMUSG00000009108	Gnat2	-0.041135	NA	0.0424862	NA	-0.0283506	NA	0.08	0.05	0	0.02	0.03	0
ENSMUSG00000009112	Bcl2l13	-0.136211	0.816041	-0.236993	0.183546	-0.217427	0.152283	7.04	6.02	4.71	3.9	3.16	2.6
ENSMUSG00000009114	2610028H24Rik	-0.290189	NA	0.0094142	NA	-0.343167	NA	0.24	0.09	0.03	0.03	0.22	0.04
ENSMUSG00000009115	Spatc1l	0.00189664	NA	NA	NA	-0.0275467	NA	0.03	0.03	0	0	0.02	0
ENSMUSG00000009145	Dqx1	-0.121062	NA	-0.0139769	NA	-0.229479	NA	0.12	0.09	0.14	0.13	0.24	0.15
ENSMUSG00000009185	Ccl8	2.6694	9.805e-20	1.57893	1.52513e-22	0.629517	1.04074e-08	1.86	24.67	21.13	67.8	152.41	232.97
ENSMUSG00000009207	Lnp	-0.118812	0.939284	-0.0117598	0.975134	-0.138049	0.539306	4.91	4.63	7.61	6.45	10.37	8.97
ENSMUSG00000009210	2310007L24Rik	0.0715831	NA	NA	NA	NA	NA	0	0.05	0	0	0	0
ENSMUSG00000009214	Tmem8c	NA	NA	-0.0397988	NA	-0.0275467	NA	0	0	0.02	0	0.02	0
ENSMUSG00000009216	Fam163b	NA	NA	-0.0397988	NA	NA	NA	0	0	0.01	0	0	0
ENSMUSG00000009246	Trpm5	-0.0346878	NA	-0.0399519	NA	0.0320226	NA	0.15	0.11	0.03	0	0	0.03
ENSMUSG00000009248	Ascl2	0.131513	NA	NA	NA	0.0317177	NA	0	0.05	0	0	0	0.01
ENSMUSG00000009281	Rarres2	-0.135146	NA	-0.214307	NA	0.240513	NA	0.44	0.27	0.29	0.07	0.32	0.58
ENSMUSG00000009291	Pttg1ip	0.0703111	0.949212	0.046401	0.814972	0.0584817	0.717131	76.64	75.12	39.15	40.34	31.28	31.14
ENSMUSG00000009292	Trpm2	0.0652108	0.979186	-0.180474	NA	-0.221614	NA	0.67	0.76	0.44	0.59	0.25	0.11
ENSMUSG00000009293	Ube2g2	0.0938767	0.930246	0.0701182	0.805335	0.232907	0.133269	38.51	38.64	14.84	16.55	12.87	16.06
ENSMUSG00000009350	Mpo	-0.0508232	NA	-0.245715	NA	-0.165648	NA	0.31	0.31	0.17	0.07	0.19	0.05
ENSMUSG00000009376	Met	1.63145	4.44574e-08	0.987368	1.60081e-08	0.365731	0.05255	0.59	2.6	4.5	8.12	3.71	4.51
ENSMUSG00000009378	Slc16a12	0.451929	NA	0.284505	NA	-0.115084	NA	0.08	0.18	0.02	0.07	0.02	0
ENSMUSG00000009394	Syn2	-0.0415202	NA	NA	NA	NA	NA	0.02	0.01	0	0	0	0
ENSMUSG00000009406	Elk1	0.104724	0.92386	0.033686	0.904547	0.0914618	0.491582	17.66	18.24	10.47	10.63	15.95	16.3
ENSMUSG00000009418	Nav1	-0.0733689	0.931964	-0.208023	0.0978674	-0.0707813	0.602606	59.35	54.07	34.07	28.61	16.77	16.05
ENSMUSG00000009470	Tnpo1	-0.262736	0.355487	-0.0855534	0.727979	-0.189987	0.298929	17.77	12.86	8.2	7.55	6.35	5.04
ENSMUSG00000009535	Rnmt	0.138483	0.893923	0.391374	0.0718442	0.0667873	0.816605	16.53	17.26	11.25	12.39	8.37	9.44
ENSMUSG00000009545	Kcnq1	-0.072033	NA	-0.212464	NA	-0.067872	NA	0.08	0.05	0.08	0.03	0.04	0.01
ENSMUSG00000009549	Srp14	0.188826	0.836815	0.424607	0.0275984	0.221702	0.168407	30.99	34.33	25.38	34.15	23.96	27.24
ENSMUSG00000009551	6330409D20Rik	0.0888164	NA	NA	NA	-0.0255581	NA	0	0.05	0	0	0.01	0
ENSMUSG00000009555	Cdk9	0.283931	0.418386	0.0294031	0.933407	0.0906736	0.672264	27.99	32.39	15.82	14.84	19.64	20.13
ENSMUSG00000009563	Tor2a	0.313842	0.285616	0.0139698	0.960781	0.195034	0.18758	37.81	45.76	24.4	25.03	22.6	24.72
ENSMUSG00000009566	Fpgs	0.032833	0.984631	-0.158579	0.719778	-0.0921921	NA	3.7	3.35	1.58	1.42	0.38	0.31
ENSMUSG00000009569	Mkl2	-0.0339702	0.980232	-0.0725175	0.75577	-0.102557	0.632389	12.8	12.12	4.58	4.3	2.4	2.11
ENSMUSG00000009575	Cbx5	-0.615037	0.00129914	-0.27296	0.134476	-0.514967	0.000182981	32.96	19.29	12.11	10.2	4.54	3.43
ENSMUSG00000009585	Apobec3	0.422934	0.0455103	0.0797539	0.595971	-0.0476859	0.613104	100.98	130.86	304.33	315.63	550.17	512.75
ENSMUSG00000009614	Sardh	0.049781	NA	NA	NA	0.0320226	NA	0	0.01	0	0	0	0.06
ENSMUSG00000009621	Vav2	0.146972	0.871958	-0.156957	0.644304	0.163821	NA	4.23	4.62	1.98	1.95	0.41	0.55
ENSMUSG00000009628	Tex15	-0.242864	NA	0.716064	NA	0.0409122	NA	0.06	0.01	0.05	0.29	0.06	0.05
ENSMUSG00000009630	Ppp2cb	0.276172	0.421458	0.270424	0.155103	0.118437	0.462133	13.08	15.23	14.23	16.95	14.34	15.06
ENSMUSG00000009633	G0s2	0.205114	0.900855	-0.118245	NA	0.0320226	NA	2.02	2.53	0.09	0	0	0.03
ENSMUSG00000009640	Dmap1	0.00318562	0.99892	-0.0984683	0.816949	-0.362306	0.153775	3.69	3.63	3.01	2.57	3.68	2.56
ENSMUSG00000009646	Pla2g12b	-0.071729	NA	NA	NA	-0.0255581	NA	0.06	0	0	0	0.02	0
ENSMUSG00000009647	Mcu	-0.153943	0.823152	-0.290865	0.226192	-0.26134	0.341915	8.37	6.89	5.13	4.15	2.1	1.51
ENSMUSG00000009654	Oit3	-0.448857	0.113562	-0.611739	0.00934813	-0.146379	0.723647	8.77	5.82	4.64	2.64	1.01	0.94
ENSMUSG00000009681	Bcr	-0.162861	0.888884	-0.0523527	0.917041	-0.15943	NA	1.2	0.99	0.43	0.41	0.24	0.19
ENSMUSG00000009687	Fxyd5	-0.072794	0.95516	-0.315482	0.0128049	-0.099333	0.30893	1070.65	977.31	877.51	702.83	644.28	583.52
ENSMUSG00000009731	Kcnd1	-0.158493	NA	0.0475384	NA	0.0398881	NA	0.1	0.02	0.01	0.04	0.21	0.15
ENSMUSG00000009733	Tfcp2	0.447969	0.470586	0.394957	NA	0.126446	NA	0.79	1.14	0.24	0.38	0.35	0.4
ENSMUSG00000009739	Pou6f1	-0.251362	0.640866	-0.182007	0.466717	0.113137	0.591806	4.35	3.29	4.42	3.93	4.13	4.23
ENSMUSG00000009741	Ubp1	0.038125	0.982154	0.149239	0.435094	-0.0522901	0.794741	9.42	9.22	10.02	10.71	8.92	8.26
ENSMUSG00000009772	Nuak2	0.170119	0.828824	0.141053	0.65288	0.444831	0.00106765	6.4	7.49	3.45	4.02	6.98	9.23
ENSMUSG00000009828	Ick	-0.219877	0.730563	0.215415	0.369182	-0.048174	0.881219	4.65	3.94	4.21	4.86	2.78	2.65
ENSMUSG00000009863	Sdhb	0.0378918	0.982154	0.185972	0.28937	0.116976	0.422417	46.53	45.38	31.19	34.85	28.29	29.54
ENSMUSG00000009876	Cox4i2	-0.106553	NA	0.0496226	NA	0.147228	NA	0.31	0.19	0.07	0.1	0.03	0.16
ENSMUSG00000009894	Snap47	0.0588292	0.96453	-0.134363	0.599103	0.0503814	0.860585	36.37	37.36	17.45	15.9	9.66	9.66
ENSMUSG00000009905	Kdsr	-0.221101	0.799883	-0.270345	0.522635	-0.00718018	NA	2.17	1.8	0.74	0.68	0.17	0.27
ENSMUSG00000009907	Vps4b	0.0670325	0.961999	0.114265	0.603986	0.078023	0.652862	18.67	19.78	14.53	15.8	11.25	12.57
ENSMUSG00000009927	Rps25	0.20343	0.762107	0.51492	0.00575161	0.34838	0.00209649	86	95.13	64.88	92.71	59.63	74.09
ENSMUSG00000009941	Nxf2	0.00189664	NA	-0.0313055	NA	-0.0495954	NA	0.01	0.02	0.03	0.01	0.03	0.01
ENSMUSG00000009995	Taz	0.201306	0.693894	0.0300516	0.924142	-0.0184758	0.951928	25.47	28.8	17.2	16.73	14.44	13.75
ENSMUSG00000010021	Kif19a	-0.0789363	0.977305	-0.345541	NA	-0.110247	NA	0.57	0.5	0.42	0.25	0.43	0.33
ENSMUSG00000010025	Aldh3a2	-0.0245468	0.983418	-0.00662194	0.982522	-0.0354424	0.867832	25.13	22.83	15.32	14.74	12.68	11.31
ENSMUSG00000010044	Zmynd10	0.0891671	NA	-0.080549	NA	0.00772359	NA	0.05	0.17	0.08	0	0.03	0.01
ENSMUSG00000010045	Tmem115	-0.138268	0.859222	-0.305671	0.179926	0.0946484	0.691827	13.58	11.56	8.86	6.97	7.38	7.63
ENSMUSG00000010047	Hyal2	0.403549	0.0631881	-0.305751	0.216202	0.138424	0.650162	57.78	71.48	14.91	10.76	5.58	6.45
ENSMUSG00000010048	Ifrd2	-0.0384891	0.979254	-0.400114	0.111693	-0.182986	0.55898	23.63	21.19	13.46	9.07	5.27	4.59
ENSMUSG00000010051	Hyal1	0.550349	0.00767976	0.532129	0.0873053	0.702664	0.0118734	14.15	21.25	2.09	2.87	0.8	1.87
ENSMUSG00000010054	Tusc2	0.261065	0.585546	-0.10595	0.708289	-0.0886961	0.696428	20.61	23.33	8.82	8.03	10.31	9.45
ENSMUSG00000010057	Nprl2	0.0953982	0.948062	-0.0310159	0.937774	0.144637	0.589008	12.56	13.11	6.79	6.03	6.84	7.17
ENSMUSG00000010067	Rassf1	0.339562	0.29379	0.222201	0.381535	-0.111138	0.610894	15.66	19.52	8.64	9.83	13.07	11.15
ENSMUSG00000010095	Slc3a2	0.511105	0.00744264	0.20165	0.130515	0.209577	0.0283617	73.12	99.87	60.5	68.21	51.88	57.78
ENSMUSG00000010097	Nxf1	0.0327686	0.981998	0.36245	0.00436126	-0.13414	0.169132	114.33	110.41	163.84	197.44	115.33	106.12
ENSMUSG00000010110	Stx5a	0.013971	0.989606	-0.0467814	0.855915	-0.0365234	0.855488	32.54	29.11	23.18	21.88	23.09	22.42
ENSMUSG00000010142	Tnfrsf13b	-0.130527	0.860963	-0.267014	0.224801	-0.198257	0.381529	19.61	16.81	10.87	9.54	7.12	5.9
ENSMUSG00000010154	Spire2	NA	NA	NA	NA	-0.0547292	NA	0	0	0	0	0.02	0
ENSMUSG00000010175	Prox1	0.048996	NA	0.00292649	NA	-0.0283506	NA	0	0.01	0.01	0.01	0.01	0
ENSMUSG00000010205	Raver1	-0.0376361	0.982154	-0.584001	4.834e-06	-0.500464	2.45847e-08	84.93	78.12	125.45	81.03	96.9	65.27
ENSMUSG00000010277	2610507B11Rik	-0.141339	0.764337	-0.0357268	0.843594	-0.107891	0.230651	117.53	94	69.66	72.49	51.15	47.66
ENSMUSG00000010290	AI597479	-0.206708	0.804481	0.0959402	0.775395	0.186672	0.479185	2.82	2.26	2.31	2.46	1.72	1.93
ENSMUSG00000010307	Tmem86a	0.617763	0.000317757	0.769601	0.00956236	1.75237	1.26242e-19	40.94	60.96	1.33	2.64	1.01	4.38
ENSMUSG00000010342	Tex14	0.213387	NA	0.231288	NA	-0.0404257	0.931686	0.04	0.21	0.03	0.13	0.84	1.08
ENSMUSG00000010358	Ifi35	0.821142	1.01521e-06	0.172951	0.340483	0.115419	0.170663	39.16	67.41	108.52	121.97	209.18	218.35
ENSMUSG00000010362	Rdm1	-1.10044	0.000777617	-0.88831	0.00603177	-0.671214	0.0187765	8.76	2.77	6.28	2.53	3.37	1.73
ENSMUSG00000010376	Nedd8	0.284113	0.575959	0.445726	0.0104127	0.333826	0.0103346	65.89	78.13	47.21	63.98	41.83	51.65
ENSMUSG00000010392	Gosr1	0.0772462	0.952057	-0.0490914	0.828826	0.0413767	0.803967	9.89	9.92	13.68	12.63	12.06	11.66
ENSMUSG00000010406	Mrpl52	1.03396	4.95297e-08	0.479187	0.00138579	0.184183	0.0601551	115.96	239.39	175.6	242.79	201.56	221.97
ENSMUSG00000010453	Kansl3	-0.0454617	0.977377	0.361648	0.0948931	0.275509	0.0305147	10.63	8.73	7.98	9.11	12.09	12.9
ENSMUSG00000010461	Eya4	0.0522608	0.982626	0.264697	NA	-0.00636101	NA	0.51	0.51	0.23	0.31	0.18	0.16
ENSMUSG00000010476	Ebf3	0.00212028	NA	NA	NA	-0.0547292	NA	0.01	0.01	0	0	0.01	0
ENSMUSG00000010492	Uckl1os	-0.188568	NA	-0.0663534	NA	0.0949392	NA	0.55	0.29	0.7	0.37	0.51	0.57
ENSMUSG00000010517	Faf1	0.0451875	0.971641	0.178928	0.42043	-0.123412	0.573386	8.98	8.67	5.92	6.9	3.46	3.07
ENSMUSG00000010529	Gm266	NA	NA	-0.03003	NA	-0.0275467	NA	0	0	0.07	0.04	0.02	0
ENSMUSG00000010538	Tsacc	0.397675	NA	0.277856	NA	0.14834	NA	0.64	1.33	0.24	0.63	0.25	0.45
ENSMUSG00000010554	Mettl16	-0.0646838	0.970074	-0.263466	0.416127	-0.289625	0.357812	4.06	4.52	2.43	2.26	1.68	1.06
ENSMUSG00000010592	Dazl	NA	NA	-0.069657	NA	NA	NA	0	0	0.02	0	0	0
ENSMUSG00000010601	Apol7a	NA	NA	NA	NA	-0.0283506	NA	0	0	0	0	0.01	0
ENSMUSG00000010607	Pigyl	-0.122467	0.922884	-0.184941	0.659558	0.187602	0.652862	12.63	10.81	4.36	3.62	1.98	2.39
ENSMUSG00000010608	Rbm25	0.0618913	0.961999	0.467935	0.000341946	-0.0363627	0.841767	50.1	48.82	45.18	65.69	38.12	34.82
ENSMUSG00000010609	Psen2	0.17687	0.755322	-0.177887	0.356337	0.297011	0.0139545	44.37	49.81	34.74	29.86	37.3	42.79
ENSMUSG00000010651	Acaa1b	0.181311	NA	0.252615	NA	0.140861	NA	0.06	0.15	0.03	0.15	0.02	0.11
ENSMUSG00000010660	Plcd1	0.231715	NA	-0.483995	NA	0.043499	NA	0.15	0.22	0.37	0.17	0.12	0.13
ENSMUSG00000010663	Fads1	-0.564986	0.0119141	-0.935822	1.72961e-16	-0.68935	7.88722e-09	69.15	42.66	31.53	15.82	9.74	5.66
ENSMUSG00000010721	Lmbr1	-0.156058	0.922824	-0.155207	0.748172	0.278733	0.450078	0.68	0.56	0.42	0.34	0.26	0.34
ENSMUSG00000010751	Tnfrsf22	-0.160375	0.838929	0.108025	0.763689	0.374536	0.245113	11.52	10.36	3.34	3.26	1.02	1.39
ENSMUSG00000010755	Cars	-0.385599	0.293437	-0.161234	0.599931	-0.103207	0.73506	12.3	8.1	8.87	7.36	6.23	6.05
ENSMUSG00000010830	Kdelr3	-0.278853	NA	0.146298	NA	-0.00997716	NA	0.18	0.02	0.07	0.14	0.05	0.05
ENSMUSG00000010841	1700006E09Rik	NA	NA	0.0434169	NA	NA	NA	0	0	0	0.04	0	0
ENSMUSG00000010911	Apip	0.00480724	0.997916	0.18649	0.484465	0.137865	0.576769	20.47	18.49	13.32	16	11.69	12.71
ENSMUSG00000010914	Pdhx	-0.0549026	0.974443	0.165825	0.591725	0.0533112	0.879131	4.84	4.65	4.2	4.7	3.17	3.42
ENSMUSG00000010936	Vac14	0.0947181	0.917053	-0.184197	0.211071	-0.00135673	0.99456	60.55	61.16	39.03	33.6	22.18	21.35
ENSMUSG00000011008	Mcoln2	0.585271	0.00746593	0.449692	0.00149134	-0.0778566	0.577333	11.47	17.65	31.21	38.91	51.06	44.9
ENSMUSG00000011096	Akt1s1	0.46282	0.138472	-0.341999	0.0568582	0.0723597	0.7533	50.33	67.7	28.14	21.14	16.83	17.24
ENSMUSG00000011114	Tbrg1	0.104792	0.868274	-0.0329388	0.877973	-0.000361879	0.997966	46.81	47.55	55.12	52.39	71.09	69.08
ENSMUSG00000011118	Panx3	NA	NA	NA	NA	-0.0275467	NA	0	0	0	0	0.04	0
ENSMUSG00000011148	Adssl1	-0.168571	0.797857	-0.485086	0.00935226	-0.206478	0.394563	14.5	12.02	9.98	6.84	5.15	4.22
ENSMUSG00000011154	1700026D08Rik	NA	NA	-0.0406227	NA	-0.0275467	NA	0	0	0.02	0	0.04	0
ENSMUSG00000011158	Brf1	-0.0398934	0.983418	0.215709	0.583744	0.128822	0.744927	1.85	1.69	1.01	1.2	0.96	1.05
ENSMUSG00000011171	Vipr2	-0.143622	NA	0.114311	NA	0.0685264	NA	0.23	0.15	0.01	0.09	0.01	0.14
ENSMUSG00000011179	Odc1	-0.306041	0.496948	-0.202977	0.210079	-0.074846	0.731394	11.07	8.25	17.92	15.17	7.87	7.2
ENSMUSG00000011254	Thg1l	0.0870847	0.967536	-0.0247788	0.960591	-0.216651	0.551348	3.76	3.62	2.96	3.23	2.25	1.78
ENSMUSG00000011256	Adam19	-0.258928	0.763831	-0.411047	0.336577	-0.473676	NA	1.12	0.91	0.57	0.21	0.14	0.05
ENSMUSG00000011257	Pabpc4	-0.132019	0.904057	-0.310888	0.156605	-0.171784	0.578935	9.23	8.33	8.98	6.95	3.19	3.09
ENSMUSG00000011263	Exoc3l2	-0.0811575	NA	NA	NA	NA	NA	0.04	0.01	0	0	0	0
ENSMUSG00000011267	Zfp296	0.12295	0.948921	-0.206523	0.635914	-0.0914315	NA	1.66	1.76	1.73	1.37	0.34	0.26
ENSMUSG00000011305	Plin5	-0.0484769	NA	-0.0399519	NA	NA	NA	0.01	0	0.01	0	0	0
ENSMUSG00000011306	Sugp1	0.362777	0.21973	-0.281981	0.119051	-0.0631254	0.753594	11.55	14.36	11.56	9.17	13.06	12.03
ENSMUSG00000011350	Gm5893	-0.0722497	NA	NA	NA	NA	NA	0.03	0	0	0	0	0
ENSMUSG00000011382	Dhdh	0.00152885	0.999466	0.0401119	0.906658	-0.0285439	0.931686	5.87	5.73	3.15	3.25	2.37	2.19
ENSMUSG00000011427	Zfp790	-0.0693697	0.974443	0.220306	0.558649	-0.261253	0.383053	1.16	1.04	0.74	0.87	0.94	0.72
ENSMUSG00000011463	Cpb1	NA	NA	NA	NA	0.0317177	NA	0	0	0	0	0	0.01
ENSMUSG00000011486	Slc25a41	-0.0722497	NA	NA	NA	NA	NA	0.05	0	0	0	0	0
ENSMUSG00000011658	Fuz	-0.003984	0.997916	-0.217226	0.482976	-0.0218777	0.952584	6.76	6.21	5.68	5.11	4	3.99
ENSMUSG00000011751	Sptbn4	0.234362	NA	0.0434169	NA	-0.00353377	NA	0.03	0.07	0	0.01	0.01	0.01
ENSMUSG00000011752	Pgam1	0.0542497	0.968875	-0.132588	0.484665	0.0721568	0.641413	36.76	36.43	23.78	21.25	21.52	21.87
ENSMUSG00000011831	Evi5	-0.12603	0.922884	0.163101	0.633019	0.122774	0.704701	5.49	5.07	3.34	3.51	2.12	2.48
ENSMUSG00000011832	Evi5l	-0.229915	0.772882	-0.562026	0.0506436	-0.0344062	0.923278	4.02	3.34	3.87	2.51	3.48	3.23
ENSMUSG00000011837	Snapc2	0.129852	0.885578	-0.332201	0.129998	-0.0433464	0.882176	16.69	17.36	10.26	7.87	7.42	6.91
ENSMUSG00000011877	Git1	-0.0329269	0.979186	-0.104631	0.586599	0.369978	1.03766e-05	76.57	68.95	43.22	39.03	33	41.42
ENSMUSG00000011884	Gltp	0.00283034	0.998968	-0.473189	3.54599e-06	-0.110339	0.287584	339.09	326.88	277.97	193.31	164.82	146.12
ENSMUSG00000011958	Bnip2	0.159189	0.785697	0.364463	0.00876626	0.221103	0.0290501	57.87	62.25	50.09	59.95	55.3	60.53
ENSMUSG00000011960	Ccnt1	0.109735	0.897546	0.11293	0.637574	-0.122111	0.519362	7.85	8.12	7.07	7.79	6.71	5.59
ENSMUSG00000012017	Scarf2	0.122366	0.944866	0.348108	0.405786	0.580867	0.0135133	1.47	1.56	0.57	0.82	0.96	1.54
ENSMUSG00000012076	Brms1l	-0.159135	0.844058	0.0957482	0.81162	0.157423	0.576754	4.88	4.08	2.27	2.44	2.38	2.59
ENSMUSG00000012114	Med15	0.216689	0.687368	-0.222299	0.175092	-0.00763453	0.967939	77.66	86.14	71.57	60.14	70.88	67.88
ENSMUSG00000012117	Dhdds	-0.121934	0.863771	-0.338239	0.0510881	-0.179355	0.309056	19.74	17.6	12.45	9.1	8.9	7.59
ENSMUSG00000012123	Aim1l	-0.28169	NA	-0.0584838	NA	-0.105775	NA	0.83	0.23	0.15	0.07	0.15	0.05
ENSMUSG00000012126	Ubxn11	0.0311297	0.984631	-0.295284	0.0622735	-0.0182382	0.904247	301.97	292.15	263.19	209.29	180.46	171.95
ENSMUSG00000012187	Mogat1	0.00105371	NA	NA	NA	NA	NA	0.03	0.03	0	0	0	0
ENSMUSG00000012211	Tex22	NA	NA	NA	NA	0.0036977	NA	0	0	0	0	0.03	0.03
ENSMUSG00000012296	Tjap1	-0.156061	0.865551	-0.53534	0.0129073	-0.296049	0.0643577	9.35	7.81	11.32	7.4	6.87	5.32
ENSMUSG00000012350	Ehf	NA	NA	0.0434169	NA	-0.0275467	NA	0	0	0	0.01	0.02	0
ENSMUSG00000012405	Rpl15	0.0902477	0.944847	0.296351	0.26674	-0.0300014	0.923538	7.59	7.65	7.04	8.75	6.05	5.5
ENSMUSG00000012422	Tmem167	0.181564	0.804481	0.327611	0.0295573	0.113733	0.488424	33.28	36.18	25.96	33.93	25.57	28.6
ENSMUSG00000012428	Steap4	0.17488	NA	0.0254165	0.947489	-0.260812	0.0526454	0.09	0.14	2.67	2.69	12.77	10.2
ENSMUSG00000012429	Mplkip	0.0223081	0.990502	0.228745	0.623141	0.131915	0.762479	1.39	1.35	0.55	0.69	0.58	0.64
ENSMUSG00000012443	Kif11	-1.52826	7.90271e-20	-1.17981	2.61961e-14	-1.09705	2.01008e-14	12.24	3.71	7.9	3.21	4.59	1.92
ENSMUSG00000012483	Rpa3	-0.146807	0.943729	0.154728	0.763475	0.429215	NA	2.98	2.34	1.97	2.28	1.08	1.9
ENSMUSG00000012519	Mlkl	0.445728	0.110329	0.371401	0.00917039	-0.0191582	0.900623	17.37	22.43	42.01	51.03	106.7	102.35
ENSMUSG00000012535	Tnpo3	0.0450547	0.971751	0.000122673	0.999481	-0.153901	0.226772	31.85	32.35	27.1	28.14	24.25	21.5
ENSMUSG00000012609	Ttll5	-0.50135	0.0716908	-0.403853	0.069773	-0.662504	0.00108083	13.32	8.94	6.21	4.77	4.25	2.46
ENSMUSG00000012640	Zfp715	-0.139185	0.882567	0.444018	0.129318	-0.193223	0.484883	8.33	7.97	1.94	3.29	2.96	3.01
ENSMUSG00000012777	Acpt	0.2205	NA	0.0244583	NA	0.00919611	NA	0.14	0.24	0.06	0.07	0.03	0.03
ENSMUSG00000012819	Cdh23	0.50381	NA	0.034475	NA	-0.192493	NA	0.08	0.17	0.02	0.02	0.14	0.05
ENSMUSG00000012848	Rps5	0.00901213	0.993721	0.156238	0.262947	0.0836603	0.341761	1685.47	1575.44	1451.94	1573.98	1429.37	1464.69
ENSMUSG00000012889	Podnl1	-0.117643	NA	0.0424862	NA	0.0320226	NA	0.07	0.04	0	0.01	0	0.01
ENSMUSG00000013033	Adgrl1	-0.609759	0.288334	-0.358192	NA	-0.184916	NA	1.13	0.51	0.71	0.66	0.15	0.26
ENSMUSG00000013076	Amotl1	-0.334272	0.761489	-0.123992	NA	-0.103695	NA	0.39	0.16	0.14	0.1	0.02	0.01
ENSMUSG00000013083	2200002J24Rik	-0.124533	NA	NA	NA	NA	NA	0.25	0	0	0	0	0
ENSMUSG00000013089	Etv5	0.0362368	0.979254	-0.312554	0.101037	0.598572	0.00127172	31.9	29.69	7.66	6.06	2.23	3.54
ENSMUSG00000013091	Tmem190	-0.0347116	NA	-0.0399519	NA	NA	NA	0.14	0.09	0.04	0	0	0
ENSMUSG00000013150	Gfod2	-0.0955636	0.97113	-0.164057	NA	0.119554	NA	0.76	0.46	0.31	0.23	0.1	0.1
ENSMUSG00000013155	Enkd1	-0.621829	0.0491543	-0.312345	0.449352	-0.0778929	0.862888	7.38	4.24	2.11	1.54	1.51	1.35
ENSMUSG00000013158	4933405L10Rik	0.046856	NA	NA	NA	NA	NA	0.02	0.05	0	0	0	0
ENSMUSG00000013160	Atp6v0d1	0.06659	0.941845	-0.144999	0.31829	-0.00742325	0.965196	176.71	172.51	130.5	110.1	120.31	112.32
ENSMUSG00000013236	Ptprs	-0.280471	0.525581	-0.268765	0.189895	-0.594734	0.000358307	6.95	5.22	4.84	3.88	2.43	1.46
ENSMUSG00000013275	Slc41a1	0.106429	0.912765	0.0147336	0.9619	0.213742	0.285252	5.03	5.22	4.17	4.16	2.7	3.4
ENSMUSG00000013367	Iglon5	0.213002	NA	-0.238066	NA	0.157474	NA	0.05	0.11	0.29	0.18	0.04	0.09
ENSMUSG00000013415	Igf2bp1	0.0498712	NA	2.291e-06	NA	-0.0217315	NA	0	0	0.01	0.06	0.04	0
ENSMUSG00000013418	B4galnt2	0.0811647	NA	0.00866681	NA	-0.139907	NA	0.05	0.08	0.03	0.03	0.07	0.01
ENSMUSG00000013419	Zfp651	-0.36472	NA	0.18631	NA	0.0511155	NA	0.07	0.02	0.01	0.03	0.01	0.01
ENSMUSG00000013465	Nelfb	0.00209009	0.999466	-0.210825	0.517385	-0.0465432	0.890179	12.86	12.83	7.29	5.31	7.83	7.07
ENSMUSG00000013483	Card14	-0.0751054	0.973469	-0.464591	NA	0.185576	NA	1.29	1.16	0.32	0.17	0.01	0.05
ENSMUSG00000013495	Tmem175	0.113162	0.88607	0.0957847	0.673203	0.0106225	0.965196	19.32	19.81	11.51	11.77	10.54	10.04
ENSMUSG00000013523	Bcas1	0.00105371	NA	-0.080549	NA	NA	NA	0.08	0.07	0.11	0	0	0
ENSMUSG00000013539	Tango2	-0.0192836	0.989606	-0.0607948	0.868822	0.024041	0.94294	13.25	12.45	7.48	6.79	6.89	6.84
ENSMUSG00000013562	4833413E03Rik	0.0757865	NA	NA	NA	-0.0255581	NA	0	0.05	0	0	0.02	0
ENSMUSG00000013584	Aldh1a2	0.078012	NA	0.0808709	NA	0.0418684	NA	0.04	0.06	0.07	0.09	0.03	0.04
ENSMUSG00000013593	Ndufs2	-0.0145574	0.990216	-0.245444	0.142542	-0.117606	0.41593	63.59	59.28	59.17	48.03	48.34	43.66
ENSMUSG00000013622	Atraid	-0.0469766	0.974443	0.0593577	0.833422	0.145092	0.543869	48.53	44.8	28.79	29.59	18.03	19.11
ENSMUSG00000013629	Cad	-0.223162	0.59847	-0.520281	0.00575161	-0.649532	0.000124723	19.45	16.74	10.76	9.03	5.32	2.87
ENSMUSG00000013646	Sh3bp5l	-0.282273	0.687039	-0.120245	0.762539	-0.0949538	0.773074	7.08	4.19	3.24	3.22	3.5	2.65
ENSMUSG00000013662	Atad1	0.165881	0.852173	0.347962	0.0884479	-0.0212482	0.917024	9.69	10.42	14.89	18.86	20.24	19.23
ENSMUSG00000013663	Pten	-0.0610899	0.96453	0.0461662	0.875105	-0.163326	0.356582	7.77	7.63	4.82	6.08	4.26	3.39
ENSMUSG00000013698	Pea15a	0.0130424	0.990502	-0.331371	0.00663672	-0.211236	0.0137066	193.45	185.68	136.98	105.06	63.26	53.72
ENSMUSG00000013701	Timm23	0.135681	0.948062	0.200255	0.659986	0.0125999	0.979593	3.2	3.52	3.12	3.71	2.79	2.82
ENSMUSG00000013707	Tnfaip8l2	0.409299	0.165453	0.325974	0.0547604	0.493201	3.00925e-08	49.53	63.85	28.97	36.17	52.92	72.72
ENSMUSG00000013736	Trnt1	0.312477	0.628965	0.61024	0.00297247	0.242124	0.232035	14.06	17.16	10.83	17.72	10.74	13.97
ENSMUSG00000013766	Ly6g6e	-0.071729	NA	NA	NA	NA	NA	0.11	0	0	0	0	0
ENSMUSG00000013787	Ehmt2	-0.148275	0.787343	-0.0052846	0.985586	-0.0220427	0.881509	56.63	44.84	44.07	43.79	62.26	60.51
ENSMUSG00000013822	Elof1	-0.0506258	0.96453	-0.278227	0.10802	0.071515	0.698167	63.98	58.3	37.55	29.87	31.23	31.9
ENSMUSG00000013833	Med16	-0.220738	0.637132	-0.598795	0.00238201	-0.035068	0.8937	17.47	14.39	18.32	10.82	13.54	12.33
ENSMUSG00000013846	St3gal1	0.510542	0.00234675	-0.0454944	0.773626	0.0487264	0.740614	51.12	70.05	136.63	129.78	43.56	43.47
ENSMUSG00000013858	Tmem259	-0.0347925	0.982154	-0.170936	0.493384	0.046371	0.831876	20.08	18.11	14.94	13.64	13.12	12.29
ENSMUSG00000013878	Rnf170	0.0900492	0.966537	-0.0233052	0.965913	0.0506044	NA	3.05	3.35	2.31	2.18	1.11	1.37
ENSMUSG00000013921	Clip3	-0.123278	NA	0.185722	NA	0.047056	NA	0.34	0.2	0.22	0.32	0.24	0.37
ENSMUSG00000013928	Thap8	0.128817	NA	-0.152992	NA	-0.0283506	NA	0.02	0.09	0.09	0	0.02	0
ENSMUSG00000013936	Myl2	-0.0420736	NA	-0.0262761	NA	0.071743	NA	0.15	0.12	0.09	0.08	0	0.07
ENSMUSG00000013973	Dedd	0.185715	0.742195	-0.0482847	0.804821	-0.107039	0.434724	21.87	24.21	53.61	48.95	36.31	32.5
ENSMUSG00000013974	Mcemp1	0.442427	0.58451	-0.0787251	NA	0.30093	NA	0.96	1.56	0.67	0.58	0.66	0.98
ENSMUSG00000013997	Nit1	0.22726	0.623614	-0.0187409	0.934944	-0.0420119	0.802287	21.17	23.72	31.22	28.5	23.16	24.15
ENSMUSG00000014030	Pax5	NA	NA	0.0434169	NA	-0.0547153	NA	0	0	0	0.02	0.05	0
ENSMUSG00000014039	Prdm15	0.128606	0.935014	0.354115	0.288797	-0.0291247	0.947791	1.55	1.62	1.02	1.57	1.02	0.98
ENSMUSG00000014074	Rnf168	0.0811952	0.953747	0.125959	0.750845	0.464083	0.0311269	5.24	5.22	1.79	1.79	1.63	2.46
ENSMUSG00000014075	Tctex1d2	0.189517	0.870165	0.424238	0.236741	0.0372166	0.931488	5	5.58	3.09	4.53	3.59	3.98
ENSMUSG00000014077	Chp1	-0.11334	0.893355	-0.28169	0.0270982	-0.00370729	0.980421	102.45	86.8	84.93	63.82	82.61	74.54
ENSMUSG00000014158	Trpv4	-0.00208162	0.999466	-0.289937	0.48568	0.0032427	NA	3.49	2.58	1.46	1.07	0.58	0.52
ENSMUSG00000014164	Klhl3	-0.424109	NA	0.0156375	NA	NA	NA	0.2	0.07	0.01	0.01	0	0
ENSMUSG00000014177	Tvp23b	0.241473	0.810114	0.347077	0.400656	-0.260192	0.466924	3.3	3.8	1.33	1.76	2.01	1.34
ENSMUSG00000014195	Dnajc7	0.119813	0.926125	0.26001	0.184759	0.140542	0.4068	37.65	39.35	23.53	28.68	30.24	31.7
ENSMUSG00000014198	Zfp385c	-0.118625	NA	-0.0406227	NA	0.10558	NA	0.04	0.01	0.01	0	0	0.04
ENSMUSG00000014226	Cacybp	0.266841	0.70372	0.594509	0.0167759	0.194808	0.305873	14.85	16.9	12.05	17.88	15.94	19.11
ENSMUSG00000014232	Cluap1	0.00390983	0.99892	0.349994	0.416447	0.301888	0.392301	5.27	5.64	1.69	2.04	1.66	2.33
ENSMUSG00000014243	Zswim7	0.338844	0.744441	0.332652	0.442727	0.378224	NA	1.64	2.29	1.75	2.42	1.39	2.11
ENSMUSG00000014245	Pigl	0.191353	0.85864	-0.188399	0.637933	-0.204244	0.518602	2.66	3	2	1.65	2.58	2.09
ENSMUSG00000014294	Ndufa2	0.0125003	0.995026	0.568879	0.0106639	0.303098	0.0824436	48.69	46.84	24.41	36.78	21.5	26
ENSMUSG00000014301	Pam16	0.193194	NA	0.127742	NA	0.0668972	NA	1.26	1.65	1.48	1.7	1.5	1.58
ENSMUSG00000014303	Glis2	-0.264486	0.831318	-0.0616794	NA	-0.108301	NA	1.48	1.01	0.54	0.69	0.37	0.2
ENSMUSG00000014313	Cox6c	0.00677043	0.997916	0.637724	0.0168201	0.150803	0.665343	11.81	10.64	7.33	12.84	7.87	9.6
ENSMUSG00000014329	Bicc1	0.144071	NA	-0.0397988	NA	-0.0255581	NA	0.01	0.03	0	0	0.01	0
ENSMUSG00000014349	Ube2z	-0.0711697	0.940333	-0.0620145	0.759905	-0.0982201	0.493594	11.53	10.36	14.51	13.66	15.72	14.13
ENSMUSG00000014353	Tmem87b	0.355397	0.415928	0.806131	5.4643e-07	0.128377	0.53775	5.2	6.08	5.27	9.88	6.34	6.82
ENSMUSG00000014355	Anapc1	-0.260422	0.488171	-0.327572	0.0288659	-0.33699	0.00130596	22.63	16.72	17.08	12.94	13.16	9.48
ENSMUSG00000014361	Mertk	0.696773	0.000498339	1.04897	2.35789e-15	0.538781	1.65603e-07	6.75	10.75	5.36	11.39	7.78	11.22
ENSMUSG00000014402	Tsg101	0.0964189	0.911028	0.0453079	0.867249	0.00420438	0.984713	46	43.64	33.32	36.74	27.03	26.56
ENSMUSG00000014418	Hps5	0.0438249	0.979151	0.176038	0.503128	-0.223917	0.199608	9.84	10.21	7.35	7.51	11.1	8.52
ENSMUSG00000014426	Map3k4	-0.0347378	0.981998	-0.0250925	0.960781	0.227672	0.423604	2.55	2.35	0.62	0.6	0.81	0.95
ENSMUSG00000014444	Piezo1	0.00227746	0.997916	-0.148822	0.426021	-0.130362	0.237403	44.75	41.51	31.58	26.89	33.81	31.48
ENSMUSG00000014470	Rnf166	0.191323	0.712239	-0.08748	0.797186	0.143586	0.609005	33.72	36.48	11.24	10.32	9.19	9.48
ENSMUSG00000014496	Ankrd28	-0.247498	0.590848	-0.221198	0.365082	0.86539	1.79129e-06	3.96	3.11	2.54	2.11	0.84	1.63
ENSMUSG00000014498	Ankrd52	-0.046612	0.974443	-0.3176	0.0434197	-0.116924	0.294454	43.51	38.32	30.2	24.19	22.11	19.61
ENSMUSG00000014503	Pkd2l2	0.0230429	0.989606	0.31534	0.430258	0.201067	0.556027	2.01	1.92	0.94	1.23	1.18	1.36
ENSMUSG00000014504	Srp19	0.0690513	0.974443	0.592288	0.0223425	0.235791	0.29125	12.96	13.27	8.39	13.17	9.5	11.22
ENSMUSG00000014543	Klra17	0.0911233	NA	0.0424862	NA	0.0317177	NA	0	0.05	0	0.02	0	0.02
ENSMUSG00000014547	Wdfy2	0.0542468	0.970099	-0.0998835	0.663327	-0.00561374	0.977844	10.91	10.73	12.38	11.34	20.61	19.79
ENSMUSG00000014550	Rbsn	-0.158402	0.842941	0.0999183	0.742775	0.156048	0.449886	13.66	9.89	4.44	4.58	4.9	4.14
ENSMUSG00000014551	Mrps25	-0.278495	0.453727	0.0990191	0.756246	-0.173171	0.518287	11.53	8.83	5.05	5.36	3.58	2.9
ENSMUSG00000014554	Dguok	0.50845	0.269471	0.0550105	0.918955	-0.0911793	0.81506	6.38	8.09	3.04	2.72	4.85	3.93
ENSMUSG00000014592	Camta1	-0.405536	0.57694	-0.0446013	0.939317	0.105992	0.814661	2.67	1.85	1.62	1.35	1.19	1.58
ENSMUSG00000014599	Csf1	0.180866	0.857805	-0.898224	1.92364e-13	-0.338393	4.92532e-05	5.13	5.37	221.65	115.54	99.7	74.68
ENSMUSG00000014601	Strip1	0.0535784	0.968292	-0.126264	0.5723	-0.0550886	0.800155	6.66	6.55	7.17	6.45	6.53	6.05
ENSMUSG00000014602	Kif1a	0.0913625	NA	0.00529228	NA	0.300762	0.371107	0.01	0.02	0.11	0.07	0.7	0.99
ENSMUSG00000014606	Slc25a11	0.331521	0.179763	0.174049	0.243483	0.168534	0.099083	103.7	110.91	64.78	71.68	51.11	55.2
ENSMUSG00000014609	Chrne	0.0757865	NA	-0.0397988	NA	NA	NA	0	0.07	0.05	0	0	0
ENSMUSG00000014633	Cmc2	-0.498099	0.246799	0.0586101	0.910086	-0.222871	0.564223	10.29	6.15	4.18	3.84	2.81	2.13
ENSMUSG00000014668	Chfr	-0.111779	0.899586	-0.150796	0.532175	-0.207313	0.28664	6.03	5.24	5.03	4.42	5.29	4.35
ENSMUSG00000014686	Ceacam16	0.0444002	NA	0.143058	NA	0.134197	NA	0.14	0.15	0.33	0.42	0.22	0.28
ENSMUSG00000014704	Hoxa2	0.0464153	NA	-0.0397988	NA	0.0345835	NA	0.03	0.05	0.01	0	0	0.01
ENSMUSG00000014748	Tex261	-0.125293	0.800771	-0.0886415	0.598776	0.041939	0.795871	79.34	69.29	38.44	33.77	26.65	26.72
ENSMUSG00000014763	Fam120b	0.0140422	0.990956	-0.110834	0.719401	0.0467308	0.848726	5.44	5.21	2.38	2.15	3.17	3.17
ENSMUSG00000014767	Tbp	-0.0213315	0.984816	-0.0196187	0.94427	-0.232594	0.0989453	22.95	20.2	20.55	18.82	19.28	16.28
ENSMUSG00000014769	Psmb1	0.0281544	0.984631	0.352249	0.058492	0.0917064	0.551348	57.12	55.17	40.67	51.41	46.28	47.75
ENSMUSG00000014771	Pdcd2	0.247111	0.766225	-0.0889483	0.831598	-0.217427	0.503603	7.66	9.52	8.65	7.6	4.78	4.09
ENSMUSG00000014773	Dll1	0.128917	NA	0.255236	0.398783	0.291022	0.278759	0	0.11	4.61	6.45	4.08	4.81
ENSMUSG00000014776	Nol3	0.138118	0.92386	-0.243836	0.565208	0.0432412	NA	1.5	1.6	0.86	0.65	0.45	0.45
ENSMUSG00000014778	Fhod1	0.196832	0.765755	-0.442322	0.211482	-0.0770004	0.868225	5.86	6.53	1.15	0.8	0.57	0.53
ENSMUSG00000014782	Plekhg4	0.00188134	NA	NA	NA	-0.0547153	NA	0.01	0.01	0	0	0.01	0
ENSMUSG00000014786	Slc9a5	-0.178723	0.900855	-0.317608	0.475471	-0.243839	NA	0.62	0.5	0.33	0.23	0.14	0.08
ENSMUSG00000014791	Elmo3	-0.27552	NA	0.146298	NA	0.0954152	NA	0.19	0.1	0.16	0.21	0.17	0.2
ENSMUSG00000014813	Stc1	0.00296722	NA	0.0293594	NA	-0.0744163	NA	0.01	0.01	0.01	0.02	0.02	0.01
ENSMUSG00000014837	4931428F04Rik	-0.129156	0.925467	-0.565042	0.10501	-0.134907	NA	1.7	1.45	1.08	0.6	0.43	0.35
ENSMUSG00000014846	Tppp3	0.0469254	NA	0.297969	NA	0.208772	NA	0.53	0.49	0.23	0.54	0.42	0.58
ENSMUSG00000014850	Msh3	-0.141604	0.927609	0.117788	0.815545	0.279522	0.413386	3.93	3.26	1.95	2.32	2.01	2.17
ENSMUSG00000014852	Adamts13	0.00296722	NA	-0.0313055	NA	0.0692794	NA	0.01	0.01	0.01	0.01	0	0.01
ENSMUSG00000014856	Tmem208	0.103117	0.909827	0.415574	0.028268	0.218713	0.247544	29.78	30.43	19.25	25.9	15.55	17.4
ENSMUSG00000014859	E2f4	0.0500653	0.971751	-0.343179	0.0736156	-0.126434	0.363284	54.74	53.76	38.96	29.85	36.71	32.32
ENSMUSG00000014867	Surf4	0.204748	0.533356	-0.190005	0.208578	-0.300564	1.43689e-05	136.27	157.19	163.27	139.76	149.09	116.99
ENSMUSG00000014873	Surf2	0.139638	0.870787	0.0116662	0.980952	-0.0906614	0.804427	18.38	19.59	6.71	6.49	4.2	3.61
ENSMUSG00000014905	Dnajb9	0.254769	0.79002	0.454346	0.103504	0.368115	0.0586759	10.8	12.76	3.48	4.93	4.7	6.02
ENSMUSG00000014907	Naf1	0.0127511	0.992646	0.0109252	0.982943	0.192303	0.47278	3.42	3.26	2.5	2.44	1.84	2.08
ENSMUSG00000014932	Yes1	NA	NA	NA	NA	-0.0283506	NA	0	0	0	0	0	0
ENSMUSG00000014956	Ppp1cb	-0.09408	0.91819	0.0993516	0.638149	-0.279254	0.0146612	40.98	35.4	43.19	45.25	33.99	27.88
ENSMUSG00000014959	Gorasp2	0.202988	0.646248	-0.235644	0.105131	-0.152325	0.180574	92.41	103.08	87.9	73.39	74.6	64.43
ENSMUSG00000014980	Tsen15	0.0353293	0.984631	0.590541	0.101423	-0.237257	0.539299	8.18	8.02	2.31	3.5	2.26	1.72
ENSMUSG00000015001	Oc90	NA	NA	NA	NA	-0.0836982	NA	0	0	0	0	0.04	0
ENSMUSG00000015002	Efr3a	-0.239717	0.433346	0.10985	0.583744	-0.077915	0.52513	31.44	26.97	30.29	33.82	39.02	34.19
ENSMUSG00000015013	Trappc2l	0.269451	0.717706	0.461316	0.0143224	0.389333	0.000638028	75.87	89.32	51.69	71.09	42.5	54.45
ENSMUSG00000015016	Acsf3	0.0699938	0.971336	-0.139502	0.744576	-0.0875656	0.81308	2.39	2.41	1.81	1.61	1.93	1.72
ENSMUSG00000015023	Ddx19a	-0.079265	0.942392	-0.138668	0.511921	-0.0553749	0.799463	24.19	20.9	14.87	13.7	10.59	10.23
ENSMUSG00000015027	Galns	-0.0297396	0.981998	-0.272037	0.0909089	-0.107818	0.468822	18.9	17.45	15.75	12.73	13.94	12.43
ENSMUSG00000015053	Gata2	-0.0590189	NA	0.11229	NA	0.0174141	NA	0.08	0.06	0.01	0.03	0.05	0.05
ENSMUSG00000015083	C8g	-0.183938	NA	-0.328422	NA	0.081364	NA	0.29	0.08	0.31	0.03	0.05	0.14
ENSMUSG00000015085	Entpd2	0.0946721	NA	-0.00554534	NA	0.141832	NA	0.1	0.26	0.26	0.18	0.04	0.13
ENSMUSG00000015087	Rabl6	-0.233732	0.533356	-0.15117	0.540313	-0.0309352	0.900465	44.74	32.82	21.88	21.92	15.69	14.31
ENSMUSG00000015092	Edf1	0.305623	0.231394	0.0940856	0.563296	0.0871122	0.431349	223.39	255.55	230.19	230.38	206.45	210.47
ENSMUSG00000015093	Clic3	-0.0480199	NA	NA	NA	0.0345835	NA	0.04	0	0	0	0	0.03
ENSMUSG00000015094	Npdc1	-0.00179811	0.999466	-0.421286	0.291156	-0.268299	NA	2.47	2.66	3.16	2.13	1.64	1.36
ENSMUSG00000015095	Fbxw5	0.312701	0.328911	-0.125744	0.608416	-0.154161	0.287348	34.36	41.45	28.6	24.8	28.55	25.13
ENSMUSG00000015112	Slc25a13	-0.452542	0.0765622	-0.345498	0.0653135	-0.351926	0.107	14.27	9.74	9.2	6.84	3.36	2.57
ENSMUSG00000015120	Ube2i	0.133939	0.90071	0.154507	0.619093	-0.106875	0.723647	11.27	11.31	9.35	10.72	7.94	8.04
ENSMUSG00000015126	Tsr3	0.0721253	0.974443	-0.208109	0.643251	0.0220816	0.964115	2.95	2.96	1.86	1.45	1.88	1.85
ENSMUSG00000015127	Unkl	-0.0976637	0.965718	0.260184	0.458798	-0.0796462	0.8553	1.58	1.43	2.18	3.33	1.84	1.72
ENSMUSG00000015133	Lrrk1	0.206292	0.683075	-0.00321136	0.992932	0.206518	0.409246	8.7	9.68	6.35	6.72	2.38	2.59
ENSMUSG00000015134	Aldh1a3	0.0498712	NA	NA	NA	NA	NA	0	0.03	0	0	0	0
ENSMUSG00000015143	Actn1	0.146554	0.84528	-0.106805	0.507166	0.0100929	0.957918	47.55	50.77	41.66	38.17	25.08	24.26
ENSMUSG00000015149	Sirt2	0.0145585	0.990502	-0.234252	0.0874691	-0.0912292	0.383312	188.65	180.25	161.9	135.54	136.6	126
ENSMUSG00000015165	Hnrnpl	-0.09417	0.911028	-0.141051	0.348882	-0.233703	0.0144666	199.3	173.82	127.28	111.58	66.21	55.29
ENSMUSG00000015176	Nolc1	0.273338	0.472766	0.195632	0.327152	-0.0458704	0.881122	15.39	17.77	8.45	9.51	2.54	2.35
ENSMUSG00000015189	Casd1	-0.0273658	0.984163	0.158623	0.576709	0.0663149	0.854576	7.01	6.84	3.68	4.66	2.05	2.14
ENSMUSG00000015202	Cnksr3	-0.221539	0.835914	-0.186502	0.635853	0.43853	0.0290849	1.47	1.17	1.42	1.23	2.05	2.75
ENSMUSG00000015214	Mtmr1	-0.111128	0.886348	-0.0264351	0.916953	-0.153382	0.37512	10	9.02	10.21	10.1	6.92	6.18
ENSMUSG00000015217	Hmgb3	-1.08693	0.000506398	-0.809055	0.00812455	-0.461237	NA	7.17	2.69	4.57	2.05	1.76	0.82
ENSMUSG00000015222	Map2	-0.30126	0.802091	-0.238211	NA	0.338443	NA	0.93	0.63	0.68	0.53	0.85	1.1
ENSMUSG00000015224	Cyp2j9	-0.0423912	NA	0.0139806	NA	-0.0547153	NA	0.03	0.01	0.01	0.02	0.02	0
ENSMUSG00000015243	Abca1	0.827898	1.26514e-07	0.591891	2.61639e-06	0.0123612	0.935211	4.16	7.28	4.04	6.01	8.94	8.61
ENSMUSG00000015247	Nipsnap3b	0.0875195	0.915809	0.224807	0.190921	0.320621	0.00380736	80.51	80.92	66.45	80.79	51.76	62.74
ENSMUSG00000015289	Lage3	0.105857	0.931964	0.103021	0.741854	0.191319	0.466696	19.52	19.96	12.84	13.37	8.71	9.93
ENSMUSG00000015290	Ubl4	-0.136009	0.845899	-0.114887	0.683693	-0.0836596	0.753847	25.01	20.5	15.06	12.56	11.07	10.36
ENSMUSG00000015291	Gdi1	0.271875	0.589028	0.0702474	0.724092	-0.0877463	0.464044	29.77	34.38	41.05	42.5	53.41	45.07
ENSMUSG00000015305	Sash1	0.239251	0.596575	0.0310048	0.863529	-0.148512	0.0495129	32.94	37.32	41.52	41.61	69.53	60.41
ENSMUSG00000015312	Gadd45b	0.353626	0.366366	-0.396791	0.00324651	-0.30006	0.000173299	10.35	12.93	131.93	97.17	101.32	79.09
ENSMUSG00000015314	Slamf6	0.973886	0.0168019	0.458961	NA	0.400368	0.165299	0.52	1.55	0.4	0.75	1.23	1.74
ENSMUSG00000015316	Slamf1	0.0757865	NA	0.449299	0.219209	-0.563703	7.84089e-05	0	0.02	0.73	1.08	5.87	3.67
ENSMUSG00000015335	Zdhhc12	0.00444748	0.997916	-0.150627	0.587536	0.0884494	0.716737	13.41	12.68	11.32	9.54	12.3	12.95
ENSMUSG00000015337	Endog	0.352367	0.445652	0.0412978	0.936622	0.10121	0.812743	6.26	7.85	2.91	2.98	2.07	2.22
ENSMUSG00000015340	Cybb	0.592281	5.07295e-05	0.112194	0.429774	-0.176903	0.00606328	105.93	154.93	278.84	297.06	342.09	290.56
ENSMUSG00000015341	Golga7	0.109124	0.96453	0.244102	0.187978	0.107386	0.346464	54.28	57.76	45.16	52.92	52.26	54.1
ENSMUSG00000015342	Xk	-0.294313	0.685429	-0.634025	0.0320661	-0.313804	NA	1.68	1.24	1.08	0.61	0.28	0.18
ENSMUSG00000015354	Pcolce2	0.00212028	NA	0.0424862	NA	-0.0255581	NA	0.04	0.05	0	0.01	0.03	0
ENSMUSG00000015355	Cd48	0.287162	0.413591	0.636459	0.00013343	0.16155	0.254357	108.97	126.76	77.05	119.24	87.76	94.07
ENSMUSG00000015357	Clpx	0.149269	0.878346	0.212058	0.427614	0.136033	0.594461	5.91	5.98	4.24	4.57	4.53	4.83
ENSMUSG00000015363	Trabd	0.184292	0.76685	-0.170303	0.561546	0.392769	0.0178312	10.5	12.24	7.13	5.89	7.1	8.36
ENSMUSG00000015377	Dennd6b	-0.0572042	NA	0.742309	0.0147887	0.341606	0.189718	0.08	0.07	0.48	0.93	0.84	1.09
ENSMUSG00000015396	Cd83	-0.683996	0.018036	-1.35099	5.02745e-35	-0.963054	3.56692e-19	5.43	2.98	71.12	26.44	15.99	7.64
ENSMUSG00000015401	Tmem27	NA	NA	NA	NA	-0.0234775	NA	0	0	0	0	0.03	0.02
ENSMUSG00000015437	Gzmb	NA	NA	NA	NA	0.0317177	NA	0	0	0	0	0	0.02
ENSMUSG00000015451	C4a	0.037097	NA	0.00379521	NA	-0.122838	NA	0.01	0.06	0.08	0.06	0.18	0.08
ENSMUSG00000015452	Ager	-0.14932	NA	0.0434169	NA	-0.0346607	NA	0.12	0.04	0	0.02	0.16	0.14
ENSMUSG00000015461	Atf6b	0.10195	0.895211	-0.173598	0.416631	0.0874712	0.497985	46.73	46.87	35.51	32.91	32.6	35.09
ENSMUSG00000015467	Egfl8	0.134359	NA	0.0978815	NA	-0.0795536	NA	0.1	0.17	0.02	0.07	0.09	0.04
ENSMUSG00000015468	Notch4	0.0339451	0.989288	-0.433506	NA	0.0750428	NA	0.9	0.47	0.39	0.34	0.16	0.32
ENSMUSG00000015474	Ppt2	0.34135	0.397169	-0.375097	0.0280641	0.167846	0.182913	40.06	49.28	43.16	32.79	34.44	37.54
ENSMUSG00000015476	Prrt1	0.512957	0.25383	-0.0982064	0.839134	-0.16744	NA	2.48	3.81	1.97	1.76	0.58	0.53
ENSMUSG00000015478	Rnf5	0.079182	0.935689	-0.125004	0.544427	-0.124196	0.488954	41.08	40.49	30.92	27.16	24.49	21.54
ENSMUSG00000015488	Cacfd1	0.1273	0.904318	0.245026	0.352269	-0.206931	0.336778	9.98	9.96	6.2	7.5	7.41	6.58
ENSMUSG00000015501	Hivep2	0.206631	0.780293	0.192354	0.127497	0.114836	0.198844	1.71	1.77	20.31	23.55	29.31	29.81
ENSMUSG00000015519	2310057J18Rik	NA	NA	NA	NA	-0.0283506	NA	0	0	0	0	0.02	0
ENSMUSG00000015522	Arnt	0.214516	0.614225	-0.155142	0.42598	-0.0949076	0.538071	17.97	20.25	18.64	16.62	18.91	16.73
ENSMUSG00000015533	Itga2	0.049781	NA	0.102299	NA	0.00309705	NA	0	0.01	0	0.02	0.01	0.01
ENSMUSG00000015536	Mocs2	0.414039	0.336635	0.758412	5.24496e-05	0.283483	0.0365192	16.68	21.57	11.76	19.72	26.97	32.74
ENSMUSG00000015542	Nat9	-0.00870912	0.996747	-0.145497	0.773755	0.112704	0.801631	5.83	5.18	2.07	1.74	2.08	2.05
ENSMUSG00000015568	Lpl	0.290646	0.238749	0.104005	0.462742	-0.0118873	0.931194	835.96	966.36	537.38	526.32	393.89	363.02
ENSMUSG00000015575	Atp6v0e	0.208431	0.796245	0.577031	0.000245795	0.307801	0.00110168	388.11	431.71	244.44	365.24	251.09	303.38
ENSMUSG00000015597	Zfp318	-0.214884	0.582471	0.0224635	0.942968	-0.244375	0.27971	14.91	11.47	5.58	6.44	3.32	2.62
ENSMUSG00000015599	Ttbk1	0.0498712	NA	NA	NA	NA	NA	0	0	0	0	0	0
ENSMUSG00000015605	Srf	0.202383	0.687892	0.101752	0.707885	-0.0118032	0.965437	6.4	7.07	4.25	4.51	3.93	3.77
ENSMUSG00000015619	Gata3	0.0461485	NA	-0.171119	NA	0.0102726	NA	0.02	0.06	0.1	0.01	0.04	0.02
ENSMUSG00000015647	Lama5	NA	NA	0.0396536	NA	-0.0555201	NA	0	0	0	0	0	0
ENSMUSG00000015652	Steap1	NA	NA	-0.0399519	NA	-0.109711	NA	0	0	0.02	0	0.1	0
ENSMUSG00000015653	Steap2	0.048996	NA	0.0434169	NA	-0.0713266	NA	0	0.01	0	0.01	0.06	0.03
ENSMUSG00000015656	Hspa8	0.216444	0.453727	0.104685	0.499333	0.297821	0.00011089	743.89	808.42	282.39	298.67	282.7	339.51
ENSMUSG00000015659	Serac1	-0.116432	0.942467	-0.123315	NA	0.288547	NA	2.52	2.01	0.32	0.32	0.37	0.51
ENSMUSG00000015665	Awat1	-0.0484769	NA	0.00491705	NA	-0.0255581	NA	0.02	0	0.02	0.02	0.01	0
ENSMUSG00000015668	Pdzd11	-0.0445382	0.979186	6.55585e-06	0.999968	-0.0663146	0.792425	8.93	8.03	9.55	9.42	10.87	10.09
ENSMUSG00000015671	Psma2	0.288171	0.680632	0.798592	2.07007e-06	0.377867	0.000823271	58.68	70.28	45.72	80.76	59.04	75.01
ENSMUSG00000015672	Mrpl32	0.211329	0.79002	0.482901	0.0155257	0.238462	0.174971	19.31	21.56	14.65	20.51	15.89	18.36
ENSMUSG00000015697	Setdb1	0.0663576	0.951381	0.0230646	0.942968	0.0589913	0.809906	8.66	8.7	3.16	3.3	3.16	3.2
ENSMUSG00000015702	Anxa9	0.0299517	0.989606	-0.218707	0.632121	-0.0349858	0.943149	1.55	1.53	1.16	0.84	0.9	0.82
ENSMUSG00000015709	Arnt2	-0.172978	NA	-0.00409855	NA	-0.225069	NA	0.02	0	0.04	0.04	0.05	0.02
ENSMUSG00000015711	Prune	-0.114541	0.893595	0.000996721	0.997895	0.0529484	0.861305	8.47	7.95	2.47	2.51	3.02	2.9
ENSMUSG00000015714	Cers2	0.197687	0.672251	-0.0169741	0.925372	0.0830581	0.429126	559.14	610.43	424.01	400.2	301.1	306.87
ENSMUSG00000015733	Capza2	0.413212	0.132787	0.508645	0.000374327	0.0664524	0.652099	124.07	159.97	135.07	177.64	211.82	206.4
ENSMUSG00000015745	Plekho1	0.146815	0.871202	-0.14245	0.515384	0.25185	0.00136206	181.3	192.22	59.03	52.98	111.58	131.3
ENSMUSG00000015747	Vps45	-0.0478645	0.978048	-0.0657081	0.863886	-0.293904	0.242573	20.63	19.37	11.92	10.95	12.54	9.04
ENSMUSG00000015748	Prpf3	-0.0318084	0.984163	-0.277223	0.376087	-0.0944527	0.780869	9.86	8.5	5.85	4.75	5.28	4.23
ENSMUSG00000015749	Anp32e	-0.51267	0.0168839	-0.392682	0.0413669	-0.455418	0.00110032	58.21	37.86	41.54	31.83	28.78	18.83
ENSMUSG00000015750	Aph1a	0.291482	0.435598	-0.141877	0.5768	-0.00340871	0.989776	8.12	9.44	8.72	7.7	7.78	7.94
ENSMUSG00000015755	Tab2	0.0276483	0.980025	0.0356778	0.844011	0.0191889	0.868225	91.48	86.99	175.19	181.24	140.28	137.61
ENSMUSG00000015757	Ppil4	0.0961393	0.952057	0.57658	0.0327824	0.166148	0.540941	2.98	2.8	1.87	2.9	2.03	2.43
ENSMUSG00000015759	Cnih1	-0.0456974	0.965624	0.127235	0.582901	0.0251377	0.893821	79.33	72.54	50.68	54.25	29.62	29.08
ENSMUSG00000015766	Eps8	-0.328454	0.365717	-0.348498	0.153514	0.475496	0.0993298	13.42	9.19	5.91	4.82	0.9	1.76
ENSMUSG00000015776	Med22	-0.0687947	0.957016	-0.04824	0.909322	0.0359331	0.927224	20.46	18.93	3.98	4.26	2.72	2.78
ENSMUSG00000015790	Surf1	0.124927	0.915774	0.115491	0.770355	0.116992	0.706123	15.83	16.09	8.04	9	10.26	10.68
ENSMUSG00000015804	Med28	0.173333	0.755885	0.2527	0.110556	0.206203	0.038019	64.07	69.54	59.1	75.14	75.71	86.13
ENSMUSG00000015806	Qdpr	0.031021	0.983418	-0.166612	0.427972	0.0441012	0.860438	30.32	29.13	25.77	21.49	17.2	16.86
ENSMUSG00000015812	Gnrh1	-0.149983	NA	-0.0397988	NA	-0.135846	NA	0.27	0.05	0.05	0	0.23	0.04
ENSMUSG00000015829	Tnr	0.117281	NA	-0.114081	NA	0.182678	NA	0.14	0.14	0.21	0.01	0	0.07
ENSMUSG00000015837	Sqstm1	0.285659	0.304876	-0.717627	5.31372e-12	-0.40041	3.22884e-05	277.86	325.96	1051.87	602.18	290.64	209.69
ENSMUSG00000015839	Nfe2l2	0.147021	0.846317	0.313566	0.0153795	-0.035223	0.773846	101.22	106.62	61.52	75.49	76.89	72.23
ENSMUSG00000015843	Rxrg	NA	NA	-0.0397988	NA	NA	NA	0	0	0.01	0	0	0
ENSMUSG00000015846	Rxra	0.0276336	0.984163	-0.0436291	0.910338	0.117828	0.760628	20.76	19.74	4.37	4.38	1.43	1.81
ENSMUSG00000015850	Adamtsl4	0.937286	0.0273926	0.316722	NA	0.520684	NA	0.63	1.11	0.36	0.53	0.39	0.77
ENSMUSG00000015852	Fcrls	-0.169679	0.795117	-0.322405	0.0260974	-0.320462	0.00409566	77.12	62.21	46.99	36.89	29.9	24.96
ENSMUSG00000015854	Cd5l	0.931509	1.06533e-07	0.790212	1.57621e-10	0.965103	2.93786e-23	36.68	69.1	23.57	41.07	15.11	29.26
ENSMUSG00000015869	Prpsap1	-0.177256	0.818088	-0.149942	0.563536	-0.0412806	0.862888	12.86	11.95	12.94	11.72	17.4	16.46
ENSMUSG00000015879	Fam184b	-0.0480199	NA	0.0885075	NA	-0.0234775	NA	0.01	0	0.01	0.02	0.01	0.01
ENSMUSG00000015880	Ncapg	-1.20285	1.21091e-07	-0.608115	0.00650901	-0.920155	1.9762e-05	9.13	3.74	5.54	4.58	2.72	1.32
ENSMUSG00000015882	Lcorl	-0.270041	0.713511	0.0483396	0.913878	-0.212736	0.539176	2.67	2.05	1.59	1.5	1.34	1.07
ENSMUSG00000015889	Lta4h	-0.247548	0.41999	-0.368078	0.0112789	-0.304625	0.0231631	31.55	24.9	21.54	16.18	12.83	9.92
ENSMUSG00000015890	Amdhd1	NA	NA	NA	NA	0.00332252	NA	0	0	0	0	0.01	0.01
ENSMUSG00000015932	Dstn	-0.0839881	0.925526	0.104705	0.582185	-0.0514302	0.711409	79.34	70.5	61.32	64.58	54.66	50.86
ENSMUSG00000015937	H2afy	0.0381013	0.974443	0.199066	0.144688	0.0774787	0.508449	74.13	71.4	95.53	109.31	99.53	98.53
ENSMUSG00000015942	Gtf2ird2	0.0750649	0.96453	-0.2952	0.331169	-0.141412	0.652693	4.66	4.5	3.11	2.36	3.09	2.7
ENSMUSG00000015943	Bola1	-0.0629014	0.971336	-0.278836	0.373134	-0.214767	0.524499	18.75	16.79	10	7.77	4.38	3.51
ENSMUSG00000015944	Gatsl2	-0.0335115	0.981998	-0.104965	0.690407	-0.00686779	0.982287	15.53	14.85	5.54	5.14	2.84	2.4
ENSMUSG00000015947	Fcgr1	0.927618	3.16255e-11	0.190424	0.131354	0.08488	0.310553	53.46	99.01	90.13	101.28	302.17	309.42
ENSMUSG00000015950	Ncf1	0.142305	0.747886	-0.234216	0.0682158	-0.0640271	0.535592	162.14	161.4	211.34	160.77	179.32	161.23
ENSMUSG00000015957	Wnt11	0.0498712	NA	-0.0397988	NA	NA	NA	0	0.02	0.01	0	0	0
ENSMUSG00000015961	Adss	0.0195926	0.989606	-0.0412548	0.888982	-0.168669	0.442941	13.76	12.96	13.2	12.46	5.68	4.79
ENSMUSG00000015966	Il17rb	-0.0484769	NA	0.0735469	NA	-0.0532454	NA	0.01	0	0	0.02	0.02	0
ENSMUSG00000015968	Cacna1d	-0.4301	0.295268	-0.151821	0.684575	-0.367425	0.00484639	1.18	0.79	0.57	0.49	2.8	2.06
ENSMUSG00000015970	Chdh	-0.0816061	NA	0.0562357	NA	-0.344295	NA	0.02	0.01	0	0.01	0.24	0.15
ENSMUSG00000015971	Actr8	0.000831266	0.999466	-0.212673	0.407239	0.200376	0.298929	10.96	10.34	5.73	4.81	6.2	6.94
ENSMUSG00000015980	Lrrc27	-0.283821	0.573436	-0.537183	0.00728443	-0.223091	0.40603	22.95	17.58	13.17	9.1	5.87	4.51
ENSMUSG00000015981	Stk32c	0.00606836	NA	-0.106294	NA	0.104559	NA	0.05	0.06	0.04	0	0.02	0.06
ENSMUSG00000015994	Fnta	-0.171633	0.866152	-0.180683	0.591431	-0.0493389	0.897585	4.83	3.95	3.38	2.88	2.47	2.29
ENSMUSG00000016018	Skiv2l2	0.205916	0.741235	0.0297781	0.928487	-0.064174	0.822343	4.13	4.59	4.96	4.93	3.77	3.46
ENSMUSG00000016024	Lbp	0.371777	0.706702	0.28098	NA	-0.0285945	NA	0.53	0.9	0.24	0.39	0.48	0.43
ENSMUSG00000016028	Celsr1	0.0118022	NA	0.0589108	NA	0.0320226	NA	0.01	0.01	0	0.01	0	0
ENSMUSG00000016087	Fli1	-0.0509039	0.967536	-0.208083	0.469898	0.110695	0.677322	23.63	20.25	4.31	3.38	4.07	4.04
ENSMUSG00000016128	Stard13	-0.0222479	NA	0.104511	NA	0.000706485	NA	0.06	0.04	0.01	0.02	0.04	0.03
ENSMUSG00000016181	Diexf	0.0943806	0.944866	-0.321579	0.344857	0.216371	0.582367	5.35	5.51	2.8	2.01	0.46	0.93
ENSMUSG00000016194	Hsd11b1	0.0857108	NA	-0.036777	NA	0.0098398	NA	0.06	0.15	0.03	0.03	0.02	0.03
ENSMUSG00000016206	H2-M3	0.387395	0.156895	0.211326	0.368884	0.274265	0.0297264	13.36	16.86	14.84	17.17	18.34	21.66
ENSMUSG00000016239	Lonrf3	-0.284646	0.569305	-0.182038	0.710768	-0.191445	NA	6.52	5.39	0.86	0.69	0.54	0.49
ENSMUSG00000016252	Atp5e	-0.0350935	0.979254	0.244633	0.0845477	0.244956	0.00794932	307.59	281.75	213.16	248.32	193.8	223.01
ENSMUSG00000016253	Nelfcd	-0.381236	0.248825	-0.3418	0.143973	-0.0217885	0.946237	18.93	13.04	10.26	8.36	8.31	7.77
ENSMUSG00000016255	Tubb1	0.048996	NA	0.0562357	NA	-0.0532454	NA	0	0.02	0	0.03	0.03	0
ENSMUSG00000016256	Ctsz	0.531524	0.0362899	0.332875	0.00317037	0.386536	1.6523e-07	255.31	362.31	247.43	307.43	238.84	302.78
ENSMUSG00000016257	Slmo2	0.0157934	0.991346	-0.0287084	0.933331	0.102358	0.690092	14.22	13.58	13.58	11.8	10.21	9.98
ENSMUSG00000016283	H2-M2	2.33077	2.11801e-14	1.33558	1.41325e-11	1.10844	9.31555e-11	0.42	4.3	3.82	10.67	3.29	7.62
ENSMUSG00000016308	Ube2a	0.343596	0.461816	0.0144605	0.955312	-0.00724746	0.966192	45.19	56.12	47.42	46.9	40.64	38.99
ENSMUSG00000016319	Slc25a5	0.0760212	0.94322	-0.146002	0.297729	-0.00847026	0.947943	346.67	345.58	293.86	265.45	217.59	211.87
ENSMUSG00000016327	Atp1b4	-0.0485779	NA	NA	NA	0.0200186	NA	0.01	0	0	0	0.01	0.02
ENSMUSG00000016344	Ppdpf	0.20184	0.688577	-0.154128	0.499598	0.176374	0.297088	35.09	38.92	36.29	31.77	28.63	31.93
ENSMUSG00000016349	Eef1a2	-0.135269	0.948111	-0.307013	NA	-0.182642	NA	0.93	0.75	0.5	0.32	0.29	0.19
ENSMUSG00000016356	Col20a1	0.00330193	NA	-0.161914	NA	-0.100801	NA	0.01	0.05	0.1	0.02	0.14	0.24
ENSMUSG00000016382	Pls3	-0.137458	0.871655	-0.00269844	0.994072	-0.0414166	0.882176	7.65	6.42	6.89	6.75	5.29	4.86
ENSMUSG00000016409	Nkap	0.0161903	0.989606	0.126397	0.617079	0.111899	0.53044	6.36	6.08	5.03	5.32	5.63	5.91
ENSMUSG00000016427	Ndufa1	-0.263982	0.761082	0.282459	0.198815	0.259594	0.156346	85.84	64.54	41.31	49.57	32.7	38.41
ENSMUSG00000016477	E2f3	0.0927105	0.92891	0.0850895	0.74033	0.0406906	0.855488	14.84	17.52	8.73	7.85	8.74	8.5
ENSMUSG00000016481	Cr1l	0.161776	0.822636	0.238053	0.235636	0.124538	0.5561	32.37	33.66	30.27	31.77	24.18	26.16
ENSMUSG00000016487	Ppfibp1	0.264689	0.411734	0.0619372	0.723255	-0.226474	0.0154042	20.89	22.94	44.28	44.94	27.24	22.96
ENSMUSG00000016493	Cd46	-0.0863574	NA	-0.100079	NA	-0.050863	NA	0.03	0	0.06	0.02	0.03	0.02
ENSMUSG00000016494	Cd34	0.00651816	0.997916	0.0104894	NA	-0.0682617	NA	0.49	0.76	0.34	0.33	0.15	0.11
ENSMUSG00000016495	Plgrkt	0.0453395	0.979413	0.123794	0.640382	0.011034	0.966966	15.58	15.4	15.39	17.57	19.91	19.02
ENSMUSG00000016496	Cd274	1.60858	6.25148e-20	0.768936	1.51472e-12	0.796486	1.0145e-35	3.9	12.34	158	268.49	315.12	533.71
ENSMUSG00000016498	Pdcd1lg2	0.142315	NA	0.140936	NA	0.643566	0.0226406	0.02	0.07	0.04	0.11	0.78	1.5
ENSMUSG00000016503	Gtf3a	-0.189738	0.628015	-0.257831	0.137052	-0.0914908	0.666109	51.62	42.4	27.84	22.47	14.64	13.24
ENSMUSG00000016510	Mtif3	-0.14207	0.826431	-0.252842	0.236446	0.00342836	0.990747	18.61	17.05	10.8	9.41	7.43	8.29
ENSMUSG00000016520	Lnx2	0.0598964	0.971336	-0.0382808	0.913514	0.0214208	0.954594	6.83	6.33	3.93	3.79	2	2.46
ENSMUSG00000016524	Il19	0.0498712	NA	-0.236835	NA	-0.406424	0.10812	0	0.03	0.86	0.55	5.97	3.99
ENSMUSG00000016526	Dyrk3	-0.507894	0.206658	-0.388439	NA	-0.15853	NA	3.67	2.49	0.28	0.11	0.08	0.04
ENSMUSG00000016528	Mapkapk2	0.265102	0.353773	-0.556991	3.49253e-05	-0.56858	7.04533e-17	77.26	86.95	381.66	247.09	406.86	256.4
ENSMUSG00000016529	Il10	0.871309	0.00683149	1.24619	3.87156e-33	2.38389	1.88298e-234	2.39	4.79	71.76	171.35	129.47	680.55
ENSMUSG00000016534	Lamp2	-0.138051	0.857805	0.142779	0.356337	-0.138057	0.172698	147.79	123.94	112.54	120.74	178.33	157.02
ENSMUSG00000016541	Atxn10	-0.198094	0.668601	-0.212102	0.301727	-0.291134	0.0166874	26.61	21.63	21.47	17.9	16.91	13.21
ENSMUSG00000016552	Foxred2	-0.459682	0.0696242	-0.490193	0.0701923	-0.172016	0.66819	8.81	5.88	2.12	1.44	0.67	0.53
ENSMUSG00000016554	Eif3d	0.116598	0.882548	-0.280225	0.0890897	-0.32702	0.00771088	29.42	30.23	24.27	19.54	17.98	13.66
ENSMUSG00000016559	H3f3b	0.0530878	0.966371	0.108159	0.577872	-0.0726257	0.478297	93.45	93.85	207.88	219.25	286.86	273.06
ENSMUSG00000016619	Nup50	0.349116	0.413591	0.107893	0.598048	0.0866936	0.524499	17.55	21.72	8.65	9.18	10.18	10.45
ENSMUSG00000016624	Phf21b	-0.087036	NA	-0.154964	NA	0.0612509	NA	0.2	0.09	0.19	0.17	0.03	0.06
ENSMUSG00000016637	Ift27	-0.376393	0.451697	-0.598906	0.0141903	-0.179659	0.529206	11.37	7.89	9.62	5.89	6.32	5.29
ENSMUSG00000016664	Pacsin2	-0.0822004	0.918247	-0.222481	0.169071	-0.0284435	0.899296	22.18	19.55	14.62	12.25	6.09	5.76
ENSMUSG00000016756	Cmah	-1.83385	1.88919e-08	-0.497678	NA	-0.272751	NA	1.45	0.15	0.38	0.08	0.06	0
ENSMUSG00000016757	Ttll12	-0.138877	0.863771	-0.39079	0.051104	-0.349132	0.0583281	11.57	10.15	7.21	5.46	5.2	3.91
ENSMUSG00000016758	Bik	-0.852397	0.0361774	-0.39917	0.289589	0.0417212	NA	3.81	1.55	3.28	2.19	1.06	1.09
ENSMUSG00000016763	Scube1	0.048996	NA	NA	NA	0.0345835	NA	0	0.01	0	0	0	0.01
ENSMUSG00000016831	Tox4	0.146309	0.751385	-0.0342148	0.854639	-0.0814693	0.409889	24.28	25.15	49.21	47.18	63.46	57.13
ENSMUSG00000016833	Mrps18c	0.220492	0.735624	0.47022	0.0267717	0.137585	0.45316	80.71	90.59	64.53	87.64	75.18	81.32
ENSMUSG00000016918	Sulf1	0.166815	NA	0.0424862	NA	0.0910992	NA	0	0.07	0	0.01	0.05	0.04
ENSMUSG00000016921	Srsf6	0.105177	0.904057	0.15963	0.240706	-0.1751	0.112824	81.91	83.1	63.83	70.98	30.05	26.01
ENSMUSG00000016933	Plcg1	-0.413044	0.383294	-0.331497	0.400615	-0.21028	NA	4.64	3.17	1.84	1.34	1.09	0.64
ENSMUSG00000016940	Kctd2	-0.0438681	0.979151	0.023281	0.960104	0.120178	0.744501	9.55	9.01	3.46	3.36	2.76	3.24
ENSMUSG00000016946	Kctd5	-0.0512133	0.971656	-0.0805808	0.765715	0.146276	0.425921	6.91	6.16	6.61	6.26	6.34	6.82
ENSMUSG00000016984	Etaa1	-0.319358	0.680628	0.329848	0.445944	0.187023	NA	1.3	0.92	0.29	0.4	0.29	0.34
ENSMUSG00000017002	Slpi	1.14619	9.93617e-05	0.79446	0.000260062	0.771236	2.47571e-08	8.14	20.98	15.37	28.18	18.15	30.72
ENSMUSG00000017007	Rbpjl	NA	NA	0.00203622	NA	-0.0283506	NA	0	0	0	0.02	0	0
ENSMUSG00000017009	Sdc4	0.221414	0.629082	-0.18889	0.13625	0.0976555	0.218755	102.84	116.45	1120.61	971.45	790.15	810.61
ENSMUSG00000017057	Il13ra1	0.739624	0.0113624	0.343091	0.0509823	-0.0909421	0.523285	2.47	4.27	7.49	9.39	19.24	17.4
ENSMUSG00000017119	Nbr1	0.203889	0.678713	0.430404	0.00988493	0.404892	0.0012815	53.74	58.45	20.59	26.98	17.73	22.64
ENSMUSG00000017132	Cyth1	0.0724792	0.967449	-0.160885	0.541443	0.254686	0.129351	4.09	4.12	7.29	5.85	6.44	7.85
ENSMUSG00000017144	Rnd3	0.727377	7.71454e-05	0.331211	0.036	0.355783	0.00112695	14.52	23.59	80.09	87.76	33.34	38.6
ENSMUSG00000017146	Brca1	-0.72549	0.00123857	-0.480982	0.119306	-0.509918	0.0642063	10.54	7.09	2.13	1.37	1.36	0.92
ENSMUSG00000017165	Gast	NA	NA	NA	NA	-0.0532454	NA	0	0	0	0	0.09	0
ENSMUSG00000017167	Cntnap1	-0.420046	0.341731	-0.405654	0.267727	-0.237252	NA	1.62	1.1	0.79	0.59	0.35	0.24
ENSMUSG00000017176	Nt5c3b	-0.142967	0.874649	-0.184847	0.533577	-0.214229	0.464463	18.61	16.4	11.01	10.32	7.77	5.39
ENSMUSG00000017188	Coa3	0.250677	0.458172	0.119892	0.510648	0.226492	0.0365583	93.62	109.21	59.23	65.04	52.51	59.71
ENSMUSG00000017195	Zpbp2	0.049781	NA	NA	NA	NA	NA	0	0.06	0	0	0	0
ENSMUSG00000017210	Med24	-0.152119	0.813747	-0.294997	0.227027	-0.103992	0.641022	30.48	22.27	14.21	12.25	14.54	13.22
ENSMUSG00000017221	Psmd3	0.105877	0.895037	-0.258852	0.161862	-0.159859	0.259072	79.97	75.55	63.23	51.39	47.91	41.6
ENSMUSG00000017264	Exosc10	-0.0632574	0.95637	-0.203675	0.221461	-0.229818	0.10068	43.38	37.7	32.11	28.03	20.86	17.2
ENSMUSG00000017286	Glod4	0.0728377	0.950978	-0.163533	0.62468	-0.00450781	0.990833	11.65	12.08	7.42	8.1	5.96	5.79
ENSMUSG00000017288	Vps53	0.105216	0.910566	-0.0455362	0.868717	-0.0820488	0.729819	23.24	25.34	16.91	16.5	13.41	12.96
ENSMUSG00000017291	Taok1	-0.0246167	0.984631	0.196386	0.248829	-0.242929	0.0116945	7.45	6.93	8.44	9.51	9.24	7.49
ENSMUSG00000017299	Dnttip1	0.294543	0.515183	0.133849	0.608641	0.126312	0.528656	16.68	20.85	13.73	15.94	15.89	17.11
ENSMUSG00000017300	Tnnc2	0.048996	NA	-0.069657	NA	NA	NA	0	0.04	0.16	0	0	0
ENSMUSG00000017307	Acot8	0.306555	0.612375	0.116088	0.775395	0.451934	0.041187	8.36	9.72	5.63	5.95	5.9	8.09
ENSMUSG00000017309	Cd300lg	-1.3787	2.72863e-07	-1.7449	1.3678e-13	-1.57831	1.57631e-12	7.06	1.94	4.15	0.92	2.75	0.63
ENSMUSG00000017314	Mpp2	-0.0380814	NA	0.0339769	NA	0.0550354	NA	0.04	0.03	0.07	0.07	0.03	0.03
ENSMUSG00000017376	Nlk	-0.000953058	0.999466	-0.0427387	0.907397	-0.0921978	0.743733	8.83	8.34	4.13	3.71	4.32	3.64
ENSMUSG00000017386	Traf4	-0.275888	0.829436	-0.0129632	NA	0.0209564	NA	0.78	0.61	0.18	0.22	0.08	0.09
ENSMUSG00000017390	Aldoc	-0.151734	0.82994	-0.857781	5.09518e-11	-0.330983	0.0260933	66.27	56.41	51.42	28	29.84	23.78
ENSMUSG00000017400	Stac2	0.0985118	0.931964	-0.322531	0.219034	-0.210004	0.517012	8.44	9.37	5.2	3.85	1.61	1.28
ENSMUSG00000017404	Rpl19	-0.0253793	0.984209	0.318771	0.0230708	0.2755	0.00059862	192.65	180.18	151.66	185.99	132.58	155.63
ENSMUSG00000017405	Nek8	-0.4656	0.524407	-0.293189	NA	-0.061318	NA	1.17	0.8	0.78	0.32	0.46	0.36
ENSMUSG00000017412	Cacnb4	0.00968284	NA	0.243364	NA	0.110236	NA	0.03	0.03	0.02	0.05	0.05	0.06
ENSMUSG00000017417	Plxdc1	0.0425745	0.974443	-0.420171	0.0824481	-0.321805	0.337155	13.25	12.75	4.21	2.98	0.97	0.72
ENSMUSG00000017418	Arl5b	-0.260792	0.739615	0.0380662	0.886783	-0.0441509	0.859282	4.54	3.59	8.81	10.09	4.89	4.44
ENSMUSG00000017421	Zfp207	0.148462	0.801741	0.203535	0.13659	0.039288	0.741244	108.99	117.05	100.74	122.88	174.35	175.51
ENSMUSG00000017428	Psmd11	0.213289	0.509849	-0.043136	0.806721	-0.0486592	0.705681	123.73	141.36	129.43	125.71	121.26	111.06
ENSMUSG00000017446	C1qtnf1	0.0888164	NA	0.137352	NA	0.00795148	NA	0	0.02	0.07	0.17	0.01	0.01
ENSMUSG00000017466	Timp2	0.137303	0.797213	0.0586645	0.720409	0.152923	0.170634	120.2	125.59	63.28	65.54	32.91	36.64
ENSMUSG00000017478	Zc3h18	-0.168571	0.726476	-0.243715	0.148989	-0.0512898	0.812304	38.05	28.58	22.93	17.96	15.67	14.71
ENSMUSG00000017485	Top2b	-0.154868	0.856089	-0.12146	0.622738	-0.206039	0.188985	8.65	7.54	9.42	7.81	7.14	6.4
ENSMUSG00000017491	Rarb	0.0885402	NA	0.0614939	NA	-0.0995767	NA	0	0.02	0.01	0.02	0.02	0
ENSMUSG00000017493	Igfbp4	-0.298949	0.366366	-0.472274	9.85372e-05	-0.261607	0.00565225	162	119.62	93.07	62.32	51.97	40.06
ENSMUSG00000017499	Cdc6	-0.385325	0.167036	-0.315168	0.444599	-0.276091	0.456615	12.27	8.66	0.88	0.66	0.54	0.44
ENSMUSG00000017548	Suz12	-0.391078	0.204528	0.236336	0.278527	-0.0797422	0.691827	15.66	10.49	12.9	13.46	11.84	9.25
ENSMUSG00000017550	Atad5	-0.511245	0.0859493	-0.61873	0.0245112	-0.414046	0.12589	3.36	2.13	1.23	0.8	0.79	0.59
ENSMUSG00000017561	Crlf3	-0.109359	0.911028	0.273291	0.0418361	0.470392	2.33108e-06	14.21	12.43	46.81	52.59	31.72	42.68
ENSMUSG00000017607	Tns4	0.0668739	0.974443	-0.349165	NA	-0.193779	NA	2.57	2.79	0.39	0.34	0.32	0.45
ENSMUSG00000017615	Tnfaip1	-0.125616	0.804481	-0.258527	0.057661	-0.305467	0.00175496	28.11	24.27	21.75	17.7	14.19	11
ENSMUSG00000017631	Abr	0.402368	0.0618594	-0.00143363	0.995341	-0.0276256	0.862238	59.02	76.44	88.45	89.41	36.03	32.2
ENSMUSG00000017639	Rab11fip4	-0.0715208	NA	-0.180017	NA	-0.103818	NA	0.06	0.05	0.08	0.03	0.04	0.01
ENSMUSG00000017652	Cd40	0.768926	0.000291641	-0.214384	0.0645594	-0.169082	0.0294769	13.14	21.46	516.62	425.27	810.95	689.24
ENSMUSG00000017664	Slc35c2	-0.024275	0.984816	-0.132282	0.579601	0.164642	0.371247	89.24	79.76	39.22	34.81	18.24	19.9
ENSMUSG00000017667	Zfp334	0.248495	0.859222	0.160324	NA	-0.143617	NA	0.1	0.13	0.03	0.05	0.07	0.05
ENSMUSG00000017670	Elmo2	-0.0663704	0.95637	-0.294836	0.137052	0.287467	0.0648869	28.31	25.77	10.62	8.55	8.96	9.47
ENSMUSG00000017677	Wsb1	0.117681	0.896837	0.321298	0.0644443	-0.0208739	0.931488	28.4	27.94	20.39	24.24	29.11	27.09
ENSMUSG00000017679	Ttpal	0.173581	0.803324	-0.013329	0.960781	-0.131036	0.538513	18.72	20.78	16.2	14.45	8.87	8.05
ENSMUSG00000017686	Rhot1	0.240487	0.635713	0.273225	0.11817	0.152888	0.310847	8.92	10.07	10	11.56	9.09	9.79
ENSMUSG00000017692	Rhbdl3	0.0885402	NA	-0.0336614	NA	-0.0604115	NA	0	0.01	0.01	0.01	0.03	0
ENSMUSG00000017697	Ada	-0.279308	0.804481	-0.297339	0.513999	-0.0577897	NA	1.54	1.09	0.89	0.61	0.64	0.63
ENSMUSG00000017707	Serinc3	-0.530869	0.0708167	-0.534817	6.22808e-07	-0.433586	4.62047e-09	208.26	126.08	149.81	100.58	117.4	80.77
ENSMUSG00000017713	Tha1	0.151017	NA	-0.012196	0.985222	-0.119906	0.726533	0.25	0.34	1.33	1.52	3.08	2.4
ENSMUSG00000017715	Pgs1	0.310651	0.323669	-0.0567466	0.794281	-0.125157	0.302913	8.62	10.17	21.67	20.46	26.39	23.63
ENSMUSG00000017716	Birc5	-1.48073	6.35692e-16	-1.34289	1.32056e-19	-1.35832	3.05972e-27	54.01	16.58	35.34	12.66	23.06	8.32
ENSMUSG00000017718	Afmid	0.219907	0.789267	-0.0643224	0.893935	-0.153495	0.66819	3.48	3.69	1.96	1.58	1.86	1.65
ENSMUSG00000017720	Trp53tg5	-0.0484769	NA	NA	NA	NA	NA	0.03	0	0	0	0	0
ENSMUSG00000017721	Pigt	-0.0418308	0.978048	-0.357332	0.021559	-0.17032	0.200264	197.99	187.83	171.98	134.03	158.29	133.81
ENSMUSG00000017724	Etv4	-0.0903623	NA	-0.0315425	NA	-0.0283506	NA	0.12	0.11	0.1	0.07	0.01	0
ENSMUSG00000017734	Dbndd2	0.434006	0.308216	0.166585	0.5453	0.506988	0.00602512	13.26	18.1	8.14	9.44	5.24	7.76
ENSMUSG00000017737	Mmp9	2.33956	5.13502e-44	1.94736	1.26255e-36	1.84821	3.58038e-36	5.18	24.71	4.34	16.72	3.16	12.35
ENSMUSG00000017740	Slc12a5	-0.038084	NA	-0.0189269	NA	0.0665974	NA	0.02	0.01	0.02	0.01	0	0.01
ENSMUSG00000017747	Ghdc	0.166276	0.883903	-0.279543	0.416098	0.0796429	0.832176	3.24	3.09	2.48	2.21	2.47	2.47
ENSMUSG00000017754	Pltp	0.344448	0.370242	0.0599437	0.745776	0.458363	7.33145e-07	397.71	491.5	349.18	345.47	370.15	497.96
ENSMUSG00000017756	Slc12a7	0.449042	0.0654656	0.00996058	0.968284	0.174124	0.241314	15.58	20.56	20.42	20.25	16.16	17.68
ENSMUSG00000017760	Ctsa	0.199021	0.72095	-0.168517	0.238227	0.168443	0.143039	1244.72	1323.58	1022.84	868.15	857.11	875.93
ENSMUSG00000017764	Zswim1	0.248105	0.647332	-0.290673	0.184644	0.109491	0.55271	15.67	18.11	7.92	6.58	10.14	10.67
ENSMUSG00000017765	Slc12a4	0.159997	0.802668	-0.173662	0.318872	0.102051	0.513851	8.97	9.82	15.11	12.91	12.78	12.31
ENSMUSG00000017767	Spata25	0.402551	0.657195	-0.147526	NA	0.190488	0.616252	1.63	2.63	0.9	0.57	3.25	3.79
ENSMUSG00000017774	Myo1c	-0.102661	0.92386	-0.355603	0.00961838	-0.0636736	0.639773	118.75	105.64	92.6	66.9	51.72	46.84
ENSMUSG00000017776	Crk	0.302347	0.345274	0.377572	0.00346161	0.0537875	0.722867	30.43	37.74	30.72	38.14	34.21	33.95
ENSMUSG00000017778	Cox7c	0.188335	0.905523	0.69486	0.0617079	0.240764	NA	3.79	4.05	1.78	3.81	1.57	2.13
ENSMUSG00000017781	Pitpna	0.229791	0.342336	0.160074	0.198373	0.0655986	0.473041	1060.79	1194.13	651.31	765.64	498.86	529.1
ENSMUSG00000017801	Mlx	0.30127	0.241626	0.217945	0.196399	0.277578	0.0100604	45.42	50.04	32.94	37.06	38.77	43.57
ENSMUSG00000017802	Fam134c	-0.134965	0.822636	-0.0425043	0.886787	0.236771	0.0791076	20.99	17.97	7.46	7	9.61	10.2
ENSMUSG00000017830	Dhx58	0.834928	7.66537e-06	0.132902	0.458021	-0.0321676	0.805163	19.34	32.03	52.39	54.58	114.44	104.52
ENSMUSG00000017831	Rab5a	0.232399	0.685112	0.351765	0.0248221	0.124818	0.326292	16.55	18.73	27.41	34.6	36.99	39.06
ENSMUSG00000017832	Hspb9	0.275736	NA	0.303502	NA	0.226867	NA	0.79	1.23	0.64	1.06	0.79	1.13
ENSMUSG00000017837	Nkiras2	0.200703	0.600005	-0.117086	0.531688	0.170219	0.0810577	56.71	61.81	49.14	44.18	74.74	79.74
ENSMUSG00000017843	Ppp2r5c	-0.102326	0.85864	-0.092915	0.554773	0.0340898	0.808031	46.64	40.9	26.95	24.7	21.19	20.93
ENSMUSG00000017858	Ift52	0.00871713	0.99336	-0.0626579	0.794444	-0.061033	0.775742	23.23	20.11	14.94	13.93	13.7	12.24
ENSMUSG00000017861	Mybl2	-0.880691	1.61829e-05	-1.05533	1.03772e-05	-0.468433	0.120413	16.98	9.06	7.72	3.76	2.14	1.18
ENSMUSG00000017897	Eya2	0.00188134	NA	NA	NA	NA	NA	0.03	0.08	0	0	0	0
ENSMUSG00000017929	B4galt5	0.231181	0.410619	-0.0451691	0.794444	0.157471	0.0528257	36.17	42.21	78.86	77.51	133.81	142.64
ENSMUSG00000017943	Gdap1l1	-0.481849	0.521573	-0.395554	NA	0.146879	NA	1.18	0.65	0.94	0.58	0.35	0.5
ENSMUSG00000017978	Cadps2	NA	NA	-0.0406227	NA	-0.017835	NA	0	0	0.01	0	0.02	0.01
ENSMUSG00000017999	Ddx27	0.15368	0.805549	-0.0999813	0.686382	0.0603861	0.832176	31.49	31.5	24.51	21.47	10.62	9.92
ENSMUSG00000018001	Cyth3	0.244471	0.596575	-0.180233	0.340695	0.392733	0.00106295	9.97	11.33	10.45	9.59	8.44	10.37
ENSMUSG00000018008	Cyth4	0.115611	0.84528	0.166803	0.287466	0.233079	0.00604098	132.8	136.6	67.15	74.46	184.72	210.07
ENSMUSG00000018012	Rac3	0.214124	0.746588	-0.466482	0.0303134	-0.124402	0.526653	15.71	17.05	20.39	13.65	21.03	18.18
ENSMUSG00000018040	Rrp7a	0.169456	0.741412	-0.35749	0.0106639	-0.165377	0.103148	47.59	45.77	55.11	44.5	47.49	43.01
ENSMUSG00000018042	Cyb5r3	-0.085623	0.948062	-0.353479	0.00565313	-0.0982853	0.348922	143.55	129.95	132.5	106.92	114.75	104
ENSMUSG00000018068	Ints2	0.200875	0.828049	0.473804	0.0761576	0.128421	0.682211	4.42	4.44	2.84	3.68	2.64	2.53
ENSMUSG00000018076	Med13l	-0.0181044	0.989288	-0.231843	0.109597	-0.212929	0.0118943	9.01	8.42	19.99	16.64	15.72	13.03
ENSMUSG00000018102	Hist1h2bc	0.599965	0.107984	0.572973	0.0587106	0.545677	0.00786399	9.46	14.8	7.14	11.25	6.18	9.28
ENSMUSG00000018126	Baiap2l2	-0.0722497	NA	-0.0397988	NA	NA	NA	0.11	0	0.05	0	0	0
ENSMUSG00000018143	Mafk	0.327768	0.456875	0.0047089	0.986421	0.501915	1.07829e-07	3.56	4.39	20.55	20.92	12.49	17.34
ENSMUSG00000018160	Med1	-0.0626237	0.963542	0.185481	0.25559	-0.0852386	0.545048	9.95	8.6	13.46	15.24	15.11	13.76
ENSMUSG00000018166	Erbb3	-0.0282085	0.987734	0.261889	0.547519	0.0169785	0.96839	0.91	0.84	0.27	0.33	0.5	0.49
ENSMUSG00000018167	Stard3	0.205536	0.59847	-0.196385	0.357337	0.0265255	0.856018	50.32	54.08	65.65	57.29	113.66	109.68
ENSMUSG00000018168	Ikzf3	-0.0485779	NA	0.0434169	NA	-0.0255581	NA	0.01	0	0	0.01	0	0
ENSMUSG00000018169	Mfng	-0.0980237	0.962086	-0.557258	0.146943	0.21831	NA	2.82	2.53	1.32	0.59	0.31	0.44
ENSMUSG00000018171	Vmp1	0.712444	0.00462905	0.544974	0.00121995	0.159749	0.321742	24.78	44.15	20.46	31.85	34.92	36.92
ENSMUSG00000018189	Uchl5	-0.0785732	0.961999	0.108382	0.763235	0.0695558	0.835043	18.97	17.88	15.42	15.57	9.75	10.47
ENSMUSG00000018196	Glrx2	-0.0624869	0.971656	0.356184	0.226324	-0.0156689	0.966087	5.22	5.77	3.84	5.46	5.72	6.23
ENSMUSG00000018199	Trove2	-0.149781	0.902338	0.369926	0.23886	0.0769635	0.837856	1.32	1.09	0.96	1.24	0.67	0.68
ENSMUSG00000018209	Stk4	0.00678833	0.993721	-0.0822227	0.605254	-0.145716	0.15217	44.31	40.96	52.96	52.5	25.87	22.48
ENSMUSG00000018217	Pmp22	-0.274976	0.342336	-0.251131	0.0213038	0.105616	0.40159	1681.91	1252.22	1057.61	847.86	259.48	264.84
ENSMUSG00000018238	Gdf9	-0.434688	NA	-0.00199352	NA	0.0382201	NA	0.49	0.25	0.3	0.44	0.45	0.45
ENSMUSG00000018239	Zcchc10	0.156426	0.923568	0.388697	0.18704	0.497706	0.0384171	6.12	6.36	4.06	5.26	3.1	4.94
ENSMUSG00000018263	Tbx5	NA	NA	0.0156375	NA	0.0345835	NA	0	0	0.01	0.01	0	0.01
ENSMUSG00000018286	Psmb6	0.149017	0.811135	-0.377939	0.0141227	0.025787	0.878931	77.55	81.71	113.49	85.15	83.66	82.63
ENSMUSG00000018287	Spag7	-0.081296	0.958511	0.343534	0.108128	0.383344	0.0126469	25.05	22.48	17.1	20.78	13.98	17.75
ENSMUSG00000018293	Pfn1	0.214619	0.719131	0.022465	0.925557	0.133223	0.213807	4622.59	5216.36	3488.01	3507.59	2518.47	2693.63
ENSMUSG00000018322	Tomm34	0.0667684	0.952057	-0.0270928	0.914306	0.130307	0.425433	34.7	34.59	17.56	16.94	13.26	14.07
ENSMUSG00000018326	Ywhab	0.128372	0.772882	-0.142983	0.343632	-0.00795027	0.953816	83.45	82.17	72.26	62.64	61.83	58.15
ENSMUSG00000018334	Ksr1	-0.535257	0.213068	-0.429131	0.188651	-0.340048	0.182085	1.46	0.8	1.22	0.82	1.4	0.91
ENSMUSG00000018339	Gpx3	0.175126	0.845806	-0.616468	0.000182872	-0.352734	0.00987797	31.5	35.45	28.9	18.53	19.48	14.55
ENSMUSG00000018340	Anxa6	-0.162195	0.775283	-0.140213	0.408322	-0.027624	0.844087	21.76	18.07	26.71	23.62	48.89	46.39
ENSMUSG00000018341	Il12rb2	-0.543244	0.0474016	-0.618815	0.00249889	-0.57755	0.000209504	8.46	5.27	6.13	3.67	4.84	3.01
ENSMUSG00000018347	Zkscan6	0.0308221	0.9867	-0.0275696	0.944879	0.0733779	0.82151	2.71	2.65	3.08	2.95	3.07	3.16
ENSMUSG00000018362	Kpna2	-0.542745	0.171229	-1.06701	2.90891e-05	-0.806039	0.000748704	5.97	3.53	3.77	1.53	2.24	1.07
ENSMUSG00000018363	Smurf2	0.0442899	0.974443	0.162582	0.495817	0.0361123	0.891176	7.65	7.28	3.65	4.16	3.06	2.95
ENSMUSG00000018372	Cep95	0.145059	0.919601	0.268827	0.520269	0.245788	0.389402	2.93	3	1.5	2.12	3.09	4.09
ENSMUSG00000018377	Vezf1	-0.381925	0.196336	-0.376072	0.00687031	-0.465595	6.09031e-07	17.28	12.22	16.02	11.95	12.57	8.68
ENSMUSG00000018378	Cuedc1	-0.624353	0.035265	-0.816775	0.000989441	-0.361689	NA	6.18	4.11	4.22	2.03	1.02	0.65
ENSMUSG00000018379	Srsf1	-0.180466	0.680628	-0.136443	0.375689	-0.119145	0.364738	118.41	91.78	66.31	59.53	38.41	34.38
ENSMUSG00000018381	Abi3	0.489082	0.0189648	0.0292096	0.922478	0.909271	6.08133e-15	20.59	32.16	6.73	7.39	8.44	18.11
ENSMUSG00000018387	Shroom1	0.0412515	NA	-0.0399519	NA	0.0098398	NA	0.01	0.02	0.01	0	0.01	0.01
ENSMUSG00000018395	Kif3a	-0.291101	0.561773	-0.134661	0.690516	0.0650809	0.837856	9.17	7.3	5.4	4.89	5.32	5.48
ENSMUSG00000018398	Sept8	-0.000625571	0.999466	-0.150182	0.342244	-0.121308	0.287591	77.81	69.95	48.84	40.78	29.83	25.9
ENSMUSG00000018401	Mtmr4	-0.260856	0.458004	0.279259	0.298613	0.0951274	0.738442	12.92	11.19	2.83	2.91	2.81	3.51
ENSMUSG00000018405	Mrm1	0.046717	0.980761	-0.00986118	NA	0.398886	NA	2.35	2.14	0.32	0.36	0.24	0.48
ENSMUSG00000018411	Mapt	-0.115658	NA	-0.0575335	NA	-0.0283506	NA	0.05	0.01	0.08	0.01	0.02	0
ENSMUSG00000018412	Kansl1	0.0599215	0.961939	0.114691	0.522664	0.193699	0.0596939	53.55	53.13	29.86	29.25	22.24	24.01
ENSMUSG00000018415	Gid4	0.0209182	0.989288	-0.193241	0.537317	0.219513	0.390772	7.55	7.24	2.49	2.15	1.79	2.26
ENSMUSG00000018417	Myo1b	-0.19408	0.888911	0.274516	0.507053	-0.0477384	NA	2.64	1.8	1.34	1.86	0.36	0.41
ENSMUSG00000018425	Dhx40	-0.209296	0.779034	-0.138958	0.67665	0.0871047	0.737632	5.26	3.55	3.24	2.37	4.48	4.43
ENSMUSG00000018427	Ypel2	-0.324133	0.603483	0.0375561	NA	-0.203303	NA	1.19	0.86	0.2	0.21	0.19	0.13
ENSMUSG00000018428	Akap1	0.0419347	0.979254	-0.204213	0.570706	0.0738171	0.873066	4.28	4.37	1.95	1.64	0.68	0.79
ENSMUSG00000018433	Nol11	0.284556	0.588244	-0.0498408	0.899409	-0.233422	0.424649	3.36	4	3	3.07	1.93	1.72
ENSMUSG00000018442	Derl2	-0.000767284	0.999466	0.0516103	0.864934	-0.0752658	0.644776	34.71	31.88	25	24.8	26.38	23.93
ENSMUSG00000018446	C1qbp	0.180881	0.773599	0.390008	0.0739564	0.230053	0.26566	33.54	37.04	17.73	23.38	10.24	12.09
ENSMUSG00000018449	Rpain	-0.0965348	0.962315	0.362459	0.342562	0.23136	0.513327	10.34	9.3	3.66	5.26	3.98	4.69
ENSMUSG00000018451	6330403K07Rik	-0.0722497	NA	NA	NA	NA	NA	0.04	0	0	0	0	0
ENSMUSG00000018459	Slc13a3	1.52571	1.22818e-11	0.671651	0.000323352	0.789014	1.01017e-07	3.63	11.93	6.4	10.45	5.38	10.13
ENSMUSG00000018470	Kcnab3	-0.287719	NA	-0.0713593	NA	0.00309705	NA	0.24	0.12	0.12	0.08	0.01	0.01
ENSMUSG00000018474	Chd3	-0.24581	0.587711	-0.183155	0.402765	-0.292047	0.0766166	14.19	11.86	9.61	7.92	6.7	5.6
ENSMUSG00000018476	Kdm6b	0.40564	0.457068	-0.301331	0.227027	0.115223	0.691827	1.62	2.31	2.4	1.88	1.49	1.36
ENSMUSG00000018481	Appbp2	0.0706411	0.942783	0.126722	0.563412	0.0149179	0.943317	6.72	6.69	5.15	5.52	4.39	4.28
ENSMUSG00000018500	Adora2b	0.960308	0.000933681	-0.2997	0.33813	-0.150021	0.235374	2.42	5.09	3.34	2.56	26.82	23.25
ENSMUSG00000018501	Ncor1	-0.0776491	0.931964	-0.0889592	0.578904	-0.0619838	0.617843	116.11	100.73	81.14	79.46	81.54	75.97
ENSMUSG00000018507	Trpv2	-0.185072	0.680628	-0.244902	0.106529	-0.20946	0.0267573	99.9	80.81	64.7	53.84	56.53	44.78
ENSMUSG00000018509	Cenpv	-0.0274291	0.989606	-0.0544727	0.920086	-0.122328	NA	5.42	4.95	3.65	3.61	2.48	2.14
ENSMUSG00000018537	Pcgf2	-0.290746	0.572094	-0.547339	0.0249532	-0.0014105	0.997307	40.87	29.05	17.53	10.87	4.79	4.76
ENSMUSG00000018541	Cwc25	0.0626141	0.970074	0.0406299	0.91095	0.0449415	0.871094	4.9	4.77	3.81	3.73	4.24	4.28
ENSMUSG00000018543	1700001P01Rik	0.0498712	NA	-0.0397988	NA	0.0036977	NA	0	0.04	0.04	0	0.03	0.03
ENSMUSG00000018547	Pip4k2b	0.231013	0.593955	-0.0873874	0.70449	0.0778734	0.691827	17.03	18.63	5.73	5.34	4.43	4.2
ENSMUSG00000018548	Trim37	-0.643451	0.00851332	-0.565441	0.0221228	-0.54481	0.0303573	4.98	2.97	2.94	2.13	1.19	0.85
ENSMUSG00000018559	Ctdnep1	0.0229333	0.989288	-0.43803	0.000448296	-0.165295	0.117598	147.64	149.3	138.37	105.51	109	89.68
ENSMUSG00000018565	Elp5	0.142651	0.848124	-0.105414	0.551068	-0.147122	0.186706	72	76.45	101.05	93.83	93.88	81.18
ENSMUSG00000018566	Slc2a4	NA	NA	-0.0406227	NA	0.0618927	NA	0	0	0.01	0	0	0.02
ENSMUSG00000018567	Gabarap	0.0330934	0.979261	-0.147436	0.244626	0.0321604	0.754732	2086.28	2025.7	1851.42	1615.94	1692.46	1675.42
ENSMUSG00000018569	Cldn7	-0.0333748	NA	-0.118661	NA	0.0615539	NA	0.15	0.04	0.1	0	0.13	0.31
ENSMUSG00000018570	2810408A11Rik	-0.144792	NA	-0.106294	NA	-0.0263546	NA	0.11	0.02	0.04	0	0.03	0.03
ENSMUSG00000018572	Phf23	0.244083	0.460991	0.08413	0.714422	0.152	0.180124	47.28	45.53	20.92	23.24	33.43	34.85
ENSMUSG00000018574	Acadvl	-0.127571	0.930782	-0.00361856	0.994459	-0.176618	0.626523	4.98	3.81	3.17	3.15	2.86	2.22
ENSMUSG00000018581	Dnah11	-0.108109	0.948062	-0.140623	0.780074	-0.142882	NA	0.72	0.62	0.24	0.2	0.05	0.03
ENSMUSG00000018583	G3bp1	0.06098	0.95411	-0.254157	0.0473245	-0.351389	0.00021023	32.31	32.59	29.06	23.72	10.6	7.89
ENSMUSG00000018585	Atox1	0.254692	0.584958	0.534237	0.000544883	0.453002	1.21116e-06	164.82	191.88	114.91	165.72	97.71	132.98
ENSMUSG00000018593	Sparc	-0.221669	0.857347	-0.350743	0.381266	-0.260422	0.480022	3.19	2.47	2.49	1.41	2.27	1.43
ENSMUSG00000018595	Glra4	0.0410177	NA	NA	NA	-0.0255581	NA	0.02	0.03	0	0	0.01	0
ENSMUSG00000018599	Mief2	0.101308	0.948062	0.0758492	0.856393	0.379547	0.13574	3.26	3.4	2.49	2.66	2.02	2.72
ENSMUSG00000018604	Tbx3	-0.0421413	NA	-0.0791662	NA	-0.0178649	NA	0.01	0.01	0.02	0.01	0.01	0.01
ENSMUSG00000018623	Mmp7	NA	NA	0.0434169	NA	NA	NA	0	0	0	0.02	0	0
ENSMUSG00000018648	Dusp14	-0.125722	NA	-0.40307	0.341338	0.139122	NA	0.31	0.21	1.42	0.87	0.16	0.26
ENSMUSG00000018651	Tada2a	-0.172711	0.906821	-0.0999269	NA	0.0899573	NA	2.06	1.62	0.4	0.38	0.17	0.2
ENSMUSG00000018654	Ikzf1	-0.0480156	0.971336	-0.175872	0.175527	-0.0691951	0.482859	55.31	47.61	277.75	228.68	224.1	206.54
ENSMUSG00000018659	Pnpo	0.150213	0.895037	-0.307231	0.316941	0.120979	0.744927	7.12	7.57	3.15	2.29	1.6	1.72
ENSMUSG00000018661	Cog1	0.140585	0.813747	-0.153191	0.414547	0.12446	0.380483	34.8	35.05	19.84	19.07	17.37	18.32
ENSMUSG00000018666	Cbx1	-0.154064	0.849659	0.153632	0.593847	-0.0686025	0.817419	9.26	7.69	5.17	5.69	4.78	4.45
ENSMUSG00000018669	Cdk5rap3	-0.22393	0.855321	-0.0817323	0.878814	-0.0144068	0.97639	2.96	1.9	2.19	1.63	1.91	1.92
ENSMUSG00000018672	Copz2	-0.0587812	0.978048	-0.361671	0.127562	-0.0184373	0.95977	17.98	16.14	17.09	12.55	10.63	10.08
ENSMUSG00000018677	Slc25a39	0.191652	0.667055	-0.0252757	0.906535	0.115281	0.403039	126.52	137.46	91.76	87.38	66.47	70.08
ENSMUSG00000018678	Sp2	-0.0457421	0.974443	-0.433516	0.00559253	0.140382	0.350739	55.26	50.78	59.63	42.86	47.32	50.69
ENSMUSG00000018697	Aatf	0.22093	0.797857	-0.024754	0.960104	0.0379237	0.939703	5.36	5.78	3.12	3.01	1.14	1.18
ENSMUSG00000018707	Dync1h1	-0.00668433	0.993721	-0.017391	0.93281	-0.251425	0.00116578	51.61	46.64	75.16	70.35	100.86	81.15
ENSMUSG00000018727	Cpsf4l	-0.0923787	NA	0.128489	NA	0.0113598	NA	0.07	0.03	0	0.07	0.03	0.04
ENSMUSG00000018733	Pex12	0.00999579	0.993966	0.027636	0.954305	-0.616897	0.019376	3.76	3.94	2.94	2.76	2.01	1.31
ENSMUSG00000018736	Ndel1	0.252309	0.506338	0.0627945	0.797036	0.508077	9.5166e-07	16.1	18.29	19.46	20.68	16.59	22.11
ENSMUSG00000018740	Slc25a35	0.123826	0.915684	0.0549711	0.89377	0.175035	0.556946	4.36	4.59	3.35	3.04	2.62	2.9
ENSMUSG00000018750	Zbtb4	0.149747	0.829104	0.0576302	0.858766	0.471447	0.000218435	13.35	14.19	3.97	4.38	4.79	6.82
ENSMUSG00000018752	Tnfsfm13	0.0713197	0.953747	0.00349925	0.992843	0.284076	0.214756	12.74	12.64	7.31	7.14	3.68	4.27
ENSMUSG00000018761	Mpdu1	0.0858702	0.931964	-0.115162	0.56674	-0.0558388	0.78551	57.52	55.04	41.19	37.34	29.55	27.52
ENSMUSG00000018765	Fxr2	-0.110489	0.898642	0.0628556	0.823564	0.447389	0.000224003	20.8	18.24	15.59	15.86	11.75	14.7
ENSMUSG00000018770	Atp5g3	0.0269105	0.980232	-0.120544	0.463842	0.0144521	0.929416	133.84	128.78	131.33	117.59	120.59	117.71
ENSMUSG00000018774	Cd68	0.143016	0.944646	-0.0831793	0.664649	0.163382	0.172993	4477.03	4880.39	2939.22	2738.7	2018.88	2174.98
ENSMUSG00000018776	Slc35g3	0.0888164	NA	NA	NA	NA	NA	0	0.03	0	0	0	0
ENSMUSG00000018796	Acsl1	0.558899	0.00235375	0.775513	5.42659e-16	-0.143972	0.120892	29.04	39.89	74.26	132.54	98.78	85.52
ENSMUSG00000018800	Abca5	-0.45644	NA	-0.360454	NA	-0.274955	NA	0.2	0.15	0.13	0.09	0.06	0.17
ENSMUSG00000018809	Smyd4	-0.0756393	0.971336	-0.406739	NA	-0.116795	NA	3.61	3.1	0.62	0.45	0.35	0.31
ENSMUSG00000018819	Lsp1	-0.314466	0.125968	-0.553789	8.78596e-07	-0.499758	1.81525e-10	314.86	227.5	296.76	199.37	218.76	146.1
ENSMUSG00000018820	Zfyve27	0.255527	0.696618	0.15798	0.65145	0.317436	0.108907	5.9	6.63	4.54	5.42	5.59	6.44
ENSMUSG00000018821	Avpi1	0.181448	0.838796	-0.436561	0.1594	-0.000412031	NA	8.24	9.17	5.28	3.48	1.43	1.35
ENSMUSG00000018830	Myh11	NA	NA	NA	NA	0.0720292	NA	0	0	0	0	0	0.01
ENSMUSG00000018841	Rad51d	0.06187	0.971336	-0.133226	0.730362	0.14666	0.612924	4.09	4.04	2.1	1.96	2.05	2.41
ENSMUSG00000018844	Fndc8	-0.0480199	NA	NA	NA	NA	NA	0.01	0	0	0	0	0
ENSMUSG00000018845	Unc45b	NA	NA	-0.0397988	NA	0.0167182	NA	0	0	0.01	0	0.02	0.03
ENSMUSG00000018846	Pank3	-0.23512	0.432331	-0.246742	0.175044	-0.505152	3.20886e-07	16.3	12.99	14.68	11.97	7.7	5.16
ENSMUSG00000018848	Rars	0.113092	0.933561	0.286775	0.139376	0.0799597	0.603841	22.23	22.54	27.21	33.08	42.72	42.75
ENSMUSG00000018849	Wwc1	0.0930437	NA	0.267634	NA	-0.0153604	NA	0.07	0.09	0.01	0.05	0.05	0.01
ENSMUSG00000018858	Ict1	0.0314379	0.984631	0.207313	0.422259	0.0116212	0.968717	35.3	34.62	20.81	23.44	16.24	15.97
ENSMUSG00000018861	Fdxr	-0.108782	0.961798	-0.019965	NA	0.193068	NA	1.84	1.63	0.63	0.66	0.25	0.42
ENSMUSG00000018862	Otop3	NA	NA	NA	NA	-0.0275467	NA	0	0	0	0	0.01	0
ENSMUSG00000018865	Sult4a1	-0.0863574	NA	NA	NA	NA	NA	0.02	0	0	0	0	0
ENSMUSG00000018882	Mrpl45	0.0912611	0.935689	0.203632	0.308412	0.0583979	0.756883	25.52	26.2	19.86	21.83	21.58	21.12
ENSMUSG00000018899	Irf1	0.713157	0.000415323	-0.265575	0.027629	-0.0113058	0.934222	23.95	39.07	651.45	522.77	239.8	226.49
ENSMUSG00000018900	Slc22a5	0.0532532	0.981998	-0.519185	0.163514	-0.0827468	NA	2.51	2.34	2.11	1.04	1.13	0.9
ENSMUSG00000018906	P4ha2	-0.0775378	0.960971	-0.0762972	0.862453	-0.075054	0.869958	10.87	9.34	4.85	3.93	2	2
ENSMUSG00000018909	Arrb1	-0.222022	0.573194	-0.535448	0.000889213	-0.377038	0.158517	53.85	38.25	9.87	6.81	1.25	1.05
ENSMUSG00000018916	Csf2	NA	NA	-0.107301	NA	NA	NA	0	0	0.16	0.06	0	0
ENSMUSG00000018919	Tm4sf5	-0.0319462	NA	0.0380588	NA	-0.0251659	NA	0.3	0.23	0.31	0.25	0.14	0.14
ENSMUSG00000018920	Cxcl16	0.725188	0.000967194	-0.101615	0.561546	-0.186718	0.0607253	89.9	147.69	169.85	157.37	107.03	92.6
ENSMUSG00000018921	Pelp1	-0.157208	0.883014	-0.261505	0.188651	-0.0427513	0.831804	26.01	21.96	14.54	11.78	8.96	8.28
ENSMUSG00000018923	Med11	0.167317	0.885921	0.184515	0.396456	0.108206	0.517495	42.02	44.88	33.49	36.97	29.98	31.17
ENSMUSG00000018924	Alox15	0.283443	NA	-0.196374	NA	-0.157994	NA	0.05	0.33	0.09	0.04	0.11	0.06
ENSMUSG00000018925	Heatr9	-0.0480199	NA	-0.387515	0.35719	-0.699567	0.00261733	0.02	0	0.98	0.61	2.52	1.3
ENSMUSG00000018927	Ccl6	0.928355	4.07131e-10	1.06784	7.93297e-25	0.890168	4.81536e-32	350.12	644.2	248.4	522.71	208.36	377.93
ENSMUSG00000018930	Ccl4	0.325078	0.141354	0.198615	0.177331	0.655269	2.67789e-29	155.86	186.94	9008.07	10206	4422.39	6764.6
ENSMUSG00000018931	Natd1	-0.123537	0.862866	-0.0920582	0.818398	0.281852	0.172698	18.63	15.5	1.32	1.46	1.99	2.53
ENSMUSG00000018932	Map2k3	-0.00483441	0.996815	-0.731137	3.20503e-10	-0.191228	0.265857	77.06	75.47	68.21	38.59	29.2	23.33
ENSMUSG00000018965	Ywhah	0.0781632	0.949996	0.0564905	0.765892	-0.0149949	0.922117	258.3	268.8	167.38	172.33	93.56	89.57
ENSMUSG00000018974	Sart3	-0.183762	0.783798	-0.0319041	0.926043	0.0439871	0.869446	5.25	4.32	3.28	3.14	3.71	3.69
ENSMUSG00000018983	E2f2	-0.700315	0.000139088	-0.607523	0.046397	0.2311	0.451107	18.47	10.83	1.18	0.77	0.81	1.01
ENSMUSG00000018986	Slfn3	0.253806	0.735452	0.110508	0.636162	-0.0934152	0.707758	3.17	3.7	10.15	10.79	6.2	5.57
ENSMUSG00000018995	Nars2	0.36781	0.666825	-0.0821877	0.886538	-0.223808	NA	1.87	2.7	1.17	1.1	0.85	0.43
ENSMUSG00000018999	Slc35b4	-0.0871948	0.905334	-0.0945006	0.636071	-0.0324369	0.862222	38.92	33.9	16.35	14.46	10.92	10.3
ENSMUSG00000019027	Dnah1	0.0983652	NA	-0.0698146	NA	0.0386824	NA	0	0.01	0.01	0	0	0
ENSMUSG00000019039	Dalrd3	-0.22929	0.602713	-0.392516	0.0583102	-0.292802	0.0700507	35.39	27.34	25.31	20.67	18.71	15.48
ENSMUSG00000019054	Fis1	0.251291	0.521368	-0.0866835	0.687845	0.147526	0.211786	54.82	64.05	66.01	60.87	70.23	73.88
ENSMUSG00000019055	Plod1	-0.00692371	0.994671	-0.241603	0.109043	0.147157	0.156671	81.73	76.56	59.18	48.73	69.19	71.69
ENSMUSG00000019066	Rab3d	-0.103207	0.898237	-0.227407	0.24319	0.0301295	0.885191	18.24	16.33	12.35	11.36	12.71	13.09
ENSMUSG00000019080	Mfsd3	-0.202627	0.854543	-0.199734	0.658019	-0.0325757	0.947791	2.09	1.66	1	0.81	0.7	0.65
ENSMUSG00000019082	Slc25a22	0.589939	0.00529774	-0.142047	0.542176	-0.0198916	0.901332	39.97	58.7	139.14	121.1	333.59	326.81
ENSMUSG00000019087	Atp6ap1	0.0726734	0.949996	-0.110918	0.430445	-0.0264954	0.851945	698.22	697.61	534.99	465.52	407.67	390.05
ENSMUSG00000019088	Dnase1l1	-0.123561	0.853469	-0.0622579	0.780594	-0.00338257	0.988905	66.08	54.51	45.42	41.8	32.44	31.84
ENSMUSG00000019102	Aldh3a1	0.048996	NA	NA	NA	NA	NA	0	0.02	0	0	0	0
ENSMUSG00000019122	Ccl9	0.835062	2.21229e-07	0.37146	0.0122692	-0.0625978	0.590965	363.12	616.29	872.54	1084.76	858.26	784.82
ENSMUSG00000019124	Scrn1	0.0498712	NA	0.0424862	NA	NA	NA	0	0.01	0	0	0	0
ENSMUSG00000019132	BC005537	0.0732028	0.912984	-0.0043811	0.984215	0.138259	0.0900461	339.82	335.97	138.06	136.47	116.07	122.68
ENSMUSG00000019139	Isyna1	-0.0611707	0.95637	-0.486585	0.000102498	-0.273709	0.0306804	53.36	48.11	50.87	35.07	33.96	26.81
ENSMUSG00000019143	Hars2	0.136844	0.890212	0.0396877	0.925557	-0.163543	0.565327	7.71	8.86	5.69	5.57	4.84	4.59
ENSMUSG00000019146	Cacng2	-0.0484769	NA	NA	NA	NA	NA	0.01	0	0	0	0	0
ENSMUSG00000019158	Tmem160	0.0228135	0.989606	-0.357282	0.188911	0.186118	0.458069	10.02	9.67	10.92	8.07	8.93	9.97
ENSMUSG00000019173	Rab5c	0.312824	0.325679	-0.08573	0.643083	0.0881494	0.321872	285.19	343.7	315	286.59	377.71	391.34
ENSMUSG00000019178	Styxl1	0.048996	NA	NA	NA	0.0098398	NA	0	0.04	0	0	0.01	0.04
ENSMUSG00000019179	Mdh2	0.0322501	0.98384	-0.500719	0.000779351	-0.0340962	0.862034	372.79	339.15	343.01	223.85	230.25	211.65
ENSMUSG00000019188	H13	0.16431	0.746387	-0.089788	0.637574	-0.0137326	0.936499	74.87	78.81	72.36	63.14	49.34	46.93
ENSMUSG00000019189	Rnf145	-0.2027	0.677832	-0.00182149	0.994299	-0.232948	0.0509243	17.23	12.76	28.68	30.79	22.71	19.08
ENSMUSG00000019194	Scn1b	0.170573	0.926542	-0.0163397	0.980724	0.359377	0.299312	0.64	0.82	1.56	1.51	1.08	1.63
ENSMUSG00000019210	Atp6v1e1	0.409904	0.0342419	0.320285	0.010877	0.321053	4.22242e-05	66.31	84.52	80.29	98.79	93.31	113.08
ENSMUSG00000019214	Chtf18	-0.983776	0.00213828	-0.30581	0.442173	-0.494823	NA	11.15	3.86	2.91	2.65	1.61	0.8
ENSMUSG00000019230	Lhx9	NA	NA	0.0843121	NA	0.0613299	NA	0	0	0.01	0.06	0	0.04
ENSMUSG00000019235	Rps6kl1	-0.170622	NA	0.00455096	NA	NA	NA	0.07	0.02	0.01	0.01	0	0
ENSMUSG00000019254	Ppp1r12c	0.118434	0.897546	0.0814069	0.773708	0.100326	0.687944	32.93	33.79	15.35	16.14	14.16	14.88
ENSMUSG00000019256	Ahr	-0.311832	0.70892	-0.191995	0.509218	0.0664738	0.874946	1.19	0.81	2.07	1.98	0.62	0.72
ENSMUSG00000019261	Map1s	-0.0384671	0.978048	-0.324243	0.132505	-0.0533821	0.800413	46.95	43.23	13.56	10.44	14.46	13.42
ENSMUSG00000019278	Dpep1	NA	NA	NA	NA	0.0345835	NA	0	0	0	0	0	0.01
ENSMUSG00000019295	Tmem129	-0.193042	0.713511	0.0260596	0.944842	0.080056	0.764442	22.81	18.4	6.09	6.05	6.01	5.98
ENSMUSG00000019297	Nop9	-0.0649516	0.956741	-0.397183	0.0269606	-0.07258	0.794377	9.48	8.53	6.38	4.69	3.62	3.3
ENSMUSG00000019301	Hsd17b1	0.0715831	NA	NA	NA	0.0320226	NA	0	0.04	0	0	0	0.02
ENSMUSG00000019302	Atp6v0a1	-0.1601	0.800771	-0.738319	2.77699e-10	-0.633347	4.92206e-16	227.96	193.22	175.49	112.37	78.96	52.89
ENSMUSG00000019303	Psmc3ip	0.288145	0.504444	0.356189	0.155728	0.295697	0.122634	14.74	16.83	6.72	8.62	7.12	8.72
ENSMUSG00000019320	Noxo1	-0.0510463	NA	-0.0815308	NA	0.146703	NA	0.41	0.43	0.28	0.13	0.27	0.36
ENSMUSG00000019326	Aoc3	0.048996	NA	0.000413154	NA	-0.0275467	NA	0	0.01	0.02	0.01	0	0
ENSMUSG00000019338	Zfp687	-0.228976	0.688577	-0.337739	0.179008	-0.184073	0.27997	6.48	5.61	5.05	3.86	8.03	6.82
ENSMUSG00000019359	Gdpd2	-0.0713117	NA	-0.126176	NA	-0.186023	NA	0.06	0.03	0.11	0.15	0.62	0.48
ENSMUSG00000019362	D8Ertd738e	0.243079	0.530053	-0.158958	0.491808	0.0395635	0.890016	36.61	41.44	26.53	23.02	17.71	17.67
ENSMUSG00000019370	Calm3	-0.248762	0.59842	-0.146133	0.477113	0.212898	0.0109119	331.72	266.02	193.41	176.24	154.01	170.62
ENSMUSG00000019373	Cops3	-0.104029	0.944847	-0.0265434	0.942713	0.0401004	0.895849	20.46	18	11.24	11.78	9.52	10.01
ENSMUSG00000019428	Fkbp8	-0.0278073	0.981998	-0.349681	0.0522461	-0.0207418	0.887873	126.93	112.67	105.87	82.73	97.42	90.77
ENSMUSG00000019429	Ffar3	NA	NA	NA	NA	0.0320226	NA	0	0	0	0	0	0.01
ENSMUSG00000019432	Ddx39b	0.152024	0.764485	-0.0709008	0.667879	-0.129351	0.228888	147.53	159.84	125.88	116.35	120.38	101.84
ENSMUSG00000019433	Gipc1	0.118863	0.896904	-0.522442	0.00908958	0.0782039	0.748497	18.17	18.88	12.33	8.22	10.89	11.12
ENSMUSG00000019437	Tlcd1	-0.359293	0.700306	0.0254582	NA	-6.92901e-05	NA	1.84	0.91	0.16	0.23	0.09	0.13
ENSMUSG00000019461	Plscr3	0.0650788	0.9533	-0.321085	0.0593909	-0.147786	0.260696	161.87	159	162.15	121.55	186.59	160.88
ENSMUSG00000019464	Ptger1	-0.127843	0.882859	-0.0302192	0.921048	0.14314	0.458781	10.49	9.15	5.32	5.05	4.02	4.34
ENSMUSG00000019467	Arhgef25	0.0498712	NA	NA	NA	-0.0275467	NA	0	0.01	0	0	0.01	0
ENSMUSG00000019470	Xab2	0.152911	0.833657	-0.0550582	0.869803	-0.0281374	0.927216	8.35	8.25	5.54	5.27	5.01	4.78
ENSMUSG00000019471	Cdc37	0.0093876	0.993218	-0.278286	0.060621	-0.0538803	0.751044	40.11	38.19	42.09	33.88	30.04	27.87
ENSMUSG00000019478	Rab4a	0.239022	0.672251	0.151056	0.681882	0.0769007	0.862034	10.85	12.24	3.56	4.07	1.72	1.75
ENSMUSG00000019487	Trip10	0.232126	0.571902	-0.011183	0.962182	-0.183797	0.219538	12.17	13.67	36.54	35.67	12.12	10.21
ENSMUSG00000019489	Cd70	NA	NA	-0.115932	NA	-0.0555201	NA	0	0	0.09	0	0.05	0
ENSMUSG00000019494	Cops6	-0.0477684	0.974443	0.061845	0.754649	0.0767333	0.612467	90.21	80.78	57.43	57.56	47.87	48.03
ENSMUSG00000019505	Ubb	0.478161	0.0715768	0.136449	0.351114	0.0951437	0.402357	218.23	303.97	231.13	247.25	292.63	302.71
ENSMUSG00000019518	Ap4m1	0.0310724	0.984816	0.0287034	0.960104	0.0249204	NA	6.46	6.43	2.15	2	1.2	1.23
ENSMUSG00000019528	Gyg	-0.225865	0.588683	-0.135557	0.430279	-0.121831	0.194314	102.53	82.8	86.05	78.36	130.26	113.3
ENSMUSG00000019539	Rcn3	0.0144645	0.993966	-0.132319	NA	0.072723	NA	1.18	1	0.55	0.41	0.23	0.26
ENSMUSG00000019558	Slc6a8	0.33623	0.310784	0.0154066	0.944352	0.18795	0.0981452	122.21	144.94	71.74	74.36	33.86	40.28
ENSMUSG00000019564	Arid3a	-0.251221	0.647332	0.2089	0.567042	0.189029	0.188978	6.24	4.42	1.5	1.81	8.42	9.58
ENSMUSG00000019578	Ubxn6	-0.143585	0.856089	-0.356952	0.054303	-0.0918215	0.662927	22.93	17.99	17.17	11.86	13.99	13.01
ENSMUSG00000019579	Mydgf	0.202151	0.617705	-0.0596874	0.815968	0.112413	0.518202	28.08	32.17	22.23	20.7	15.14	16.11
ENSMUSG00000019590	Cyb561	-0.0809221	NA	-0.090793	NA	0.0130554	NA	0.03	0.03	0.07	0.03	0.04	0.03
ENSMUSG00000019647	Sema6a	-0.0847834	NA	NA	NA	0.00578977	NA	0.01	0	0	0	0.01	0.03
ENSMUSG00000019659	Ccdc12	0.0729438	0.951031	0.173403	0.521489	0.0943946	0.717061	29.8	29.76	13.53	15.26	12.01	12.47
ENSMUSG00000019689	1110001J03Rik	0.00370086	0.99892	0.0731962	0.866078	-0.0252012	0.950877	15.15	14.4	10.55	10.78	8.01	7.56
ENSMUSG00000019699	Akt3	-0.671222	0.000449532	-0.0275159	0.907397	0.051712	0.698302	8.2	4.94	9.08	8.89	25.24	25.98
ENSMUSG00000019710	Mrpl24	0.0836065	0.953216	0.149894	0.540313	-0.00412089	0.988119	27.65	27.48	18.15	19.58	16.58	15.9
ENSMUSG00000019715	Gle1	-0.423119	0.201633	-0.385035	0.0655194	-0.536938	0.00359164	13.3	11.57	10.03	7.18	6.42	3.84
ENSMUSG00000019718	L3hypdh	-0.252498	NA	0.112573	NA	-0.0215213	NA	0.27	0.13	0.03	0.11	0.03	0.03
ENSMUSG00000019726	Lyst	0.00399598	0.997916	0.0728084	0.753245	0.167934	0.290611	6.6	6.26	2.63	2.7	2.6	2.82
ENSMUSG00000019731	Slc35e1	-0.114707	0.867118	-0.0818481	0.679253	0.00403187	0.985692	28.29	22.99	13.21	12.7	10.28	10.43
ENSMUSG00000019732	Calr3	-0.136847	NA	-0.0398464	NA	-0.00225027	NA	0.21	0.12	0.15	0.14	0.06	0.06
ENSMUSG00000019734	Tmc4	-0.176634	0.913688	0.0796346	0.888923	-0.0980265	0.832176	3.25	2.54	2.08	1.95	2.09	1.69
ENSMUSG00000019737	Syne4	-0.0863574	NA	-0.0426591	NA	-0.0619839	NA	0.1	0	0.15	0.24	0.28	0.24
ENSMUSG00000019738	Polr2i	0.207786	0.840366	0.300261	0.200134	0.410022	0.0037785	73.04	81.22	29.12	35.22	27.61	36.1
ENSMUSG00000019761	Krt10	-0.135749	NA	-0.109811	NA	-0.221699	NA	0.16	0.11	0.05	0.01	0.11	0.03
ENSMUSG00000019763	Rmnd1	0.0655573	0.974443	0.274152	0.552294	0.0955285	NA	4.79	4.56	1	1.43	1.06	1.09
ENSMUSG00000019767	Ccdc170	NA	NA	-0.0809984	NA	NA	NA	0	0	0.02	0	0	0
ENSMUSG00000019768	Esr1	-0.54965	0.223474	-0.472524	0.167394	-0.291756	0.248962	2.32	1.29	1.84	1.04	3.05	2.28
ENSMUSG00000019773	Fbxo5	-0.991032	3.97262e-05	-0.462042	0.246461	-0.636847	0.0261511	19.74	8.04	2.81	1.5	3.31	1.56
ENSMUSG00000019774	Mtrf1l	-0.124426	0.956177	0.414707	NA	0.223391	NA	0.98	1.08	0.3	0.48	0.31	0.41
ENSMUSG00000019777	Hdac2	0.0142333	0.990848	0.185666	0.444242	0.0383067	0.893318	9.42	9.54	8.55	9.61	6.16	6.23
ENSMUSG00000019779	Frk	0.00310151	NA	0.0281188	NA	-0.0300554	NA	0.02	0.02	0.05	0.06	0.03	0.02
ENSMUSG00000019782	Rwdd1	0.0565992	0.979254	0.530047	0.0693986	0.480502	0.0305301	7.81	7.8	5.29	7.99	3.87	5.59
ENSMUSG00000019789	Hey2	0.049781	NA	0.0396536	NA	NA	NA	0	0.01	0.01	0.02	0	0
ENSMUSG00000019790	Stxbp5	-0.278636	0.430305	-0.168558	0.411451	-0.145116	0.453793	25.3	18.62	13.03	10.15	5.83	5.96
ENSMUSG00000019791	Hint3	-0.238264	0.870165	0.323507	NA	0.212032	NA	1.79	1.24	1.44	2	1.35	1.62
ENSMUSG00000019792	Trmt11	0.12065	NA	0.244681	NA	0.358728	NA	0.25	0.29	0.19	0.28	0.17	0.32
ENSMUSG00000019794	Katna1	-0.0985205	0.931964	0.298219	0.110333	0.0905482	0.539275	11.43	10.59	33.22	40.85	38.48	39.28
ENSMUSG00000019795	Pcmt1	-0.0877879	0.939255	0.273796	0.192439	0.121101	0.555598	16.81	15.55	16.6	19.12	15.48	16.35
ENSMUSG00000019796	Lrp11	0.18813	0.833441	0.178411	0.498657	0.108359	0.575111	5.96	7.27	8.62	9.07	12.49	12.62
ENSMUSG00000019797	1700021F05Rik	0.0100477	0.995538	-0.137817	0.774505	-0.104052	0.807399	5.33	5.22	3.19	2.89	3	2.54
ENSMUSG00000019802	Sec63	-0.0637021	0.961301	-0.0508848	0.855474	-0.21271	0.193261	12.27	9.56	9.35	9.38	8.05	6.25
ENSMUSG00000019804	Snx3	0.110285	0.915048	0.0990009	0.512268	0.0730528	0.538978	341.46	352.46	206.23	217.08	136.81	138.14
ENSMUSG00000019806	Aig1	0.0313103	0.984631	0.315583	0.214108	0.324046	0.0707806	11.91	11.56	8.59	9.58	12.38	15.11
ENSMUSG00000019808	Adat2	0.148246	0.911145	0.259046	0.469112	-0.00381992	0.992725	3.17	3.4	2.59	3.17	2.86	2.74
ENSMUSG00000019809	Pex3	-0.0751556	0.968215	0.531439	0.0313085	0.0631355	0.841194	3.73	3.3	3.04	4.72	4.02	4.23
ENSMUSG00000019810	Fuca2	-0.26636	0.328375	-0.223874	0.240671	-0.250377	0.0384011	42.74	33.27	28.38	23.12	20.65	17.2
ENSMUSG00000019813	Cep57l1	-0.407766	0.530221	-0.349685	0.424388	0.14099	NA	3.31	2.24	1.23	0.67	0.47	0.64
ENSMUSG00000019814	Ltv1	0.158125	0.828824	0.117826	0.591725	-0.239468	0.188798	12.15	12.9	13.28	14.21	8.98	7.25
ENSMUSG00000019817	Plagl1	-0.420411	NA	0.203324	0.243337	-0.298054	0.0132729	0.38	0.14	11.7	11.87	11.13	8.74
ENSMUSG00000019818	Cd164	-0.0734029	0.941164	0.0734842	0.665676	-0.0556849	0.619071	62.93	55.03	90.82	91.36	210.36	186.29
ENSMUSG00000019820	Utrn	-0.346321	0.377091	-0.211508	0.35517	-0.214975	0.227419	1.19	0.86	1.21	1.01	1.39	1.14
ENSMUSG00000019822	Smpd2	-0.102211	0.949476	-0.402525	0.301627	0.481423	0.121144	4.31	3.81	2.47	1.67	1.01	1.71
ENSMUSG00000019823	Mical1	-0.480808	0.0700159	-0.572661	0.0268427	-0.00645359	0.990267	14.33	9.88	4.33	3.03	0.89	0.88
ENSMUSG00000019826	Zbtb24	0.14034	0.895037	-0.134956	0.711513	-0.0578751	0.867094	2.97	3.14	1.9	1.66	2.45	2.25
ENSMUSG00000019828	Grm1	NA	NA	NA	NA	0.158378	NA	0	0	0	0	0.07	0.13
ENSMUSG00000019831	Wasf1	-0.342411	0.750843	0.16767	NA	-0.229066	NA	0.41	0.24	0.03	0.07	0.08	0.02
ENSMUSG00000019832	Rab32	0.255801	0.44883	-0.0243091	0.90439	0.0412284	0.755556	59.22	67.72	73.89	71.28	50.95	50.58
ENSMUSG00000019836	Amd-ps4	-0.0480199	NA	NA	NA	-0.0255581	NA	0.03	0	0	0	0.02	0
ENSMUSG00000019837	Gtf3c6	0.0925406	0.966371	0.315165	0.412156	0.360255	0.227419	4.89	5.01	2.52	3.29	2.37	3.18
ENSMUSG00000019838	Slc16a10	0.43519	0.0425986	0.227387	0.114152	0.393686	3.07405e-07	37.37	48.73	65.19	75.05	27.36	34.89
ENSMUSG00000019841	Rev3l	-0.32385	0.302743	0.0668691	0.837214	0.173774	0.609745	7.59	5.91	2.73	3.29	0.93	0.92
ENSMUSG00000019842	Traf3ip2	-0.192016	0.827483	-0.333066	0.0391652	0.149206	0.33539	8.98	7.73	21.52	17.81	18.47	20.64
ENSMUSG00000019843	Fyn	-0.682147	0.000269961	-0.367599	0.0149175	-0.410371	7.76422e-06	32.87	17.84	22.32	16.93	32.11	23.32
ENSMUSG00000019845	Tube1	-0.518362	0.323885	-0.524825	0.164181	-0.305615	NA	1.37	0.8	0.79	0.46	0.36	0.23
ENSMUSG00000019846	Lama4	0.0017883	NA	-0.128132	NA	-0.149483	NA	0.07	0.01	0.05	0.08	0.04	0.02
ENSMUSG00000019849	Prep	-0.0854907	0.924691	-0.43046	0.000179418	-0.425836	2.66687e-06	53.1	46.97	50.05	36.14	26.09	18.56
ENSMUSG00000019850	Tnfaip3	0.672416	0.00176777	-0.0253771	0.887272	-0.665471	1.68125e-23	10.94	16.63	371.62	355.76	228.04	139.59
ENSMUSG00000019851	Perp	0.0498712	NA	NA	NA	-0.0275467	NA	0	0.01	0	0	0.01	0
ENSMUSG00000019852	Arfgef3	-0.624593	0.058286	-0.401582	0.187448	-0.478284	0.117966	1.01	0.57	0.71	0.5	0.28	0.17
ENSMUSG00000019853	Hebp2	-0.345133	NA	-0.0948518	NA	-0.0382099	NA	0.2	0.06	0.09	0.06	0.07	0.05
ENSMUSG00000019854	Reps1	-0.175469	0.764485	-0.207415	0.132813	-0.19848	0.0704966	49.72	43.3	116.68	101.25	46.92	41.29
ENSMUSG00000019857	Asf1a	-0.334674	0.584773	0.36438	0.173974	0.0484136	0.861595	3.73	2.66	3.51	4.57	5.05	5.06
ENSMUSG00000019861	Gopc	0.0871037	0.948623	0.123124	0.681882	0.18071	0.421401	2.35	2.37	2.13	2.28	2.12	2.36
ENSMUSG00000019863	Qrsl1	-0.000839592	0.999517	-0.147435	0.771533	-0.119313	NA	2.37	2.34	0.92	0.75	0.69	0.55
ENSMUSG00000019864	Rtn4ip1	0.209382	0.79456	0.162884	0.68017	-0.0787666	0.846507	3.25	3.75	1.4	1.64	1.2	1.11
ENSMUSG00000019865	Nmbr	0.00296722	NA	0.0434169	NA	NA	NA	0.04	0.06	0	0.04	0	0
ENSMUSG00000019866	Aim1	0.0405895	0.971336	-0.0853658	0.580684	-0.0283513	0.83385	14.68	14.29	19.25	17.75	28.02	26.47
ENSMUSG00000019868	Vta1	0.156432	0.840838	0.0627397	0.782615	0.197053	0.0991876	48.46	46.64	42.93	43.17	50.89	58.76
ENSMUSG00000019872	Smpdl3a	-0.0307251	0.979254	-0.027449	0.910086	0.0648618	0.637242	101.37	97.77	82.38	79.33	73.21	76.47
ENSMUSG00000019873	Reep3	-0.102518	0.863771	-0.0133163	0.956347	-0.207013	0.0126768	50.03	43.82	39.2	37.93	30.3	25.26
ENSMUSG00000019874	Fabp7	0.0781297	NA	0.307025	NA	0.183553	NA	0.4	0.46	0.37	0.71	0.62	0.84
ENSMUSG00000019876	Pkib	-0.381976	0.272094	-0.409426	0.0845801	-0.302834	0.171492	19.26	12.94	15.62	11.28	10.41	8.59
ENSMUSG00000019877	Serinc1	-0.058768	0.967903	0.238622	0.0995846	0.00433255	0.981622	71.15	60.3	62.21	69.71	65.45	63.52
ENSMUSG00000019878	Hsf2	-0.258233	0.629082	0.221703	0.301746	-0.0909376	0.688336	9.1	7.07	6.62	7.59	6.35	5.71
ENSMUSG00000019880	Rspo3	0.0498712	NA	NA	NA	-0.0547153	NA	0	0.01	0	0	0.02	0
ENSMUSG00000019883	Echdc1	-0.17095	0.828824	-0.0602939	0.866169	0.0137477	0.96633	8.03	6.68	5.4	4.6	5.5	4.84
ENSMUSG00000019889	Ptprk	0.126287	NA	0.0562357	NA	0.0844675	NA	0	0.02	0	0.01	0.01	0.01
ENSMUSG00000019890	Nts	NA	NA	NA	NA	-0.0444606	NA	0	0	0	0	0.05	0.02
ENSMUSG00000019891	Dcbld1	0.00672677	NA	0.18998	NA	0.120677	NA	0.03	0.03	0.03	0.08	0.01	0.04
ENSMUSG00000019894	Slc6a15	0.0762802	NA	0.00240173	NA	-0.0255581	NA	0	0.02	0.01	0.01	0	0
ENSMUSG00000019897	Ccdc59	0.306232	0.565612	0.618501	0.0115853	0.504058	0.00355706	11.52	12.76	5.44	8.06	5.74	8.85
ENSMUSG00000019907	Ppp1r12a	0.231801	0.667039	0.33074	0.0518999	0.123453	0.399252	5.82	6.57	7.49	9.33	10.74	11.34
ENSMUSG00000019916	P4ha1	0.387989	0.050117	0.312577	0.0251433	0.208848	0.00975879	30.32	38.21	27.99	34.66	47.64	53.84
ENSMUSG00000019917	Sept10	-0.572077	0.223373	0.00880112	0.985732	-0.2657	0.342738	2.38	1.33	2.17	2.16	2.05	1.57
ENSMUSG00000019920	Lims1	-0.0342925	0.979254	0.110765	0.58197	-0.122574	0.307416	44.61	40.49	63.91	66.34	67.07	56.3
ENSMUSG00000019923	Zwint	0.0817441	0.930192	0.0353768	0.891266	-0.194572	0.185975	27.15	27.62	29.09	32	25.39	22.74
ENSMUSG00000019927	Ube2d1	0.0923619	0.905334	0.286913	0.0896485	0.164462	0.194249	32.26	33.32	33.9	40.57	34.42	38.14
ENSMUSG00000019929	Dcn	0.442123	NA	0.580399	NA	0.302845	NA	0.1	0.3	0.06	0.29	0.22	0.37
ENSMUSG00000019933	Mrln	NA	NA	NA	NA	0.0399523	NA	0	0	0	0	0.05	0.12
ENSMUSG00000019935	Slc17a8	0.071269	NA	0.0672393	NA	-0.0510338	NA	0.02	0.04	0.01	0.03	0.04	0.02
ENSMUSG00000019942	Cdk1	-1.00064	1.65809e-06	-0.933148	1.36238e-07	-1.05724	7.64787e-11	37.67	16.47	25.57	12.95	15.58	6.79
ENSMUSG00000019943	Atp2b1	-0.0650457	0.948623	0.105665	0.596819	-0.196978	0.0762047	17.04	15.36	28.82	30.41	10.49	8.79
ENSMUSG00000019944	Rhobtb1	-0.113278	0.939181	0.196083	0.693902	0.105749	0.810705	3.65	3.37	0.57	0.81	1.36	1.23
ENSMUSG00000019945	1700040L02Rik	0.049781	NA	NA	NA	0.071743	NA	0	0.04	0	0	0	0.07
ENSMUSG00000019947	Arid5b	0.0863739	0.931964	0.110004	0.503505	-0.330298	0.000220608	7.08	7.13	32.67	34.75	25.6	19.52
ENSMUSG00000019948	Actr6	0.174721	0.92386	0.346339	NA	0.167653	NA	0.41	0.51	0.18	0.37	0.28	0.37
ENSMUSG00000019951	Uhrf1bp1l	-0.306902	0.463827	0.00520975	0.985684	0.120039	0.372466	8.17	6.1	5.72	5.62	7.09	7.44
ENSMUSG00000019952	Poc1b	-0.630143	0.00797056	-0.424924	0.0467931	-0.36206	0.0839396	19.85	11.82	9.02	5.95	5.47	4.26
ENSMUSG00000019960	Dusp6	0.137369	0.861382	-0.536531	0.0940508	0.321895	0.162537	37.94	39.51	1.5	0.93	2.25	2.8
ENSMUSG00000019961	Tmpo	-0.628731	0.00445347	-0.129721	0.494997	-0.438547	2.31705e-07	36.67	21.45	25.6	22.7	22.58	15.97
ENSMUSG00000019966	Kitl	-0.712163	0.0160149	0.0794033	0.807603	0.0663657	0.824405	9.46	5.09	3.44	3.99	2.98	3.2
ENSMUSG00000019969	Psen1	0.161783	0.775283	0.104206	0.490081	0.0627221	0.553805	61.96	66.23	45.31	47.24	80.22	79.8
ENSMUSG00000019970	Sgk1	0.262588	0.439902	-0.349911	0.00240501	-0.199486	0.131082	82.77	92.98	221.14	167.12	63.81	53.5
ENSMUSG00000019971	Cep290	-0.275207	0.798522	0.510597	0.168002	0.236228	0.515349	0.35	0.25	0.2	0.32	0.24	0.3
ENSMUSG00000019975	Ikbip	0.0525339	0.979186	0.095162	0.825534	0.247644	0.426727	4.09	3.93	2.24	2.32	1.98	2.36
ENSMUSG00000019977	Hbs1l	-0.134864	0.86696	0.0201745	0.949205	-0.259601	0.120404	7	5.97	5.78	5.72	6	4.77
ENSMUSG00000019978	Epb4.1l2	-0.130459	0.79355	-0.0246523	0.902831	-0.151789	0.176309	25.4	21.84	24.17	23.26	13.92	12.04
ENSMUSG00000019979	Apaf1	-0.103945	0.92891	0.343949	0.017923	0.0914537	0.480597	7.31	6.03	16.32	20.65	18.3	18.02
ENSMUSG00000019982	Myb	-0.387842	NA	0.00574315	NA	-0.291266	NA	0.19	0.05	0.14	0.14	0.11	0.03
ENSMUSG00000019984	Med23	0.0192681	0.988483	0.0639249	0.760901	0.0181873	0.923278	17.8	16.52	14.96	15.11	13.92	14.25
ENSMUSG00000019986	Ahi1	-0.15368	0.893355	-0.582378	0.0663663	-0.082323	0.816495	1.65	1.45	1.08	0.63	1.24	1.06
ENSMUSG00000019987	Arg1	0.180364	NA	0.00630487	NA	0.152286	NA	0.02	0.09	0.04	0.03	0.07	0.14
ENSMUSG00000019988	Nedd1	-0.495332	0.0801356	-0.112498	0.707545	-0.125503	0.659984	4.86	3.13	3.33	2.95	2.07	1.81
ENSMUSG00000019990	Pde7b	0.717856	0.00186591	0.805326	0.00152388	0.499588	2.2275e-10	3.28	5.64	1.25	2.6	21.14	29.96
ENSMUSG00000019992	Mtfr2	-0.765419	0.00558986	-0.978384	3.48075e-10	-0.949428	2.59803e-13	5.08	2.61	13.04	6.17	10.14	4.82
ENSMUSG00000019996	Map7	-0.141617	NA	-0.16351	NA	-0.0905834	NA	0.07	0.05	0.12	0.08	0.11	0.08
ENSMUSG00000019997	Ctgf	0.0397031	0.984109	0.351362	0.390827	0.088094	0.841554	2.34	2.12	0.68	0.97	0.86	0.92
ENSMUSG00000019998	Stx7	0.0362538	0.974443	0.300653	0.0107768	0.271826	0.000588707	62.23	60.52	57.61	69.91	79.19	92.67
ENSMUSG00000020003	Pex7	-0.0127089	0.993966	0.115665	0.791533	0.189504	0.577758	4.23	3.54	3.51	3.79	2.91	3.13
ENSMUSG00000020007	Il20ra	NA	NA	NA	NA	0.0320226	NA	0	0	0	0	0	0.01
ENSMUSG00000020009	Ifngr1	0.148188	0.847946	-0.492885	2.81722e-05	-0.411958	0.000667929	77.36	82.61	79.77	55.78	15.25	11.68
ENSMUSG00000020010	Vnn3	0.109547	NA	0.107179	NA	0.010229	NA	0	0.05	0.01	0.05	0.16	0.15
ENSMUSG00000020014	Cfap54	-0.0423912	NA	0.00491705	NA	-0.106066	NA	0.07	0.01	0.01	0.01	0.07	0.08
ENSMUSG00000020015	Cdk17	0.156992	0.838832	0.380341	0.0633984	0.617612	5.06001e-05	5.62	5.99	3.51	4.54	2.42	3.75
ENSMUSG00000020017	Hal	-0.041941	NA	0.0453468	NA	0.0804945	NA	0.1	0.04	0.01	0.04	0.05	0.09
ENSMUSG00000020018	Snrpf	0.0291986	0.989606	0.493683	0.230371	0.0745553	NA	1.98	1.95	0.94	1.68	1.22	1.32
ENSMUSG00000020019	Ntn4	-0.0480199	NA	NA	NA	0.101009	NA	0.01	0	0	0	0	0.02
ENSMUSG00000020020	Usp44	0.0870262	NA	0.00240173	NA	-0.122451	NA	0.01	0.03	0.01	0.01	0.11	0.07
ENSMUSG00000020021	Fgd6	0.314199	0.273208	0.196683	0.198096	0.496398	4.15549e-09	12.66	16.68	7.97	9.84	8.96	12.42
ENSMUSG00000020022	Ndufa12	-0.0344843	0.980761	0.294921	0.102292	0.179476	0.193202	115.46	108.37	76.26	93.56	59.94	65.85
ENSMUSG00000020023	Tmcc3	0.803407	0.000416902	0.911274	4.06911e-08	0.0249843	0.887131	4.04	6.79	3.97	7.6	15.28	14.69
ENSMUSG00000020024	Cep83	-0.402515	0.409241	0.255354	0.353379	0.218839	0.445446	2.77	1.89	2.4	2.87	1.48	1.71
ENSMUSG00000020027	Socs2	-0.0679336	NA	-0.114096	NA	0.106001	NA	0.08	0.1	0.77	0.56	0.5	0.59
ENSMUSG00000020029	Nudt4	-0.585207	0.00216026	-0.291758	0.212349	-0.429242	0.00668945	17.32	10.6	8.57	6.67	4.43	3.09
ENSMUSG00000020032	Nuak1	0.0547282	0.979151	0.154795	0.757306	0.0050208	NA	1	1.11	0.38	0.5	0.03	0.02
ENSMUSG00000020034	Tcp11l2	-0.306354	0.576725	-0.444207	0.134476	-0.496113	NA	7.65	5.88	2.93	1.89	0.6	0.25
ENSMUSG00000020037	Rfx4	-0.0485779	NA	NA	NA	NA	NA	0.01	0	0	0	0	0
ENSMUSG00000020038	Cry1	-0.0161673	0.993356	-0.501903	0.148557	-0.133768	0.761299	0.85	0.79	1.09	0.67	0.57	0.47
[truncated: 19,953 more rows]

## Sheet: Legend
Dataset EV8. Genes differently expressed between WT and TTP-deficient (ΔM) BMDMs untreated (LPS 0 h) or treated with LPS for 3 or 6 h.
