# Supplementary material for: Tristetraprolin binding site atlas in the macrophage transcriptome reveals a switch for inflammation resolution
Source: Mol Syst Biol. 2016 May 13;12(5):868. doi: 10.15252/msb.20156628 (PMC4988506; doi:10.15252/msb.20156628)
Supplement: Supplementary file 10 — Table EV1 [file MSB-12-868-s010.xls]

## Sheet: TableEV1
Gene symbol
6330409N04Rik
Actb
Adrbk1
Aff1
Anxa5
App
Arl8a
Atf3
B2m
Brd4
Cebpb
Cep170
Cxcl1
Dennd4b
Ets2
Etv3
H3f3b
Hivep2
Ier3
Mcl1
Mdm2
Med13
Mxd1
Nfkbia
Papd7
Pfkfb3
Plaur
Ppp1r15a
Ppp3r1
Rabep1
Sdc4
Tet2
Tnfaip3
Zeb2
Zfp36

## Sheet: Legend
Table EV1. Genes identified as TTP targets in this work and Mukherjee and colleagues (Mukherjee et al, 2014).
