# Supplementary material for: Tristetraprolin binding site atlas in the macrophage transcriptome reveals a switch for inflammation resolution
Source: Mol Syst Biol. 2016 May 13;12(5):868. doi: 10.15252/msb.20156628 (PMC4988506; doi:10.15252/msb.20156628)
Supplement: Supplementary file 11 — Table EV2 [file MSB-12-868-s011.xls]

## Sheet: TableEV2
Term	Description	Count	%	PValue	Genes	FDR
GO:0002376	immune system process	33	13.9831	1.16676e-08	ENSMUSG00000040274, ENSMUSG00000026981, ENSMUSG00000018930, ENSMUSG00000028691, ENSMUSG00000024308, ENSMUSG00000049130, ENSMUSG00000024401, ENSMUSG00000055447, ENSMUSG00000003814, ENSMUSG00000061232, ENSMUSG00000026321, ENSMUSG00000035373, ENSMUSG00000000	2.4502e-07
GO:0040011	locomotion	18	7.62712	6.45146e-06	ENSMUSG00000025969, ENSMUSG00000052593, ENSMUSG00000018930, ENSMUSG00000022443, ENSMUSG00000049130, ENSMUSG00000019122, ENSMUSG00000024401, ENSMUSG00000040552, ENSMUSG00000025809, ENSMUSG00000020849, ENSMUSG00000032434, ENSMUSG00000026872, ENSMUSG00000034	6.77383e-05
GO:0009987	cellular process	149	63.1356	1.70082e-05	ENSMUSG00000025969, ENSMUSG00000032643, ENSMUSG00000024969, ENSMUSG00000028381, ENSMUSG00000028382, ENSMUSG00000022126, ENSMUSG00000033066, ENSMUSG00000031584, ENSMUSG00000022500, ENSMUSG00000021451, ENSMUSG00000000078, ENSMUSG00000028583, ENSMUSG00000051	0.000119051
GO:0032502	developmental process	61	25.8475	2.0069e-05	ENSMUSG00000025969, ENSMUSG00000040274, ENSMUSG00000024969, ENSMUSG00000018293, ENSMUSG00000020849, ENSMUSG00000033066, ENSMUSG00000032217, ENSMUSG00000026321, ENSMUSG00000021451, ENSMUSG00000060475, ENSMUSG00000028583, ENSMUSG00000027763, ENSMUSG00000030	0.000105358
GO:0065007	biological regulation	118	50	7.40359e-05	ENSMUSG00000024969, ENSMUSG00000046688, ENSMUSG00000033066, ENSMUSG00000031584, ENSMUSG00000022500, ENSMUSG00000021451, ENSMUSG00000000078, ENSMUSG00000028583, ENSMUSG00000047945, ENSMUSG00000051790, ENSMUSG00000034042, ENSMUSG00000022641, ENSMUSG00000030	0.000310914
GO:0016043	cellular component organization	40	16.9492	0.00264571	ENSMUSG00000026276, ENSMUSG00000079426, ENSMUSG00000031996, ENSMUSG00000024969, ENSMUSG00000032643, ENSMUSG00000018293, ENSMUSG00000024401, ENSMUSG00000055447, ENSMUSG00000025809, ENSMUSG00000003814, ENSMUSG00000019173, ENSMUSG00000033066, ENSMUSG00000054	0.00922942
GO:0051179	localization	50	21.1864	0.00698421	ENSMUSG00000025969, ENSMUSG00000026981, ENSMUSG00000049130, ENSMUSG00000018293, ENSMUSG00000020849, ENSMUSG00000019173, ENSMUSG00000027828, ENSMUSG00000028583, ENSMUSG00000052593, ENSMUSG00000006699, ENSMUSG00000021025, ENSMUSG00000053819, ENSMUSG00000002	0.0208066
GO:0022610	biological adhesion	16	6.77966	0.00746489	ENSMUSG00000022636, ENSMUSG00000006699, ENSMUSG00000025969, ENSMUSG00000029304, ENSMUSG00000022443, ENSMUSG00000030342, ENSMUSG00000002944, ENSMUSG00000037902, ENSMUSG00000025809, ENSMUSG00000055447, ENSMUSG00000032076, ENSMUSG00000027087, ENSMUSG00000028	0.0194767
GO:0050896	response to stimulus	46	19.4915	0.00967515	ENSMUSG00000025969, ENSMUSG00000031996, ENSMUSG00000026981, ENSMUSG00000018930, ENSMUSG00000028691, ENSMUSG00000049130, ENSMUSG00000024308, ENSMUSG00000024401, ENSMUSG00000055447, ENSMUSG00000022126, ENSMUSG00000061232, ENSMUSG00000058301, ENSMUSG00000037	0.0224299
GO:0044085	cellular component biogenesis	16	6.77966	0.0166834	ENSMUSG00000026276, ENSMUSG00000006699, ENSMUSG00000079426, ENSMUSG00000018217, ENSMUSG00000030342, ENSMUSG00000025809, ENSMUSG00000003814, ENSMUSG00000033066, ENSMUSG00000054766, ENSMUSG00000032076, ENSMUSG00000032215, ENSMUSG00000021998, ENSMUSG00000020	0.0347139
GO:0016265	death	13	5.50847	0.0419827	ENSMUSG00000032076, ENSMUSG00000022108, ENSMUSG00000026031, ENSMUSG00000022500, ENSMUSG00000006818, ENSMUSG00000044147, ENSMUSG00000036180, ENSMUSG00000024401, ENSMUSG00000078812, ENSMUSG00000039304, ENSMUSG00000028163, ENSMUSG00000059552, ENSMUSG00000060	0.0786173
GO:0051704	multi-organism process	10	4.23729	0.0480301	ENSMUSG00000031996, ENSMUSG00000021025, ENSMUSG00000049130, ENSMUSG00000024401, ENSMUSG00000020641, ENSMUSG00000055447, ENSMUSG00000022126, ENSMUSG00000061232, ENSMUSG00000004043, ENSMUSG00000060802	0.0825326
GO:0008152	metabolic process	105	44.4915	0.0512702	ENSMUSG00000024969, ENSMUSG00000028381, ENSMUSG00000028382, ENSMUSG00000022126, ENSMUSG00000031584, ENSMUSG00000022500, ENSMUSG00000000078, ENSMUSG00000028583, ENSMUSG00000034042, ENSMUSG00000022641, ENSMUSG00000035202, ENSMUSG00000027763, ENSMUSG00000030	0.0815058
GO:0032501	multicellular organismal process	68	28.8136	0.0657993	ENSMUSG00000025969, ENSMUSG00000040274, ENSMUSG00000024969, ENSMUSG00000018293, ENSMUSG00000020849, ENSMUSG00000033066, ENSMUSG00000032217, ENSMUSG00000026321, ENSMUSG00000021451, ENSMUSG00000029064, ENSMUSG00000060475, ENSMUSG00000028583, ENSMUSG00000051	0.0970572

## Sheet: Legend
Table EV2. Gene ontology enrichment analysis of genes with HuR binding in 3’ UTR. GO biological process groups are sorted according to FDR.
