# Supplementary material for: Tristetraprolin binding site atlas in the macrophage transcriptome reveals a switch for inflammation resolution
Source: Mol Syst Biol. 2016 May 13;12(5):868. doi: 10.15252/msb.20156628 (PMC4988506; doi:10.15252/msb.20156628)
Supplement: Supplementary file 12 — Table EV3 [file MSB-12-868-s012.xlsx]

## Sheet: Table_EV3
Term	Description	Count	%	PValue	Genes list	Fold Enrichment	FDR
3 h LPS treatment
GO:0006955	immune response	27	16.5644	7.35584e-14	ENSMUSG00000029380, ENSMUSG00000018930, ENSMUSG00000028691, ENSMUSG00000024401, ENSMUSG00000027398, ENSMUSG00000019122, ENSMUSG00000020641, ENSMUSG00000055447, ENSMUSG00000031712, ENSMUSG00000027399, ENSMUSG00000037405, ENSMUSG00000004296, ENSMUSG00000032691, ENSMUSG00000028191, ENSMUSG00000034855, ENSMUSG00000035678, ENSMUSG00000044701, ENSMUSG00000058427, ENSMUSG00000035373, ENSMUSG00000025746,…	6.31862	1.2137e-10
GO:0002376	immune system process	33	20.2454	3.43765e-13	ENSMUSG00000029380, ENSMUSG00000039361, ENSMUSG00000018930, ENSMUSG00000028691, ENSMUSG00000024401, ENSMUSG00000055447, ENSMUSG00000031712, ENSMUSG00000035678, ENSMUSG00000026321, ENSMUSG00000034640, ENSMUSG00000035373, ENSMUSG00000000982, ENSMUSG00000032688, ENSMUSG00000021025, ENSMUSG00000020641, ENSMUSG00000019122, ENSMUSG00000027398, ENSMUSG00000027399, ENSMUSG00000037405, ENSMUSG00000004296,…	4.59851	5.66736e-10
GO:0006950	response to stress	36	22.0859	1.62752e-10	ENSMUSG00000028967, ENSMUSG00000035356, ENSMUSG00000029380, ENSMUSG00000050578, ENSMUSG00000018930, ENSMUSG00000028691, ENSMUSG00000024401, ENSMUSG00000037580, ENSMUSG00000031583, ENSMUSG00000035373, ENSMUSG00000000982, ENSMUSG00000032688, ENSMUSG00000023067, ENSMUSG00000032487, ENSMUSG00000020120, ENSMUSG00000002948, ENSMUSG00000046223, ENSMUSG00000020641, ENSMUSG00000027398, ENSMUSG00000027712,…	3.35143	2.68348e-07
GO:0009611	response to wounding	20	12.2699	2.75361e-10	ENSMUSG00000035356, ENSMUSG00000029380, ENSMUSG00000018930, ENSMUSG00000046223, ENSMUSG00000027398, ENSMUSG00000024401, ENSMUSG00000027712, ENSMUSG00000027399, ENSMUSG00000032691, ENSMUSG00000034855, ENSMUSG00000044701, ENSMUSG00000058427, ENSMUSG00000020826, ENSMUSG00000035373, ENSMUSG00000025746, ENSMUSG00000006818, ENSMUSG00000000982, ENSMUSG00000028599, ENSMUSG00000035385, ENSMUSG00000020120	6.35301	4.54018e-07
GO:0006952	defense response	22	13.4969	5.03318e-10	ENSMUSG00000035356, ENSMUSG00000029380, ENSMUSG00000018930, ENSMUSG00000028691, ENSMUSG00000027398, ENSMUSG00000020641, ENSMUSG00000024401, ENSMUSG00000027399, ENSMUSG00000032691, ENSMUSG00000034855, ENSMUSG00000028191, ENSMUSG00000044701, ENSMUSG00000020826, ENSMUSG00000058427, ENSMUSG00000035373, ENSMUSG00000025746, ENSMUSG00000000982, ENSMUSG00000032688, ENSMUSG00000016529, ENSMUSG00000028599,…	5.41283	8.29878e-07
GO:0006954	inflammatory response	16	9.81595	1.66575e-09	ENSMUSG00000035356, ENSMUSG00000029380, ENSMUSG00000018930, ENSMUSG00000027398, ENSMUSG00000024401, ENSMUSG00000027399, ENSMUSG00000032691, ENSMUSG00000034855, ENSMUSG00000044701, ENSMUSG00000058427, ENSMUSG00000020826, ENSMUSG00000025746, ENSMUSG00000035373, ENSMUSG00000000982, ENSMUSG00000028599, ENSMUSG00000035385	7.83821	2.7465e-06
GO:0048583	regulation of response to stimulus	17	10.4294	4.38182e-08	ENSMUSG00000021025, ENSMUSG00000028691, ENSMUSG00000027398, ENSMUSG00000024401, ENSMUSG00000055447, ENSMUSG00000031712, ENSMUSG00000026872, ENSMUSG00000028191, ENSMUSG00000038037, ENSMUSG00000025746, ENSMUSG00000005413, ENSMUSG00000032688, ENSMUSG00000028599, ENSMUSG00000053113, ENSMUSG00000044786, ENSMUSG00000020120, ENSMUSG00000060802	5.67825	7.2248e-05
GO:0009605	response to external stimulus	23	14.1104	5.52601e-08	ENSMUSG00000035356, ENSMUSG00000029380, ENSMUSG00000050578, ENSMUSG00000018930, ENSMUSG00000046223, ENSMUSG00000027398, ENSMUSG00000019122, ENSMUSG00000024401, ENSMUSG00000027712, ENSMUSG00000027399, ENSMUSG00000032691, ENSMUSG00000034855, ENSMUSG00000044701, ENSMUSG00000020826, ENSMUSG00000058427, ENSMUSG00000035373, ENSMUSG00000025746, ENSMUSG00000006818, ENSMUSG00000005413, ENSMUSG00000000982,…	3.9612	9.11135e-05
GO:0048518	positive regulation of biological process	36	22.0859	7.06387e-08	ENSMUSG00000029313, ENSMUSG00000028691, ENSMUSG00000024401, ENSMUSG00000055447, ENSMUSG00000031712, ENSMUSG00000037580, ENSMUSG00000032688, ENSMUSG00000023067, ENSMUSG00000056501, ENSMUSG00000053113, ENSMUSG00000020120, ENSMUSG00000026923, ENSMUSG00000029304, ENSMUSG00000054364, ENSMUSG00000021025, ENSMUSG00000034297, ENSMUSG00000027398, ENSMUSG00000027399, ENSMUSG00000055435, ENSMUSG00000015568,…	2.6578	0.00011647
GO:0048522	positive regulation of cellular process	33	20.2454	1.41993e-07	ENSMUSG00000029313, ENSMUSG00000028691, ENSMUSG00000024401, ENSMUSG00000055447, ENSMUSG00000031712, ENSMUSG00000037580, ENSMUSG00000032688, ENSMUSG00000023067, ENSMUSG00000056501, ENSMUSG00000053113, ENSMUSG00000020120, ENSMUSG00000026923, ENSMUSG00000029304, ENSMUSG00000034297, ENSMUSG00000027398, ENSMUSG00000027399, ENSMUSG00000055435, ENSMUSG00000015568, ENSMUSG00000004296, ENSMUSG00000026872,…	2.75562	0.000234119
GO:0050896	response to stimulus	46	28.2209	6.39368e-07	ENSMUSG00000035356, ENSMUSG00000028967, ENSMUSG00000029380, ENSMUSG00000050578, ENSMUSG00000018930, ENSMUSG00000028691, ENSMUSG00000024401, ENSMUSG00000055447, ENSMUSG00000031712, ENSMUSG00000022126, ENSMUSG00000037580, ENSMUSG00000032253, ENSMUSG00000031583, ENSMUSG00000035678, ENSMUSG00000035373, ENSMUSG00000000982, ENSMUSG00000032688, ENSMUSG00000023067, ENSMUSG00000020120, ENSMUSG00000032487,…	2.08057	0.00105419
GO:0050865	regulation of cell activation	11	6.74847	1.41694e-06	ENSMUSG00000028191, ENSMUSG00000044701, ENSMUSG00000025746, ENSMUSG00000005413, ENSMUSG00000032688, ENSMUSG00000031712, ENSMUSG00000016529, ENSMUSG00000004296, ENSMUSG00000023067, ENSMUSG00000016496, ENSMUSG00000020120	7.77226	0.00233625
GO:0051707	response to other organism	13	7.97546	1.50053e-06	ENSMUSG00000028191, ENSMUSG00000021025, ENSMUSG00000020826, ENSMUSG00000025746, ENSMUSG00000027398, ENSMUSG00000024401, ENSMUSG00000020641, ENSMUSG00000055447, ENSMUSG00000022126, ENSMUSG00000032688, ENSMUSG00000016529, ENSMUSG00000032691, ENSMUSG00000060802	6.04609	0.00247406
GO:0042127	regulation of cell proliferation	19	11.6564	1.50988e-06	ENSMUSG00000026923, ENSMUSG00000021025, ENSMUSG00000024401, ENSMUSG00000031712, ENSMUSG00000004296, ENSMUSG00000020422, ENSMUSG00000037411, ENSMUSG00000034855, ENSMUSG00000044701, ENSMUSG00000020826, ENSMUSG00000025746, ENSMUSG00000006818, ENSMUSG00000005413, ENSMUSG00000024661, ENSMUSG00000016529, ENSMUSG00000023067, ENSMUSG00000035385, ENSMUSG00000016496, ENSMUSG00000032487	3.8927	0.00248948
GO:0050794	regulation of cellular process	83	50.9202	2.7538e-06	ENSMUSG00000029333, ENSMUSG00000039678, ENSMUSG00000028249, ENSMUSG00000045817, ENSMUSG00000053846, ENSMUSG00000031712, ENSMUSG00000019173, ENSMUSG00000018143, ENSMUSG00000031583, ENSMUSG00000024014, ENSMUSG00000032688, ENSMUSG00000023067, ENSMUSG00000020671, ENSMUSG00000020120, ENSMUSG00000032487, ENSMUSG00000026923, ENSMUSG00000002948, ENSMUSG00000021025, ENSMUSG00000024190, ENSMUSG00000027398,…	1.4699	0.0045404
GO:0001817	regulation of cytokine production	10	6.13497	4.47818e-06	ENSMUSG00000028191, ENSMUSG00000025746, ENSMUSG00000005413, ENSMUSG00000024401, ENSMUSG00000027398, ENSMUSG00000016529, ENSMUSG00000027399, ENSMUSG00000056501, ENSMUSG00000032691, ENSMUSG00000018899	7.92984	0.00738343
GO:0009607	response to biotic stimulus	14	8.58896	5.03389e-06	ENSMUSG00000028191, ENSMUSG00000021025, ENSMUSG00000020826, ENSMUSG00000025746, ENSMUSG00000027398, ENSMUSG00000024401, ENSMUSG00000020641, ENSMUSG00000055447, ENSMUSG00000022126, ENSMUSG00000032688, ENSMUSG00000016529, ENSMUSG00000040435, ENSMUSG00000032691, ENSMUSG00000060802	4.91448	0.00829962
GO:0050789	regulation of biological process	85	52.1472	5.58572e-06	ENSMUSG00000029333, ENSMUSG00000039678, ENSMUSG00000028249, ENSMUSG00000045817, ENSMUSG00000053846, ENSMUSG00000031712, ENSMUSG00000019173, ENSMUSG00000018143, ENSMUSG00000031583, ENSMUSG00000024014, ENSMUSG00000032688, ENSMUSG00000023067, ENSMUSG00000020671, ENSMUSG00000020120, ENSMUSG00000032487, ENSMUSG00000026923, ENSMUSG00000002948, ENSMUSG00000021025, ENSMUSG00000024190, ENSMUSG00000027398,…	1.43215	0.00920941
GO:0002682	regulation of immune system process	14	8.58896	6.61187e-06	ENSMUSG00000021025, ENSMUSG00000024401, ENSMUSG00000031712, ENSMUSG00000004296, ENSMUSG00000028191, ENSMUSG00000044701, ENSMUSG00000025746, ENSMUSG00000005413, ENSMUSG00000032688, ENSMUSG00000016529, ENSMUSG00000023067, ENSMUSG00000044786, ENSMUSG00000016496, ENSMUSG00000060802	4.79238	0.0109012
GO:0042981	regulation of apoptosis	18	11.0429	9.32109e-06	ENSMUSG00000026923, ENSMUSG00000029304, ENSMUSG00000028691, ENSMUSG00000024401, ENSMUSG00000037580, ENSMUSG00000032691, ENSMUSG00000031583, ENSMUSG00000028191, ENSMUSG00000026031, ENSMUSG00000025746, ENSMUSG00000006818, ENSMUSG00000005413, ENSMUSG00000024014, ENSMUSG00000032688, ENSMUSG00000016529, ENSMUSG00000056501, ENSMUSG00000023067, ENSMUSG00000037960	3.58779	0.0153676
GO:0002694	regulation of leukocyte activation	10	6.13497	1.03254e-05	ENSMUSG00000028191, ENSMUSG00000044701, ENSMUSG00000025746, ENSMUSG00000005413, ENSMUSG00000032688, ENSMUSG00000031712, ENSMUSG00000016529, ENSMUSG00000004296, ENSMUSG00000023067, ENSMUSG00000016496	7.15745	0.0170234
GO:0043067	regulation of programmed cell death	18	11.0429	1.09829e-05	ENSMUSG00000026923, ENSMUSG00000029304, ENSMUSG00000028691, ENSMUSG00000024401, ENSMUSG00000037580, ENSMUSG00000032691, ENSMUSG00000031583, ENSMUSG00000028191, ENSMUSG00000026031, ENSMUSG00000025746, ENSMUSG00000006818, ENSMUSG00000005413, ENSMUSG00000024014, ENSMUSG00000032688, ENSMUSG00000016529, ENSMUSG00000056501, ENSMUSG00000023067, ENSMUSG00000037960	3.54294	0.0181071
GO:0010941	regulation of cell death	18	11.0429	1.17729e-05	ENSMUSG00000026923, ENSMUSG00000029304, ENSMUSG00000028691, ENSMUSG00000024401, ENSMUSG00000037580, ENSMUSG00000032691, ENSMUSG00000031583, ENSMUSG00000028191, ENSMUSG00000026031, ENSMUSG00000025746, ENSMUSG00000006818, ENSMUSG00000005413, ENSMUSG00000024014, ENSMUSG00000032688, ENSMUSG00000016529, ENSMUSG00000056501, ENSMUSG00000023067, ENSMUSG00000037960	3.52406	0.0194096
GO:0009617	response to bacterium	10	6.13497	1.20644e-05	ENSMUSG00000028191, ENSMUSG00000021025, ENSMUSG00000020826, ENSMUSG00000024401, ENSMUSG00000027398, ENSMUSG00000055447, ENSMUSG00000032688, ENSMUSG00000022126, ENSMUSG00000016529, ENSMUSG00000060802	7.02069	0.0198901
GO:0042221	response to chemical stimulus	23	14.1104	1.28007e-05	ENSMUSG00000050578, ENSMUSG00000021025, ENSMUSG00000018930, ENSMUSG00000028691, ENSMUSG00000027398, ENSMUSG00000019122, ENSMUSG00000027712, ENSMUSG00000022126, ENSMUSG00000032253, ENSMUSG00000034855, ENSMUSG00000028191, ENSMUSG00000020826, ENSMUSG00000020250, ENSMUSG00000058427, ENSMUSG00000035373, ENSMUSG00000006818, ENSMUSG00000005413, ENSMUSG00000000982, ENSMUSG00000032688, ENSMUSG00000040435,…	2.85814	0.0211039
GO:0008283	cell proliferation	12	7.36196	1.41486e-05	ENSMUSG00000020250, ENSMUSG00000028691, ENSMUSG00000025746, ENSMUSG00000024014, ENSMUSG00000024401, ENSMUSG00000027398, ENSMUSG00000032688, ENSMUSG00000031712, ENSMUSG00000027399, ENSMUSG00000028599, ENSMUSG00000056501, ENSMUSG00000026872	5.35505	0.0233258
GO:0051704	multi-organism process	14	8.58896	2.04559e-05	ENSMUSG00000028191, ENSMUSG00000021025, ENSMUSG00000020826, ENSMUSG00000025746, ENSMUSG00000027398, ENSMUSG00000024401, ENSMUSG00000020641, ENSMUSG00000055447, ENSMUSG00000022126, ENSMUSG00000032688, ENSMUSG00000016529, ENSMUSG00000052837, ENSMUSG00000032691, ENSMUSG00000060802	4.31047	0.0337226
GO:0007242	intracellular signaling cascade	23	14.1104	2.07339e-05	ENSMUSG00000028967, ENSMUSG00000054364, ENSMUSG00000002948, ENSMUSG00000029333, ENSMUSG00000028249, ENSMUSG00000024190, ENSMUSG00000024401, ENSMUSG00000054855, ENSMUSG00000027351, ENSMUSG00000020422, ENSMUSG00000019173, ENSMUSG00000028191, ENSMUSG00000020826, ENSMUSG00000038037, ENSMUSG00000005413, ENSMUSG00000026426, ENSMUSG00000032688, ENSMUSG00000020671, ENSMUSG00000053113, ENSMUSG00000044786,…	2.77068	0.0341808
6 h LPS treatment
GO:0002376	immune system process	41	20.603	1.19853e-16	ENSMUSG00000029380, ENSMUSG00000039361, ENSMUSG00000026981, ENSMUSG00000018930, ENSMUSG00000035352, ENSMUSG00000028691, ENSMUSG00000024401, ENSMUSG00000055447, ENSMUSG00000021109, ENSMUSG00000031712, ENSMUSG00000035678, ENSMUSG00000026321, ENSMUSG00000034640, ENSMUSG00000035373, ENSMUSG00000000982, ENSMUSG00000038067, ENSMUSG00000079227, ENSMUSG00000021025, ENSMUSG00000053835, ENSMUSG00000020641,…	4.69436	1.88738e-13
GO:0006955	immune response	32	16.0804	5.74823e-16	ENSMUSG00000029380, ENSMUSG00000026981, ENSMUSG00000018930, ENSMUSG00000035352, ENSMUSG00000028691, ENSMUSG00000024401, ENSMUSG00000055447, ENSMUSG00000031712, ENSMUSG00000035678, ENSMUSG00000035373, ENSMUSG00000000982, ENSMUSG00000038067, ENSMUSG00000079227, ENSMUSG00000053835, ENSMUSG00000020641, ENSMUSG00000019122, ENSMUSG00000027398, ENSMUSG00000027399, ENSMUSG00000037405, ENSMUSG00000004296,…	6.15316	9.32587e-13
GO:0009611	response to wounding	26	13.0653	6.43331e-14	ENSMUSG00000029380, ENSMUSG00000018930, ENSMUSG00000035352, ENSMUSG00000024401, ENSMUSG00000021109, ENSMUSG00000021262, ENSMUSG00000035373, ENSMUSG00000000982, ENSMUSG00000079227, ENSMUSG00000005087, ENSMUSG00000020120, ENSMUSG00000046223, ENSMUSG00000027398, ENSMUSG00000027712, ENSMUSG00000027399, ENSMUSG00000000290, ENSMUSG00000032691, ENSMUSG00000034855, ENSMUSG00000044701, ENSMUSG00000020826,…	6.78599	1.0798e-10
GO:0009605	response to external stimulus	33	16.5829	3.67243e-13	ENSMUSG00000029380, ENSMUSG00000025969, ENSMUSG00000050578, ENSMUSG00000018930, ENSMUSG00000035352, ENSMUSG00000024401, ENSMUSG00000021109, ENSMUSG00000021262, ENSMUSG00000035373, ENSMUSG00000000982, ENSMUSG00000079227, ENSMUSG00000005087, ENSMUSG00000020120, ENSMUSG00000046223, ENSMUSG00000019122, ENSMUSG00000027398, ENSMUSG00000027712, ENSMUSG00000027399, ENSMUSG00000032434, ENSMUSG00000000290,…	4.66985	6.16895e-10
GO:0006954	inflammatory response	20	10.0503	5.17022e-12	ENSMUSG00000029380, ENSMUSG00000018930, ENSMUSG00000035352, ENSMUSG00000027398, ENSMUSG00000024401, ENSMUSG00000021109, ENSMUSG00000027399, ENSMUSG00000000290, ENSMUSG00000032691, ENSMUSG00000034855, ENSMUSG00000044701, ENSMUSG00000020826, ENSMUSG00000058427, ENSMUSG00000035373, ENSMUSG00000025746, ENSMUSG00000000982, ENSMUSG00000079227, ENSMUSG00000028599, ENSMUSG00000005087, ENSMUSG00000035385	8.05039	8.68444e-09
GO:0050896	response to stimulus	60	30.1508	4.95562e-10	ENSMUSG00000025969, ENSMUSG00000029380, ENSMUSG00000026981, ENSMUSG00000021109, ENSMUSG00000031712, ENSMUSG00000022126, ENSMUSG00000021367, ENSMUSG00000035678, ENSMUSG00000035373, ENSMUSG00000021262, ENSMUSG00000000982, ENSMUSG00000038612, ENSMUSG00000079227, ENSMUSG00000023067, ENSMUSG00000020120, ENSMUSG00000032487, ENSMUSG00000021025, ENSMUSG00000015733, ENSMUSG00000020641, ENSMUSG00000027398,…	2.2298	8.32402e-07
GO:0006952	defense response	24	12.0603	6.72328e-10	ENSMUSG00000029380, ENSMUSG00000018930, ENSMUSG00000035352, ENSMUSG00000028691, ENSMUSG00000027398, ENSMUSG00000020641, ENSMUSG00000024401, ENSMUSG00000021109, ENSMUSG00000027399, ENSMUSG00000000290, ENSMUSG00000032691, ENSMUSG00000034855, ENSMUSG00000044701, ENSMUSG00000020826, ENSMUSG00000058427, ENSMUSG00000035373, ENSMUSG00000025746, ENSMUSG00000000982, ENSMUSG00000016529, ENSMUSG00000079227,…	4.8518	1.12932e-06
GO:0006950	response to stress	39	19.598	1.04769e-09	ENSMUSG00000029380, ENSMUSG00000050578, ENSMUSG00000018930, ENSMUSG00000035352, ENSMUSG00000028691, ENSMUSG00000024401, ENSMUSG00000021109, ENSMUSG00000037580, ENSMUSG00000021367, ENSMUSG00000021262, ENSMUSG00000035373, ENSMUSG00000000982, ENSMUSG00000079227, ENSMUSG00000023067, ENSMUSG00000005087, ENSMUSG00000032487, ENSMUSG00000020120, ENSMUSG00000046223, ENSMUSG00000020641, ENSMUSG00000027398,…	2.9832	1.75982e-06
GO:0048522	positive regulation of cellular process	41	20.603	1.81844e-09	ENSMUSG00000029313, ENSMUSG00000028691, ENSMUSG00000025044, ENSMUSG00000024401, ENSMUSG00000055447, ENSMUSG00000021109, ENSMUSG00000031712, ENSMUSG00000037580, ENSMUSG00000021367, ENSMUSG00000023067, ENSMUSG00000056501, ENSMUSG00000053113, ENSMUSG00000020120, ENSMUSG00000026923, ENSMUSG00000029304, ENSMUSG00000034297, ENSMUSG00000022892, ENSMUSG00000029084, ENSMUSG00000015733, ENSMUSG00000027398,…	2.81306	3.05446e-06
GO:0042330	taxis	13	6.53266	2.49216e-09	ENSMUSG00000025969, ENSMUSG00000034855, ENSMUSG00000018930, ENSMUSG00000058427, ENSMUSG00000035373, ENSMUSG00000035352, ENSMUSG00000027398, ENSMUSG00000019122, ENSMUSG00000000982, ENSMUSG00000054400, ENSMUSG00000032434, ENSMUSG00000000290, ENSMUSG00000035385	10.8016	4.18611e-06
GO:0006935	chemotaxis	13	6.53266	2.49216e-09	ENSMUSG00000025969, ENSMUSG00000034855, ENSMUSG00000018930, ENSMUSG00000058427, ENSMUSG00000035373, ENSMUSG00000035352, ENSMUSG00000027398, ENSMUSG00000019122, ENSMUSG00000000982, ENSMUSG00000054400, ENSMUSG00000032434, ENSMUSG00000000290, ENSMUSG00000035385	10.8016	4.18611e-06
GO:0048518	positive regulation of biological process	43	21.608	5.90078e-09	ENSMUSG00000029313, ENSMUSG00000028691, ENSMUSG00000025044, ENSMUSG00000024401, ENSMUSG00000055447, ENSMUSG00000021109, ENSMUSG00000031712, ENSMUSG00000037580, ENSMUSG00000021367, ENSMUSG00000023067, ENSMUSG00000056501, ENSMUSG00000053113, ENSMUSG00000020120, ENSMUSG00000026923, ENSMUSG00000029304, ENSMUSG00000021025, ENSMUSG00000034297, ENSMUSG00000022892, ENSMUSG00000029084, ENSMUSG00000015733,…	2.60842	9.9116e-06
GO:0042221	response to chemical stimulus	31	15.5779	2.69325e-08	ENSMUSG00000025969, ENSMUSG00000050578, ENSMUSG00000018930, ENSMUSG00000035352, ENSMUSG00000028691, ENSMUSG00000021109, ENSMUSG00000022126, ENSMUSG00000026104, ENSMUSG00000021367, ENSMUSG00000035373, ENSMUSG00000000982, ENSMUSG00000038612, ENSMUSG00000032487, ENSMUSG00000021025, ENSMUSG00000015733, ENSMUSG00000019122, ENSMUSG00000027398, ENSMUSG00000027712, ENSMUSG00000032434, ENSMUSG00000000290,…	3.16525	4.52389e-05
GO:0042127	regulation of cell proliferation	23	11.5578	9.9457e-08	ENSMUSG00000026923, ENSMUSG00000021025, ENSMUSG00000029084, ENSMUSG00000015733, ENSMUSG00000024401, ENSMUSG00000031712, ENSMUSG00000035158, ENSMUSG00000004296, ENSMUSG00000020422, ENSMUSG00000037411, ENSMUSG00000021367, ENSMUSG00000034855, ENSMUSG00000044701, ENSMUSG00000020826, ENSMUSG00000025746, ENSMUSG00000006818, ENSMUSG00000005413, ENSMUSG00000024661, ENSMUSG00000016529, ENSMUSG00000023067,…	3.87182	0.000167059
GO:0007626	locomotory behavior	15	7.53769	3.76672e-07	ENSMUSG00000025969, ENSMUSG00000018930, ENSMUSG00000022892, ENSMUSG00000035352, ENSMUSG00000027398, ENSMUSG00000019122, ENSMUSG00000032434, ENSMUSG00000000290, ENSMUSG00000034855, ENSMUSG00000058427, ENSMUSG00000006818, ENSMUSG00000035373, ENSMUSG00000000982, ENSMUSG00000054400, ENSMUSG00000035385	5.68411	0.000632698
GO:0040011	locomotion	18	9.04523	5.13908e-07	ENSMUSG00000025969, ENSMUSG00000018930, ENSMUSG00000035352, ENSMUSG00000015733, ENSMUSG00000027398, ENSMUSG00000019122, ENSMUSG00000024401, ENSMUSG00000021109, ENSMUSG00000032434, ENSMUSG00000026872, ENSMUSG00000000290, ENSMUSG00000020422, ENSMUSG00000034855, ENSMUSG00000058427, ENSMUSG00000035373, ENSMUSG00000000982, ENSMUSG00000054400, ENSMUSG00000035385	4.47858	0.000863214
GO:0048583	regulation of response to stimulus	16	8.0402	3.48462e-06	ENSMUSG00000021025, ENSMUSG00000028691, ENSMUSG00000027398, ENSMUSG00000024401, ENSMUSG00000055447, ENSMUSG00000031712, ENSMUSG00000026872, ENSMUSG00000038037, ENSMUSG00000025746, ENSMUSG00000005413, ENSMUSG00000041390, ENSMUSG00000028599, ENSMUSG00000053113, ENSMUSG00000044786, ENSMUSG00000020120, ENSMUSG00000060802	4.39112	0.00585299
GO:0042981	regulation of apoptosis	20	10.0503	1.01586e-05	ENSMUSG00000026923, ENSMUSG00000029304, ENSMUSG00000028691, ENSMUSG00000024401, ENSMUSG00000021109, ENSMUSG00000037062, ENSMUSG00000035158, ENSMUSG00000037580, ENSMUSG00000025915, ENSMUSG00000032691, ENSMUSG00000026031, ENSMUSG00000025746, ENSMUSG00000006818, ENSMUSG00000005413, ENSMUSG00000024014, ENSMUSG00000016529, ENSMUSG00000038612, ENSMUSG00000056501, ENSMUSG00000023067, ENSMUSG00000037960	3.27547	0.0170621
GO:0051707	response to other organism	13	6.53266	1.179e-05	ENSMUSG00000021025, ENSMUSG00000020826, ENSMUSG00000025746, ENSMUSG00000027398, ENSMUSG00000024401, ENSMUSG00000020641, ENSMUSG00000055447, ENSMUSG00000022126, ENSMUSG00000016529, ENSMUSG00000079227, ENSMUSG00000026104, ENSMUSG00000032691, ENSMUSG00000060802	4.9678	0.019802
GO:0043067	regulation of programmed cell death	20	10.0503	1.21282e-05	ENSMUSG00000026923, ENSMUSG00000029304, ENSMUSG00000028691, ENSMUSG00000024401, ENSMUSG00000021109, ENSMUSG00000037062, ENSMUSG00000035158, ENSMUSG00000037580, ENSMUSG00000025915, ENSMUSG00000032691, ENSMUSG00000026031, ENSMUSG00000025746, ENSMUSG00000006818, ENSMUSG00000005413, ENSMUSG00000024014, ENSMUSG00000016529, ENSMUSG00000038612, ENSMUSG00000056501, ENSMUSG00000023067, ENSMUSG00000037960	3.23453	0.0203699
GO:0002682	regulation of immune system process	15	7.53769	1.23913e-05	ENSMUSG00000021025, ENSMUSG00000029084, ENSMUSG00000024401, ENSMUSG00000021109, ENSMUSG00000031712, ENSMUSG00000035158, ENSMUSG00000004296, ENSMUSG00000044701, ENSMUSG00000025746, ENSMUSG00000005413, ENSMUSG00000016529, ENSMUSG00000023067, ENSMUSG00000044786, ENSMUSG00000016496, ENSMUSG00000060802	4.21895	0.0208117
GO:0010941	regulation of cell death	20	10.0503	1.30728e-05	ENSMUSG00000026923, ENSMUSG00000029304, ENSMUSG00000028691, ENSMUSG00000024401, ENSMUSG00000021109, ENSMUSG00000037062, ENSMUSG00000035158, ENSMUSG00000037580, ENSMUSG00000025915, ENSMUSG00000032691, ENSMUSG00000026031, ENSMUSG00000025746, ENSMUSG00000006818, ENSMUSG00000005413, ENSMUSG00000024014, ENSMUSG00000016529, ENSMUSG00000038612, ENSMUSG00000056501, ENSMUSG00000023067, ENSMUSG00000037960	3.2173	0.0219563
GO:0051239	regulation of multicellular organismal process	24	12.0603	1.31272e-05	ENSMUSG00000026923, ENSMUSG00000021025, ENSMUSG00000022892, ENSMUSG00000027398, ENSMUSG00000024401, ENSMUSG00000027712, ENSMUSG00000021109, ENSMUSG00000031712, ENSMUSG00000035158, ENSMUSG00000055435, ENSMUSG00000027399, ENSMUSG00000025402, ENSMUSG00000000290, ENSMUSG00000037411, ENSMUSG00000032691, ENSMUSG00000021367, ENSMUSG00000025746, ENSMUSG00000005413, ENSMUSG00000016529, ENSMUSG00000024858,…	2.79384	0.0220476
GO:0048519	negative regulation of biological process	33	16.5829	1.53012e-05	ENSMUSG00000024401, ENSMUSG00000021109, ENSMUSG00000025402, ENSMUSG00000021367, ENSMUSG00000003382, ENSMUSG00000026031, ENSMUSG00000021262, ENSMUSG00000024014, ENSMUSG00000023067, ENSMUSG00000056501, ENSMUSG00000053113, ENSMUSG00000032487, ENSMUSG00000026923, ENSMUSG00000029304, ENSMUSG00000021025, ENSMUSG00000015733, ENSMUSG00000027398, ENSMUSG00000027712, ENSMUSG00000035158, ENSMUSG00000026872,…	2.25393	0.0256985
GO:0048513	organ development	38	19.0955	1.78321e-05	ENSMUSG00000025969, ENSMUSG00000050578, ENSMUSG00000039361, ENSMUSG00000040943, ENSMUSG00000024401, ENSMUSG00000021109, ENSMUSG00000031712, ENSMUSG00000025402, ENSMUSG00000021367, ENSMUSG00000033953, ENSMUSG00000026321, ENSMUSG00000034640, ENSMUSG00000038067, ENSMUSG00000056501, ENSMUSG00000053113, ENSMUSG00000005087, ENSMUSG00000032487, ENSMUSG00000026923, ENSMUSG00000029304, ENSMUSG00000022892,…	2.06948	0.0299486

## Sheet: Legend
Table EV3. GO enrichment analysis of TTP target genes at 3 and 6 h of LPS treatment.
