# Supplementary material for: Tristetraprolin binding site atlas in the macrophage transcriptome reveals a switch for inflammation resolution
Source: Mol Syst Biol. 2016 May 13;12(5):868. doi: 10.15252/msb.20156628 (PMC4988506; doi:10.15252/msb.20156628)
Supplement: Supplementary file 13 — Table EV4 [file MSB-12-868-s013.xlsx]

## Sheet: Table_EV4
Term	Description	Count	%	PValue	Genes list	Fold Enrichment	FDR
3 h LPS treatment
GO:0006955	immune response	27	19.1489	9.62858e-16	ENSMUSG00000029380, ENSMUSG00000026981, ENSMUSG00000028691, ENSMUSG00000035352, ENSMUSG00000026656, ENSMUSG00000024401, ENSMUSG00000062593, ENSMUSG00000061232, ENSMUSG00000028270, ENSMUSG00000000386, ENSMUSG00000041827, ENSMUSG00000029561, ENSMUSG00000000982, ENSMUSG00000023341, ENSMUSG00000019122, ENSMUSG00000005161, ENSMUSG00000030144, ENSMUSG00000032690, ENSMUSG00000044701, ENSMUSG00000058427,…	7.478	1.62093e-12
GO:0002376	immune system process	29	20.5674	3.99569e-12	ENSMUSG00000029380, ENSMUSG00000026981, ENSMUSG00000035352, ENSMUSG00000028691, ENSMUSG00000024401, ENSMUSG00000026656, ENSMUSG00000062593, ENSMUSG00000061232, ENSMUSG00000028270, ENSMUSG00000000386, ENSMUSG00000041827, ENSMUSG00000029561, ENSMUSG00000000982, ENSMUSG00000023341, ENSMUSG00000019122, ENSMUSG00000005161, ENSMUSG00000022216, ENSMUSG00000030144, ENSMUSG00000032690, ENSMUSG00000044701,…	4.7826	6.4677e-09
GO:0050896	response to stimulus	45	31.9149	5.53592e-09	ENSMUSG00000029380, ENSMUSG00000050578, ENSMUSG00000026981, ENSMUSG00000035352, ENSMUSG00000028691, ENSMUSG00000024401, ENSMUSG00000026656, ENSMUSG00000062593, ENSMUSG00000002985, ENSMUSG00000026104, ENSMUSG00000061232, ENSMUSG00000026864, ENSMUSG00000028270, ENSMUSG00000000386, ENSMUSG00000029561, ENSMUSG00000041827, ENSMUSG00000000982, ENSMUSG00000035692, ENSMUSG00000027808, ENSMUSG00000032487,…	2.40879	8.96083e-06
GO:0006952	defense response	17	12.0567	2.56598e-07	ENSMUSG00000029380, ENSMUSG00000023341, ENSMUSG00000028691, ENSMUSG00000035352, ENSMUSG00000026656, ENSMUSG00000024401, ENSMUSG00000005161, ENSMUSG00000061232, ENSMUSG00000040026, ENSMUSG00000044701, ENSMUSG00000058427, ENSMUSG00000000386, ENSMUSG00000078920, ENSMUSG00000000982, ENSMUSG00000035385, ENSMUSG00000024164, ENSMUSG00000060802	4.95009	0.000415346
GO:0006950	response to stress	26	18.4397	2.03657e-06	ENSMUSG00000029380, ENSMUSG00000050578, ENSMUSG00000023341, ENSMUSG00000035352, ENSMUSG00000028691, ENSMUSG00000024401, ENSMUSG00000026656, ENSMUSG00000005161, ENSMUSG00000002985, ENSMUSG00000061232, ENSMUSG00000026864, ENSMUSG00000018585, ENSMUSG00000044701, ENSMUSG00000040026, ENSMUSG00000058427, ENSMUSG00000006818, ENSMUSG00000078920, ENSMUSG00000005413, ENSMUSG00000000386, ENSMUSG00000000982,…	2.8646	0.00329648
GO:0006412	translation	13	9.21986	5.37271e-06	ENSMUSG00000006333, ENSMUSG00000047675, ENSMUSG00000029614, ENSMUSG00000003429, ENSMUSG00000061787, ENSMUSG00000059775, ENSMUSG00000039001, ENSMUSG00000081094, ENSMUSG00000017404, ENSMUSG00000060938, ENSMUSG00000057841, ENSMUSG00000010406, ENSMUSG00000046721, ENSMUSG00000057863, ENSMUSG00000025362	5.31613	0.00869629
GO:0009607	response to biotic stimulus	12	8.51064	2.62481e-05	ENSMUSG00000023341, ENSMUSG00000000386, ENSMUSG00000025492, ENSMUSG00000024401, ENSMUSG00000035692, ENSMUSG00000005161, ENSMUSG00000027808, ENSMUSG00000025498, ENSMUSG00000026104, ENSMUSG00000061232, ENSMUSG00000026864, ENSMUSG00000060802	4.98533	0.0424786
6 h LPS treatment
GO:0006955	immune response	33	16.0194	3.93236e-17	ENSMUSG00000032661, ENSMUSG00000036887, ENSMUSG00000018930, ENSMUSG00000035352, ENSMUSG00000028691, ENSMUSG00000070427, ENSMUSG00000024401, ENSMUSG00000033307, ENSMUSG00000061232, ENSMUSG00000001128, ENSMUSG00000035373, ENSMUSG00000026177, ENSMUSG00000041827, ENSMUSG00000000982, ENSMUSG00000079227, ENSMUSG00000030067, ENSMUSG00000056116, ENSMUSG00000005161, ENSMUSG00000067212, ENSMUSG00000036905,…	6.42733	6.44813e-14
GO:0002376	immune system process	41	19.9029	7.37928e-17	ENSMUSG00000032661, ENSMUSG00000036887, ENSMUSG00000018930, ENSMUSG00000035352, ENSMUSG00000028691, ENSMUSG00000070427, ENSMUSG00000024401, ENSMUSG00000033307, ENSMUSG00000061232, ENSMUSG00000001128, ENSMUSG00000035373, ENSMUSG00000026177, ENSMUSG00000041827, ENSMUSG00000000982, ENSMUSG00000042228, ENSMUSG00000079227, ENSMUSG00000034165, ENSMUSG00000030067, ENSMUSG00000056116, ENSMUSG00000005161,…	4.75494	1.77636e-13
GO:0006412	translation	21	10.1942	2.42192e-10	ENSMUSG00000060419, ENSMUSG00000025508, ENSMUSG00000047675, ENSMUSG00000003429, ENSMUSG00000024608, ENSMUSG00000061787, ENSMUSG00000059775, ENSMUSG00000039001, ENSMUSG00000028234, ENSMUSG00000044533, ENSMUSG00000081094, ENSMUSG00000017404, ENSMUSG00000060938, ENSMUSG00000045128, ENSMUSG00000067274, ENSMUSG00000057841, ENSMUSG00000059070, ENSMUSG00000057863, ENSMUSG00000046721, ENSMUSG00000040952,…	6.03901	3.97138e-07
GO:0006954	inflammatory response	18	8.73786	3.40572e-10	ENSMUSG00000036887, ENSMUSG00000018930, ENSMUSG00000035352, ENSMUSG00000024401, ENSMUSG00000005161, ENSMUSG00000036905, ENSMUSG00000009185, ENSMUSG00000000290, ENSMUSG00000033307, ENSMUSG00000036896, ENSMUSG00000044701, ENSMUSG00000001128, ENSMUSG00000058427, ENSMUSG00000035373, ENSMUSG00000026177, ENSMUSG00000000982, ENSMUSG00000079227, ENSMUSG00000035385	7.33884	5.58457e-07
GO:0006952	defense response	24	11.6505	5.17438e-10	ENSMUSG00000036887, ENSMUSG00000018930, ENSMUSG00000035352, ENSMUSG00000028691, ENSMUSG00000024401, ENSMUSG00000005161, ENSMUSG00000036905, ENSMUSG00000009185, ENSMUSG00000000290, ENSMUSG00000033307, ENSMUSG00000061232, ENSMUSG00000036896, ENSMUSG00000073411, ENSMUSG00000044701, ENSMUSG00000001128, ENSMUSG00000058427, ENSMUSG00000035373, ENSMUSG00000026177, ENSMUSG00000078920, ENSMUSG00000000982,…	4.9144	8.48474e-07
GO:0050896	response to stimulus	57	27.6699	7.21345e-09	ENSMUSG00000029819, ENSMUSG00000070427, ENSMUSG00000015656, ENSMUSG00000033307, ENSMUSG00000001128, ENSMUSG00000035373, ENSMUSG00000041827, ENSMUSG00000000982, ENSMUSG00000079227, ENSMUSG00000030067, ENSMUSG00000032487, ENSMUSG00000021871, ENSMUSG00000056116, ENSMUSG00000005161, ENSMUSG00000036905, ENSMUSG00000036896, ENSMUSG00000025888, ENSMUSG00000025492, ENSMUSG00000007655, ENSMUSG00000018927,…	2.14564	1.18283e-05
GO:0009611	response to wounding	18	8.73786	2.17539e-07	ENSMUSG00000036887, ENSMUSG00000018930, ENSMUSG00000035352, ENSMUSG00000024401, ENSMUSG00000005161, ENSMUSG00000036905, ENSMUSG00000009185, ENSMUSG00000000290, ENSMUSG00000033307, ENSMUSG00000036896, ENSMUSG00000044701, ENSMUSG00000001128, ENSMUSG00000058427, ENSMUSG00000035373, ENSMUSG00000026177, ENSMUSG00000000982, ENSMUSG00000079227, ENSMUSG00000035385	4.75861	0.000356711
GO:0006950	response to stress	34	16.5049	3.43333e-07	ENSMUSG00000050578, ENSMUSG00000036887, ENSMUSG00000018930, ENSMUSG00000035352, ENSMUSG00000028691, ENSMUSG00000024401, ENSMUSG00000015656, ENSMUSG00000002985, ENSMUSG00000033307, ENSMUSG00000061232, ENSMUSG00000026864, ENSMUSG00000001128, ENSMUSG00000035373, ENSMUSG00000026177, ENSMUSG00000000982, ENSMUSG00000079227, ENSMUSG00000032487, ENSMUSG00000005161, ENSMUSG00000046062, ENSMUSG00000000957,…	2.6343	0.000562982
GO:0009605	response to external stimulus	24	11.6505	3.91381e-07	ENSMUSG00000050578, ENSMUSG00000036887, ENSMUSG00000029819, ENSMUSG00000018930, ENSMUSG00000035352, ENSMUSG00000063229, ENSMUSG00000024401, ENSMUSG00000005161, ENSMUSG00000000957, ENSMUSG00000036905, ENSMUSG00000009185, ENSMUSG00000000290, ENSMUSG00000033307, ENSMUSG00000036896, ENSMUSG00000044701, ENSMUSG00000001128, ENSMUSG00000058427, ENSMUSG00000035373, ENSMUSG00000005413, ENSMUSG00000026177,…	3.44008	0.000641769
GO:0002682	regulation of immune system process	16	7.76699	2.19303e-06	ENSMUSG00000021871, ENSMUSG00000036887, ENSMUSG00000024401, ENSMUSG00000005161, ENSMUSG00000036905, ENSMUSG00000061232, ENSMUSG00000036896, ENSMUSG00000044701, ENSMUSG00000001128, ENSMUSG00000026177, ENSMUSG00000005413, ENSMUSG00000016529, ENSMUSG00000042228, ENSMUSG00000016496, ENSMUSG00000030067, ENSMUSG00000060802	4.55828	0.00359599
GO:0048583	regulation of response to stimulus	16	7.76699	2.96626e-06	ENSMUSG00000021871, ENSMUSG00000036887, ENSMUSG00000029819, ENSMUSG00000028691, ENSMUSG00000024401, ENSMUSG00000036905, ENSMUSG00000026872, ENSMUSG00000061232, ENSMUSG00000036896, ENSMUSG00000001128, ENSMUSG00000038037, ENSMUSG00000026177, ENSMUSG00000005413, ENSMUSG00000042228, ENSMUSG00000030067, ENSMUSG00000060802	4.44778	0.00486384
GO:0050776	regulation of immune response	12	5.82524	7.28975e-06	ENSMUSG00000021871, ENSMUSG00000036887, ENSMUSG00000001128, ENSMUSG00000005413, ENSMUSG00000026177, ENSMUSG00000024401, ENSMUSG00000042228, ENSMUSG00000036905, ENSMUSG00000061232, ENSMUSG00000030067, ENSMUSG00000060802, ENSMUSG00000036896	5.76349	0.0119528
GO:0006935	chemotaxis	9	4.36893	2.3782e-05	ENSMUSG00000058427, ENSMUSG00000018930, ENSMUSG00000035373, ENSMUSG00000035352, ENSMUSG00000000982, ENSMUSG00000009185, ENSMUSG00000000290, ENSMUSG00000018927, ENSMUSG00000035385	7.57449	0.0389897
GO:0042330	taxis	9	4.36893	2.3782e-05	ENSMUSG00000058427, ENSMUSG00000018930, ENSMUSG00000035373, ENSMUSG00000035352, ENSMUSG00000000982, ENSMUSG00000009185, ENSMUSG00000000290, ENSMUSG00000018927, ENSMUSG00000035385	7.57449	0.0389897

## Sheet: Legend
Table EV4. GO enrichment analysis of genes differentially expressed between WT and DM BMDMs at 3 and 6 h of LPS treatment.
