# Supplementary material for: Tristetraprolin binding site atlas in the macrophage transcriptome reveals a switch for inflammation resolution
Source: Mol Syst Biol. 2016 May 13;12(5):868. doi: 10.15252/msb.20156628 (PMC4988506; doi:10.15252/msb.20156628)
Supplement: Supplementary file 15 — Source Data for Expanded View [file MSB-12-868-s014.zip]

Archive with 3 entries (2 files):
- Source_Data_EV_Figures/
- Source_Data_EV_Figures/EV1A.tif
- Source_Data_EV_Figures/EV3A.tif
