# Supplementary material for: Tristetraprolin binding site atlas in the macrophage transcriptome reveals a switch for inflammation resolution
Source: Mol Syst Biol. 2016 May 13;12(5):868. doi: 10.15252/msb.20156628 (PMC4988506; doi:10.15252/msb.20156628)
Supplement: Supplementary file 16 — Source Data for Figure 3G [file MSB-12-868-s015.zip]

Archive with 4 entries (3 files):
- Source_Data_Figure_3G/
- Source_Data_Figure_3G/3G_H3.tif
- Source_Data_Figure_3G/3G_TTP.tif
- Source_Data_Figure_3G/3G_Tub.tif
