# Supplementary material for: Tristetraprolin binding site atlas in the macrophage transcriptome reveals a switch for inflammation resolution
Source: Mol Syst Biol. 2016 May 13;12(5):868. doi: 10.15252/msb.20156628 (PMC4988506; doi:10.15252/msb.20156628)
Supplement: Supplementary file 17 — Source Data for Figure 4H [file MSB-12-868-s016.zip]

Archive with 6 entries (5 files):
- Source_Data_Figure_4H/
- Source_Data_Figure_4H/4H_CxcL2.tif
- Source_Data_Figure_4H/4H_Gnb1.tif
- Source_Data_Figure_4H/4H_Hprt.tif
- Source_Data_Figure_4H/4H_Tapbp.tif
- Source_Data_Figure_4H/4H_Tnf.tif
